# Supplementary material for: 2-Amino-4-ferrocenyl-5-oxo-5,6,7,8-tetra­hydro-4H-chromene-3-carbo­nitrile monohydrate
Source: IUCrdata. 2025 May 30;10(Pt 5):x250468. doi: 10.1107/S2414314625004687 (PMC12142392; doi:10.1107/S2414314625004687)
Supplement: Supplementary file 1 [file x-10-x250468-sup1.cif]

##############################################################################
#                                                                            #
# This CIF contains the data for a data article accepted for                 #
# publication in IUCrData. It conforms to the requirements of                #
# Notes for Authors for IUCrData, and has been                               #
# peer reviewed under the auspices of IUCrData.                              #
#                                                                            #
# Full details of the Crystallographic Information File format               #
# are given in the paper "The Crystallographic Information File (CIF):       #
# a New Standard Archive File for Crystallography" by S. R. Hall, F. H.      #
# Allen and I. D. Brown [Acta Cryst. (1991), A47, 655-685].                  #
#                                                                            #
# The current version of the core CIF dictionary is obtainable from          #
# ftp://ftp.iucr.org/pub/cif_core.dic.                                       #
#                                                                            #
# Software is freely available for graphical display of the structure(s)     #
# in this CIF. For information consult the CIF software page                 #
# http://www.iucr.org/resources/cif/software.                                #
#                                                                            #
# This file may be used for bona fide research purposes within the           #
# scientific community so long as proper attribution is given to the data    # 
# article from which it was obtained.                                        #
#                                                                            #
##############################################################################
data_I
_audit_creation_method
;
Olex2 1.5
(compiled 2025.03.04 svn.red2d20d0 for OlexSys, GUI svn.r7188)
;
_journal_date_recd_electronic     2025-05-09
_journal_date_accepted     2025-05-24
_journal_name_full     'IUCrData'
_journal_year     2025
_journal_volume     10
_journal_issue      1
_journal_page_first     0
_journal_page_last     0
_journal_paper_category     HM
_journal_paper_doi     10.1107/S2414314625004687
_journal_coeditor_code     ZL4082
_publ_contact_author_name     'Carren Nyapola'
_publ_contact_author_address
;
School of Chemistry and Physics
University of KwaZulu Natal
Private Bag X54001
Westville
Durban, 4000
South Africa
;
_publ_contact_author_email     '224171425@stu.ukzn.ac.za'
_publ_contact_author_fax     ?
_publ_contact_author_phone     '+27722904634'
_publ_section_title
;
2-Amino-4-ferrocenyl-5-oxo-5,6,7,8-tetrahydro-4<i>H</i>-chromene-3-carbonitrile
monohydrate
;
loop_
    _publ_author_name
    _publ_author_footnote
    _publ_author_address
    'Nyapola, Carren' .
;
School of Chemistry and Physics
University of KwaZulu Natal
Private Bag X54001
Westville
Durban, 4000
South Africa
;
    'Juma, David O.' .
;
School of Chemistry and Physics
University of KwaZulu Natal
Private Bag X54001
Westville
Durban, 4000
South Africa
;
    'Zamisa, Sizwe J.' .
;
School of Chemistry and Physics
University of KwaZulu Natal
Private Bag X54001
Westville
Durban, 4000
South Africa
;
    'Njogu, Eric M.' .
;
Multimedia University of Kenya
PO Box 15653-00503
Nairobi
Kenya
;
    'Omondi, Bernard' .
;
School of Chemistry and Physics
University of KwaZulu Natal
Private Bag X54001
Westville
Durban, 4000
South Africa
;
_publ_section_synopsis
;
The crystal packing is consolidated by O---H...N, O---H...O, N---H...O, and
N---H...\p hydrogen bonds, with the solvent water molecule acting as both
donor and acceptor. This results in a two-dimensional hydrogen-bonded network
extending parallel to the <i>bc</i> plane.
;
_chemical_name_systematic
;
2-Amino-4-ferrocenyl-5-oxo-5,6,7,8-tetrahydro-4<i>H</i>-chromene-3-carbonitrile
monohydrate
;
_chemical_name_common     ?
_chemical_formula_moiety     'C20 H18 Fe N2 O2, H2 O'
_chemical_formula_sum     'C20 H20 Fe N2 O3'
_chemical_formula_iupac     '[Fe (C5 H5) (C15 H13 N2 O2)], H2 O'
_chemical_formula_weight     392.23
_chemical_melting_point     ?
_space_group_crystal_system     triclinic
_space_group_name_H-M_alt     'P -1'
_space_group_name_Hall     '-P 1'
loop_
    _space_group_symop_operation_xyz
    'x, y, z'
    '-x, -y, -z'
_cell_length_a     9.2440(4)
_cell_length_b     10.3415(4)
_cell_length_c     11.0093(5)
_cell_angle_alpha     65.358(3)
_cell_angle_beta     66.714(2)
_cell_angle_gamma     81.236(2)
_cell_volume     878.59(7)
_cell_formula_units_Z     2
_cell_measurement_reflns_used     6839
_cell_measurement_theta_min     2.40
_cell_measurement_theta_max     28.01
_cell_measurement_temperature     296.15
_exptl_crystal_description     plate
_exptl_crystal_colour     orange
_exptl_crystal_size_max     0.22
_exptl_crystal_size_mid     0.14
_exptl_crystal_size_min     0.11
_exptl_crystal_density_diffrn     1.483
_exptl_crystal_density_meas     .
_exptl_crystal_density_method     ?
_exptl_crystal_F_000     408
_exptl_absorpt_coefficient_mu     0.881
_exptl_absorpt_correction_type     multi-scan
_exptl_absorpt_process_details
;
(SADABS; Krause et al., 2015)
;
_exptl_absorpt_correction_T_min     0.4556
_exptl_absorpt_correction_T_max     0.7457
_diffrn_ambient_temperature     296.15
_diffrn_source     'microfocus sealed X-ray tube'
_diffrn_radiation_type     MoK\a
_diffrn_radiation_wavelength     0.71073
_diffrn_radiation_monochromator     graphite
_diffrn_measurement_device_type     'Bruker APEXII CCD'
_diffrn_measurement_device     'three-circle diffractometer'
_diffrn_measurement_method     '\f and \w scans'
_diffrn_detector     'Bruker APEX2 area detector'
_diffrn_detector_area_resol_mean     7.9
_diffrn_reflns_number     11443
_diffrn_reflns_av_R_equivalents     0.0474
_diffrn_reflns_av_unetI/netI     0.0439
_diffrn_reflns_theta_min     2.167
_diffrn_reflns_theta_max     27.099
_diffrn_reflns_theta_full     25.242
_diffrn_measured_fraction_theta_max     0.986
_diffrn_measured_fraction_theta_full     0.997
_diffrn_reflns_limit_h_min     -11
_diffrn_reflns_limit_h_max     11
_diffrn_reflns_limit_k_min     -13
_diffrn_reflns_limit_k_max     11
_diffrn_reflns_limit_l_min     -14
_diffrn_reflns_limit_l_max     14
_diffrn_standards_number     0
_diffrn_radiation_probe     x-ray
_refine_special_details     ?
_reflns_number_total     3810
_reflns_number_gt     3248
_reflns_threshold_expression     'I > 2\s(I)'
_refine_ls_structure_factor_coef     Fsqd
_refine_ls_matrix_type     full
_refine_ls_R_factor_all     0.0472
_refine_ls_R_factor_gt     0.0390
_refine_ls_wR_factor_gt     0.0989
_refine_ls_wR_factor_ref     0.1051
_refine_ls_goodness_of_fit_ref     1.055
_refine_ls_restrained_S_all     1.045
_refine_ls_number_reflns     3810
_refine_ls_number_parameters     293
_refine_ls_number_restraints     244
_refine_ls_hydrogen_treatment     mixed
_refine_ls_weighting_scheme     calc
_refine_ls_weighting_details
              'w=1/[\s^2^(Fo^2^)+(0.0562P)^2^+0.1516P] where P=(Fo^2^+2Fc^2^)/3'
_atom_sites_solution_hydrogens     mixed
_atom_sites_solution_primary     ?
_atom_sites_solution_secondary     ?
_refine_ls_shift/su_max     0.001
_refine_ls_shift/su_mean     0.000
_refine_diff_density_max     0.605
_refine_diff_density_min     -0.211
_refine_ls_extinction_method     none
_refine_ls_extinction_coef     .
loop_
    _atom_type_symbol
    _atom_type_description
    _atom_type_scat_dispersion_real
    _atom_type_scat_dispersion_imag
    _atom_type_scat_source
    'C' 'C' 0.0033 0.0016
                         'International Tables Vol C Tables 4.2.6.8 and 6.1.1.4'
    'H' 'H' 0.0000 0.0000
                         'International Tables Vol C Tables 4.2.6.8 and 6.1.1.4'
    'Fe' 'Fe' 0.3463 0.8444
                         'International Tables Vol C Tables 4.2.6.8 and 6.1.1.4'
    'N' 'N' 0.0061 0.0033
                         'International Tables Vol C Tables 4.2.6.8 and 6.1.1.4'
    'O' 'O' 0.0106 0.0060
                         'International Tables Vol C Tables 4.2.6.8 and 6.1.1.4'
_computing_data_collection
;
APEX2 (Bruker, 2009)
;
_computing_cell_refinement
;
SAINT V7.68A (Bruker, 2009)
;
_computing_data_reduction
;
SAINT V7.68A (Bruker, 2009)
;
_computing_structure_solution     '<i>SHELXT2018/2</i> (Sheldrick, 2015a)'
_computing_structure_refinement
;
<i>SHELXL2019/3</i> (Sheldrick, 2015b)
;
_computing_molecular_graphics
;
Olex2 1.5 (Dolomanov <i>et al.</i>,  2009)
;
_computing_publication_material
;
Olex2 1.5 (Dolomanov <i>et al.</i>,  2009)
;
loop_
    _atom_site_type_symbol
    _atom_site_label
    _atom_site_fract_x
    _atom_site_fract_y
    _atom_site_fract_z
    _atom_site_U_iso_or_equiv
    _atom_site_adp_type
    _atom_site_calc_flag
    _atom_site_occupancy
    _atom_site_disorder_assembly
    _atom_site_disorder_group
    Fe Fe1 0.58891(3) 0.41552(3) 0.75251(3) 0.03599(12) Uani d 1 . .
    O O2 0.74860(18) 0.98235(15) 0.59337(16) 0.0436(3) Uani d 1 . .
    O O1 0.82245(19) 0.74235(17) 0.29140(17) 0.0501(4) Uani d 1 . .
    O O3 0.9227(3) 0.7383(2) 0.0134(2) 0.0618(5) Uani d 1 . .
    H H3C 0.894(4) 0.745(4) 0.093(2) 0.093 Uiso d 1 . .
    H H3D 0.957(4) 0.6563(18) 0.025(4) 0.093 Uiso d 1 . .
    N N1 0.8318(3) 0.9127(2) 0.7752(2) 0.0525(5) Uani d 1 . .
    H H1A 0.855(3) 0.850(2) 0.846(2) 0.063 Uiso d 1 . .
    H H1B 0.815(3) 1.0006(13) 0.763(3) 0.063 Uiso d 1 . .
    C C1 0.7747(2) 0.8501(2) 0.4537(2) 0.0336(4) Uani d 1 . .
    C C11 0.6289(2) 0.63133(19) 0.6557(2) 0.0322(4) Uani d 1 . .
    C C8 0.8416(2) 0.7457(2) 0.6690(2) 0.0344(4) Uani d 1 . .
    N N2 0.9740(3) 0.5523(2) 0.8274(2) 0.0586(5) Uani d 1 . .
    C C9 0.7864(2) 0.71153(19) 0.5728(2) 0.0318(4) Uani d 1 . .
    H H9 0.865531 0.652433 0.530185 0.038 Uiso calc 1 . .
    C C7 0.8102(2) 0.8726(2) 0.6821(2) 0.0371(4) Uani d 1 . .
    C C6 0.7517(2) 0.9735(2) 0.4709(2) 0.0363(4) Uani d 1 . .
    C C10 0.9149(2) 0.6389(2) 0.7575(2) 0.0393(4) Uani d 1 . .
    C C2 0.7964(2) 0.8522(2) 0.3127(2) 0.0377(4) Uani d 1 . .
    C C12 0.5419(2) 0.5887(2) 0.5956(2) 0.0379(4) Uani d 1 . .
    H H12 0.573472 0.602015 0.499779 0.046 Uiso calc 1 . .
    C C15 0.5366(2) 0.5903(2) 0.8046(2) 0.0388(4) Uani d 1 . .
    H H15 0.563734 0.605322 0.870646 0.047 Uiso calc 1 . .
    C C5 0.7248(3) 1.1141(2) 0.3676(3) 0.0494(5) Uani d 1 . .
    H H5A 0.819417 1.172602 0.320217 0.059 Uiso calc 1 . .
    H H5B 0.640441 1.161958 0.419066 0.059 Uiso calc 1 . .
    C C14 0.3966(2) 0.5228(2) 0.8357(2) 0.0440(5) Uani d 1 . .
    H H14 0.316893 0.485254 0.925717 0.053 Uiso calc 1 . .
    C C13 0.3984(2) 0.5222(2) 0.7081(2) 0.0428(5) Uani d 1 . .
    H H13 0.319911 0.484974 0.698423 0.051 Uiso calc 1 . .
    C C3 0.7901(3) 0.9940(3) 0.1965(2) 0.0522(6) Uani d 1 . .
    H H3A 0.754288 0.979939 0.131011 0.063 Uiso calc 1 . .
    H H3B 0.895323 1.035390 0.142229 0.063 Uiso calc 1 . .
    C C4 0.6816(3) 1.0967(3) 0.2555(3) 0.0583(6) Uani d 1 . .
    H H4A 0.573777 1.061783 0.298500 0.070 Uiso calc 1 . .
    H H4B 0.688090 1.188496 0.177336 0.070 Uiso calc 1 . .
    C C16 0.5873(12) 0.2176(11) 0.9122(10) 0.0564(19) Uani d 0.515(18) A 1
    H H16 0.518052 0.184267 1.007619 0.068 Uiso calc 0.515(18) A 1
    C C17 0.7345(12) 0.2865(13) 0.8579(11) 0.0566(17) Uani d 0.515(18) A 1
    H H17 0.778068 0.308042 0.910446 0.068 Uiso calc 0.515(18) A 1
    C C18 0.8026(16) 0.316(2) 0.7094(13) 0.063(3) Uani d 0.515(18) A 1
    H H18 0.900606 0.359344 0.647959 0.076 Uiso calc 0.515(18) A 1
    C C19 0.7011(16) 0.2712(12) 0.6684(11) 0.0587(19) Uani d 0.515(18) A 1
    H H19 0.718788 0.279958 0.576079 0.070 Uiso calc 0.515(18) A 1
    C C20 0.5634(12) 0.2083(9) 0.7957(16) 0.0575(18) Uani d 0.515(18) A 1
    H H20 0.475980 0.169245 0.800742 0.069 Uiso calc 0.515(18) A 1
    C C16A 0.6964(16) 0.2675(15) 0.8739(11) 0.060(2) Uani d 0.485(18) A 2
    H H16A 0.709339 0.270338 0.952386 0.072 Uiso calc 0.485(18) A 2
    C C17A 0.8021(17) 0.325(2) 0.7307(14) 0.0545(18) Uani d 0.485(18) A 2
    H H17A 0.895999 0.372651 0.697940 0.065 Uiso calc 0.485(18) A 2
    C C18A 0.7412(13) 0.2961(13) 0.6448(11) 0.0548(19) Uani d 0.485(18) A 2
    H H18A 0.789077 0.320784 0.546114 0.066 Uiso calc 0.485(18) A 2
    C C19A 0.5953(12) 0.2240(10) 0.7346(16) 0.0526(16) Uani d 0.485(18) A 2
    H H19A 0.529415 0.194251 0.705255 0.063 Uiso calc 0.485(18) A 2
    C C20A 0.5664(13) 0.2048(11) 0.8792(13) 0.065(3) Uani d 0.485(18) A 2
    H H20A 0.479224 0.159873 0.960754 0.079 Uiso calc 0.485(18) A 2
loop_
    _atom_site_aniso_label
    _atom_site_aniso_U_11
    _atom_site_aniso_U_22
    _atom_site_aniso_U_33
    _atom_site_aniso_U_12
    _atom_site_aniso_U_13
    _atom_site_aniso_U_23
    Fe1 0.04054(18) 0.02748(17) 0.0401(2) 0.00073(11) -0.01778(13) -0.01079(13)
    O2 0.0592(9) 0.0333(7) 0.0486(9) 0.0113(6) -0.0298(7) -0.0200(7)
    O1 0.0649(10) 0.0500(9) 0.0412(9) 0.0029(7) -0.0219(8) -0.0219(7)
    O3 0.0961(14) 0.0488(10) 0.0463(10) 0.0071(9) -0.0346(10) -0.0183(9)
    N1 0.0752(13) 0.0449(11) 0.0582(13) 0.0106(10) -0.0415(11) -0.0269(10)
    C1 0.0327(9) 0.0323(10) 0.0345(10) -0.0002(7) -0.0145(8) -0.0097(8)
    C11 0.0360(9) 0.0273(9) 0.0350(10) 0.0038(7) -0.0168(8) -0.0115(8)
    C8 0.0346(9) 0.0322(10) 0.0386(11) 0.0012(7) -0.0176(8) -0.0124(8)
    N2 0.0692(13) 0.0527(12) 0.0652(14) 0.0163(10) -0.0432(12) -0.0214(11)
    C9 0.0355(9) 0.0271(9) 0.0341(10) 0.0020(7) -0.0142(8) -0.0123(8)
    C7 0.0385(10) 0.0359(10) 0.0405(11) 0.0009(8) -0.0188(9) -0.0145(9)
    C6 0.0364(10) 0.0345(10) 0.0372(11) 0.0019(8) -0.0158(8) -0.0117(9)
    C10 0.0402(10) 0.0394(11) 0.0437(12) 0.0015(8) -0.0192(9) -0.0180(9)
    C2 0.0357(10) 0.0404(11) 0.0361(11) -0.0020(8) -0.0145(8) -0.0123(9)
    C12 0.0436(11) 0.0345(10) 0.0406(11) 0.0020(8) -0.0223(9) -0.0133(9)
    C15 0.0445(11) 0.0368(11) 0.0385(11) 0.0011(8) -0.0145(9) -0.0189(9)
    C5 0.0621(14) 0.0311(11) 0.0523(14) 0.0066(9) -0.0264(11) -0.0110(10)
    C14 0.0380(11) 0.0407(11) 0.0470(13) -0.0012(8) -0.0079(9) -0.0180(10)
    C13 0.0399(11) 0.0357(11) 0.0557(13) 0.0004(8) -0.0241(10) -0.0144(10)
    C3 0.0651(15) 0.0489(13) 0.0381(12) -0.0041(11) -0.0230(11) -0.0077(10)
    C4 0.0714(16) 0.0488(14) 0.0525(15) 0.0096(12) -0.0359(13) -0.0084(12)
    C16 0.071(3) 0.032(3) 0.061(3) -0.003(2) -0.034(3) -0.004(2)
    C17 0.051(3) 0.036(3) 0.073(3) 0.000(2) -0.036(3) 0.000(3)
    C18 0.056(3) 0.046(3) 0.073(4) 0.021(3) -0.020(3) -0.019(3)
    C19 0.072(4) 0.034(3) 0.071(3) 0.008(3) -0.025(3) -0.026(3)
    C20 0.074(3) 0.031(2) 0.072(4) -0.002(2) -0.035(3) -0.016(3)
    C16A 0.068(4) 0.046(4) 0.060(3) 0.008(3) -0.036(3) -0.006(3)
    C17A 0.057(3) 0.039(3) 0.073(4) 0.011(3) -0.031(3) -0.024(3)
    C18A 0.057(4) 0.036(3) 0.070(3) 0.006(3) -0.017(3) -0.027(3)
    C19A 0.067(4) 0.028(3) 0.068(4) 0.004(2) -0.028(3) -0.023(3)
    C20A 0.075(4) 0.032(3) 0.067(4) -0.002(3) -0.023(4) 0.000(3)
_geom_special_details
;
 All esds (except the esd in the dihedral angle between two l.s. planes)
 are estimated using the full covariance matrix.  The cell esds are taken
 into account individually in the estimation of esds in distances, angles
 and torsion angles; correlations between esds in cell parameters are only
 used when they are defined by crystal symmetry.  An approximate (isotropic)
 treatment of cell esds is used for estimating esds involving l.s. planes.
;
loop_
    _geom_bond_atom_site_label_1
    _geom_bond_atom_site_label_2
    _geom_bond_site_symmetry_2
    _geom_bond_distance
    _geom_bond_publ_flag
    Fe1 C11 . 2.0518(18) ?
    Fe1 C12 . 2.039(2) ?
    Fe1 C15 . 2.0518(19) ?
    Fe1 C14 . 2.047(2) ?
    Fe1 C13 . 2.049(2) ?
    Fe1 C18 . 2.057(18) ?
    Fe1 C19 . 2.021(11) ?
    Fe1 C20 . 2.022(8) ?
    Fe1 C16A . 1.999(12) ?
    Fe1 C17A . 2.019(19) ?
    Fe1 C19A . 2.060(8) ?
    Fe1 C20A . 2.028(10) ?
    O2 C7 . 1.373(2) ?
    O2 C6 . 1.378(2) ?
    O1 C2 . 1.224(3) ?
    O3 H3C . 0.836(10) ?
    O3 H3D . 0.833(10) ?
    N1 H1A . 0.864(10) ?
    N1 H1B . 0.859(10) ?
    N1 C7 . 1.345(3) ?
    C1 C9 . 1.511(3) ?
    C1 C6 . 1.341(3) ?
    C1 C2 . 1.475(3) ?
    C11 C9 . 1.526(3) ?
    C11 C12 . 1.432(3) ?
    C11 C15 . 1.421(3) ?
    C8 C9 . 1.517(3) ?
    C8 C7 . 1.354(3) ?
    C8 C10 . 1.423(3) ?
    N2 C10 . 1.141(3) ?
    C9 H9 . 0.9800 ?
    C6 C5 . 1.484(3) ?
    C2 C3 . 1.503(3) ?
    C12 H12 . 0.9300 ?
    C12 C13 . 1.426(3) ?
    C15 H15 . 0.9300 ?
    C15 C14 . 1.416(3) ?
    C5 H5A . 0.9700 ?
    C5 H5B . 0.9700 ?
    C5 C4 . 1.521(3) ?
    C14 H14 . 0.9300 ?
    C14 C13 . 1.402(3) ?
    C13 H13 . 0.9300 ?
    C3 H3A . 0.9700 ?
    C3 H3B . 0.9700 ?
    C3 C4 . 1.513(4) ?
    C4 H4A . 0.9700 ?
    C4 H4B . 0.9700 ?
    C16 H16 . 0.9300 ?
    C16 C17 . 1.419(8) ?
    C16 C20 . 1.427(9) ?
    C17 H17 . 0.9300 ?
    C17 C18 . 1.411(10) ?
    C18 H18 . 0.9300 ?
    C18 C19 . 1.394(10) ?
    C19 H19 . 0.9300 ?
    C19 C20 . 1.445(9) ?
    C20 H20 . 0.9300 ?
    C16A H16A . 0.9300 ?
    C16A C17A . 1.404(10) ?
    C16A C20A . 1.421(10) ?
    C17A H17A . 0.9300 ?
    C17A C18A . 1.414(11) ?
    C18A H18A . 0.9300 ?
    C18A C19A . 1.411(8) ?
    C19A H19A . 0.9300 ?
    C19A C20A . 1.436(9) ?
    C20A H20A . 0.9300 ?
loop_
    _geom_angle_atom_site_label_1
    _geom_angle_atom_site_label_2
    _geom_angle_atom_site_label_3
    _geom_angle_site_symmetry_1
    _geom_angle_site_symmetry_3
    _geom_angle
    _geom_angle_publ_flag
    C11 Fe1 C15 . . 40.53(8) ?
    C11 Fe1 C18 . . 108.4(4) ?
    C11 Fe1 C19A . . 149.3(4) ?
    C12 Fe1 C11 . . 40.99(7) ?
    C12 Fe1 C15 . . 68.07(8) ?
    C12 Fe1 C14 . . 68.04(9) ?
    C12 Fe1 C13 . . 40.85(8) ?
    C12 Fe1 C18 . . 120.9(4) ?
    C12 Fe1 C19A . . 115.5(4) ?
    C15 Fe1 C18 . . 126.8(4) ?
    C15 Fe1 C19A . . 167.7(4) ?
    C14 Fe1 C11 . . 68.43(8) ?
    C14 Fe1 C15 . . 40.43(8) ?
    C14 Fe1 C13 . . 40.03(9) ?
    C14 Fe1 C18 . . 163.5(4) ?
    C14 Fe1 C19A . . 128.5(3) ?
    C13 Fe1 C11 . . 68.80(8) ?
    C13 Fe1 C15 . . 67.83(8) ?
    C13 Fe1 C18 . . 155.4(4) ?
    C13 Fe1 C19A . . 106.7(3) ?
    C19 Fe1 C11 . . 126.5(3) ?
    C19 Fe1 C12 . . 108.5(3) ?
    C19 Fe1 C15 . . 163.6(4) ?
    C19 Fe1 C14 . . 154.8(4) ?
    C19 Fe1 C13 . . 120.8(3) ?
    C19 Fe1 C18 . . 40.0(3) ?
    C19 Fe1 C20 . . 41.9(3) ?
    C20 Fe1 C11 . . 165.3(4) ?
    C20 Fe1 C12 . . 127.3(3) ?
    C20 Fe1 C15 . . 152.9(4) ?
    C20 Fe1 C14 . . 118.9(3) ?
    C20 Fe1 C13 . . 107.9(2) ?
    C20 Fe1 C18 . . 68.3(5) ?
    C16A Fe1 C11 . . 127.9(4) ?
    C16A Fe1 C12 . . 163.9(4) ?
    C16A Fe1 C15 . . 111.2(4) ?
    C16A Fe1 C14 . . 122.6(3) ?
    C16A Fe1 C13 . . 154.9(4) ?
    C16A Fe1 C17A . . 40.9(4) ?
    C16A Fe1 C19A . . 68.8(4) ?
    C16A Fe1 C20A . . 41.3(3) ?
    C17A Fe1 C11 . . 106.4(4) ?
    C17A Fe1 C12 . . 124.5(4) ?
    C17A Fe1 C15 . . 120.3(4) ?
    C17A Fe1 C14 . . 155.7(4) ?
    C17A Fe1 C13 . . 162.3(4) ?
    C17A Fe1 C19A . . 68.3(5) ?
    C17A Fe1 C20A . . 69.1(5) ?
    C20A Fe1 C11 . . 167.6(5) ?
    C20A Fe1 C12 . . 151.1(5) ?
    C20A Fe1 C15 . . 130.8(4) ?
    C20A Fe1 C14 . . 110.6(3) ?
    C20A Fe1 C13 . . 119.0(4) ?
    C20A Fe1 C19A . . 41.1(3) ?
    C7 O2 C6 . . 118.44(15) ?
    H3C O3 H3D . . 107(3) ?
    H1A N1 H1B . . 124(3) ?
    C7 N1 H1A . . 119.5(18) ?
    C7 N1 H1B . . 116.5(18) ?
    C6 C1 C9 . . 121.33(18) ?
    C6 C1 C2 . . 118.66(18) ?
    C2 C1 C9 . . 119.94(17) ?
    C9 C11 Fe1 . . 128.27(12) ?
    C12 C11 Fe1 . . 69.01(11) ?
    C12 C11 C9 . . 126.04(17) ?
    C15 C11 Fe1 . . 69.74(11) ?
    C15 C11 C9 . . 127.20(17) ?
    C15 C11 C12 . . 106.71(17) ?
    C7 C8 C9 . . 121.12(17) ?
    C7 C8 C10 . . 118.85(18) ?
    C10 C8 C9 . . 119.78(16) ?
    C1 C9 C11 . . 110.74(14) ?
    C1 C9 C8 . . 107.86(15) ?
    C1 C9 H9 . . 108.7 ?
    C11 C9 H9 . . 108.7 ?
    C8 C9 C11 . . 112.10(16) ?
    C8 C9 H9 . . 108.7 ?
    N1 C7 O2 . . 110.17(17) ?
    N1 C7 C8 . . 128.57(19) ?
    C8 C7 O2 . . 121.25(17) ?
    O2 C6 C5 . . 111.49(17) ?
    C1 C6 O2 . . 121.98(18) ?
    C1 C6 C5 . . 126.52(19) ?
    N2 C10 C8 . . 179.2(2) ?
    O1 C2 C1 . . 120.63(18) ?
    O1 C2 C3 . . 121.81(19) ?
    C1 C2 C3 . . 117.53(18) ?
    Fe1 C12 H12 . . 125.8 ?
    C11 C12 Fe1 . . 70.00(11) ?
    C11 C12 H12 . . 125.9 ?
    C13 C12 Fe1 . . 69.96(12) ?
    C13 C12 C11 . . 108.27(18) ?
    C13 C12 H12 . . 125.9 ?
    Fe1 C15 H15 . . 126.6 ?
    C11 C15 Fe1 . . 69.73(11) ?
    C11 C15 H15 . . 125.7 ?
    C14 C15 Fe1 . . 69.60(12) ?
    C14 C15 C11 . . 108.63(18) ?
    C14 C15 H15 . . 125.7 ?
    C6 C5 H5A . . 109.5 ?
    C6 C5 H5B . . 109.5 ?
    C6 C5 C4 . . 110.68(19) ?
    H5A C5 H5B . . 108.1 ?
    C4 C5 H5A . . 109.5 ?
    C4 C5 H5B . . 109.5 ?
    Fe1 C14 H14 . . 125.8 ?
    C15 C14 Fe1 . . 69.98(11) ?
    C15 C14 H14 . . 125.7 ?
    C13 C14 Fe1 . . 70.07(12) ?
    C13 C14 C15 . . 108.56(19) ?
    C13 C14 H14 . . 125.7 ?
    Fe1 C13 H13 . . 126.4 ?
    C12 C13 Fe1 . . 69.19(11) ?
    C12 C13 H13 . . 126.1 ?
    C14 C13 Fe1 . . 69.90(12) ?
    C14 C13 C12 . . 107.83(18) ?
    C14 C13 H13 . . 126.1 ?
    C2 C3 H3A . . 109.1 ?
    C2 C3 H3B . . 109.1 ?
    C2 C3 C4 . . 112.59(19) ?
    H3A C3 H3B . . 107.8 ?
    C4 C3 H3A . . 109.1 ?
    C4 C3 H3B . . 109.1 ?
    C5 C4 H4A . . 109.4 ?
    C5 C4 H4B . . 109.4 ?
    C3 C4 C5 . . 111.34(19) ?
    C3 C4 H4A . . 109.4 ?
    C3 C4 H4B . . 109.4 ?
    H4A C4 H4B . . 108.0 ?
    Fe1 C16 H16 . . 127.2 ?
    C17 C16 Fe1 . . 70.6(6) ?
    C17 C16 H16 . . 125.8 ?
    C17 C16 C20 . . 108.4(8) ?
    C20 C16 Fe1 . . 67.9(5) ?
    C20 C16 H16 . . 125.8 ?
    Fe1 C17 H17 . . 126.7 ?
    C16 C17 Fe1 . . 69.4(6) ?
    C16 C17 H17 . . 126.4 ?
    C18 C17 Fe1 . . 69.1(9) ?
    C18 C17 C16 . . 107.3(9) ?
    C18 C17 H17 . . 126.4 ?
    Fe1 C18 H18 . . 126.9 ?
    C17 C18 Fe1 . . 71.1(8) ?
    C17 C18 H18 . . 125.0 ?
    C19 C18 Fe1 . . 68.6(8) ?
    C19 C18 C17 . . 109.9(9) ?
    C19 C18 H18 . . 125.0 ?
    Fe1 C19 H19 . . 124.8 ?
    C18 C19 Fe1 . . 71.4(9) ?
    C18 C19 H19 . . 126.3 ?
    C18 C19 C20 . . 107.5(8) ?
    C20 C19 Fe1 . . 69.1(5) ?
    C20 C19 H19 . . 126.3 ?
    Fe1 C20 H20 . . 124.8 ?
    C16 C20 Fe1 . . 71.2(5) ?
    C16 C20 C19 . . 106.9(7) ?
    C16 C20 H20 . . 126.6 ?
    C19 C20 Fe1 . . 69.0(5) ?
    C19 C20 H20 . . 126.6 ?
    Fe1 C16A H16A . . 125.2 ?
    C17A C16A Fe1 . . 70.3(9) ?
    C17A C16A H16A . . 125.6 ?
    C17A C16A C20A . . 108.7(9) ?
    C20A C16A Fe1 . . 70.4(6) ?
    C20A C16A H16A . . 125.6 ?
    Fe1 C17A H17A . . 125.2 ?
    C16A C17A Fe1 . . 68.8(8) ?
    C16A C17A H17A . . 125.9 ?
    C16A C17A C18A . . 108.2(9) ?
    C18A C17A Fe1 . . 71.7(8) ?
    C18A C17A H17A . . 125.9 ?
    Fe1 C18A H18A . . 128.2 ?
    C17A C18A Fe1 . . 67.9(9) ?
    C17A C18A H18A . . 125.9 ?
    C19A C18A Fe1 . . 69.7(5) ?
    C19A C18A C17A . . 108.3(8) ?
    C19A C18A H18A . . 125.9 ?
    Fe1 C19A H19A . . 126.9 ?
    C18A C19A Fe1 . . 70.4(5) ?
    C18A C19A H19A . . 126.0 ?
    C18A C19A C20A . . 107.9(8) ?
    C20A C19A Fe1 . . 68.2(5) ?
    C20A C19A H19A . . 126.0 ?
    Fe1 C20A H20A . . 126.1 ?
    C16A C20A Fe1 . . 68.3(6) ?
    C16A C20A C19A . . 106.9(8) ?
    C16A C20A H20A . . 126.6 ?
    C19A C20A Fe1 . . 70.7(5) ?
    C19A C20A H20A . . 126.6 ?
loop_
    _geom_torsion_atom_site_label_1
    _geom_torsion_atom_site_label_2
    _geom_torsion_atom_site_label_3
    _geom_torsion_atom_site_label_4
    _geom_torsion_site_symmetry_1
    _geom_torsion_site_symmetry_2
    _geom_torsion_site_symmetry_3
    _geom_torsion_site_symmetry_4
    _geom_torsion
    _geom_torsion_publ_flag
    Fe1 C11 C9 C1 . . . . 147.34(14) ?
    Fe1 C11 C9 C8 . . . . -92.15(18) ?
    Fe1 C11 C12 C13 . . . . 59.72(14) ?
    Fe1 C11 C15 C14 . . . . -58.89(14) ?
    Fe1 C12 C13 C14 . . . . 59.45(15) ?
    Fe1 C15 C14 C13 . . . . -59.66(15) ?
    Fe1 C14 C13 C12 . . . . -59.00(14) ?
    Fe1 C16 C17 C18 . . . . -58.9(11) ?
    Fe1 C16 C20 C19 . . . . 60.1(6) ?
    Fe1 C17 C18 C19 . . . . -57.7(12) ?
    Fe1 C18 C19 C20 . . . . -60.0(7) ?
    Fe1 C19 C20 C16 . . . . -61.5(7) ?
    Fe1 C16A C17A C18A . . . . -61.2(13) ?
    Fe1 C16A C20A C19A . . . . 60.4(7) ?
    Fe1 C17A C18A C19A . . . . -58.0(8) ?
    Fe1 C18A C19A C20A . . . . -58.1(7) ?
    Fe1 C19A C20A C16A . . . . -58.9(8) ?
    O2 C6 C5 C4 . . . . -163.64(19) ?
    O1 C2 C3 C4 . . . . 150.8(2) ?
    C1 C6 C5 C4 . . . . 15.6(3) ?
    C1 C2 C3 C4 . . . . -31.0(3) ?
    C11 C12 C13 Fe1 . . . . -59.74(13) ?
    C11 C12 C13 C14 . . . . -0.3(2) ?
    C11 C15 C14 Fe1 . . . . 58.97(14) ?
    C11 C15 C14 C13 . . . . -0.7(2) ?
    C9 C1 C6 O2 . . . . 4.7(3) ?
    C9 C1 C6 C5 . . . . -174.49(19) ?
    C9 C1 C2 O1 . . . . 0.7(3) ?
    C9 C1 C2 C3 . . . . -177.52(18) ?
    C9 C11 C12 Fe1 . . . . 122.77(17) ?
    C9 C11 C12 C13 . . . . -177.51(17) ?
    C9 C11 C15 Fe1 . . . . -123.27(18) ?
    C9 C11 C15 C14 . . . . 177.84(17) ?
    C9 C8 C7 O2 . . . . -9.9(3) ?
    C9 C8 C7 N1 . . . . 170.5(2) ?
    C7 O2 C6 C1 . . . . 17.1(3) ?
    C7 O2 C6 C5 . . . . -163.63(18) ?
    C7 C8 C9 C1 . . . . 27.8(2) ?
    C7 C8 C9 C11 . . . . -94.4(2) ?
    C6 O2 C7 N1 . . . . 165.39(18) ?
    C6 O2 C7 C8 . . . . -14.3(3) ?
    C6 C1 C9 C11 . . . . 97.8(2) ?
    C6 C1 C9 C8 . . . . -25.2(2) ?
    C6 C1 C2 O1 . . . . 177.79(19) ?
    C6 C1 C2 C3 . . . . -0.4(3) ?
    C6 C5 C4 C3 . . . . -46.1(3) ?
    C10 C8 C9 C1 . . . . -158.07(17) ?
    C10 C8 C9 C11 . . . . 79.8(2) ?
    C10 C8 C7 O2 . . . . 175.93(18) ?
    C10 C8 C7 N1 . . . . -3.7(3) ?
    C2 C1 C9 C11 . . . . -85.2(2) ?
    C2 C1 C9 C8 . . . . 151.80(16) ?
    C2 C1 C6 O2 . . . . -172.39(17) ?
    C2 C1 C6 C5 . . . . 8.5(3) ?
    C2 C3 C4 C5 . . . . 54.5(3) ?
    C12 C11 C9 C1 . . . . 56.8(2) ?
    C12 C11 C9 C8 . . . . 177.28(17) ?
    C12 C11 C15 Fe1 . . . . 59.38(13) ?
    C12 C11 C15 C14 . . . . 0.5(2) ?
    C15 C11 C9 C1 . . . . -120.1(2) ?
    C15 C11 C9 C8 . . . . 0.4(3) ?
    C15 C11 C12 Fe1 . . . . -59.84(13) ?
    C15 C11 C12 C13 . . . . -0.1(2) ?
    C15 C14 C13 Fe1 . . . . 59.60(15) ?
    C15 C14 C13 C12 . . . . 0.6(2) ?
    C16 C17 C18 Fe1 . . . . 59.1(8) ?
    C16 C17 C18 C19 . . . . 1.4(18) ?
    C17 C16 C20 Fe1 . . . . -59.2(8) ?
    C17 C16 C20 C19 . . . . 0.9(11) ?
    C17 C18 C19 Fe1 . . . . 59.2(12) ?
    C17 C18 C19 C20 . . . . -0.8(17) ?
    C18 C19 C20 Fe1 . . . . 61.4(10) ?
    C18 C19 C20 C16 . . . . -0.1(13) ?
    C20 C16 C17 Fe1 . . . . 57.5(7) ?
    C20 C16 C17 C18 . . . . -1.4(14) ?
    C16A C17A C18A Fe1 . . . . 59.4(12) ?
    C16A C17A C18A C19A . . . . 1.3(18) ?
    C17A C16A C20A Fe1 . . . . -60.1(12) ?
    C17A C16A C20A C19A . . . . 0.3(15) ?
    C17A C18A C19A Fe1 . . . . 56.9(11) ?
    C17A C18A C19A C20A . . . . -1.1(14) ?
    C18A C19A C20A Fe1 . . . . 59.4(7) ?
    C18A C19A C20A C16A . . . . 0.5(11) ?
    C20A C16A C17A Fe1 . . . . 60.2(9) ?
    C20A C16A C17A C18A . . . . -1.0(19) ?
loop_
    _geom_hbond_atom_site_label_D
    _geom_hbond_atom_site_label_H
    _geom_hbond_atom_site_label_A
    _geom_hbond_site_symmetry_A
    _geom_hbond_distance_DH
    _geom_hbond_distance_HA
    _geom_hbond_distance_DA
    _geom_hbond_angle_DHA
    _geom_hbond_publ_flag
    O3 H3C O1 . 0.836(10) 2.008(11) 2.842(2) 175(3) yes
    O3 H3D N2 2_766 0.833(10) 2.28(2) 3.011(3) 147(3) yes
    N1 H1A O3 1_556 0.864(10) 2.008(12) 2.859(3) 168(3) yes
    N1 H1B Cg1 0.86(2) 2.86(2) 3.696(7) 164(3) 1_565 yes
    N1 H1B Cg2 0.84(2) 2.86(2) 3.677(7) 165(3) 1_565 yes
_shelx_space_group_comment
;
The symmetry employed for this shelxl refinement is uniquely defined
by the following loop, which should always be used as a source of
symmetry information in preference to the above space-group names.
They are only intended as comments.
;
_shelx_estimated_absorpt_T_min     0.830
_shelx_estimated_absorpt_T_max     0.909
_shelx_hkl_file
;
  -1   0   0  805.72   53.79
  -1   0   0  703.63   43.70
   1   0   0  652.03   52.19
   1   0   0  793.92   53.79
  -2   0   0  618.44   37.10
  -2   0   0  610.24   36.30
  -2   0   0  694.03   45.60
   2   0   0  580.94   44.20
  -3   0   0  242.28   16.30
  -3   0   0  255.07   15.70
  -3   0   0  256.77   15.20
  -3   0   0  296.37   19.10
   3   0   0  249.78   18.50
   3   0   0  255.57   14.10
  -4   0   0    8.40    1.00
  -4   0   0    7.00    0.80
  -4   0   0    8.40    0.90
  -4   0   0    7.60    1.20
   4   0   0    8.40    0.80
   4   0   0    7.50    0.60
  -5   0   0  573.64   35.90
  -5   0   0  606.24   36.90
  -5   0   0  620.04   45.10
  -5   0   0  605.94   38.50
   5   0   0  656.73   33.30
   5   0   0  622.94   43.60
  -6   0   0  189.08   12.40
  -6   0   0  194.08   15.60
  -6   0   0  197.28   13.10
  -6   0   0  202.48   13.30
   6   0   0  227.08   15.00
   6   0   0  227.88   11.40
  -7   0   0    9.40    1.20
  -7   0   0   11.00    1.60
   7   0   0   14.00    1.40
   7   0   0   12.40    1.00
  -8   0   0    9.70    1.30
  -8   0   0    8.80    1.60
   8   0   0   10.70    1.30
  -9   0   0    1.80    1.20
  -9   0   0    3.70    1.00
   9   0   0    5.60    1.10
 -10   0   0   12.40    1.60
  10   0   0   13.20    1.70
  10  -1   0   25.40    2.50
 -10   1   0   21.80    2.30
   9  -1   0   25.40    2.30
  -9   1   0   23.10    2.20
  -9   1   0   18.10    2.70
   8  -1   0   29.50    2.70
   8  -1   0   32.90    2.00
  -8   1   0   28.30    2.50
  -8   1   0   27.00    3.10
   7  -1   0    0.20    0.40
   7  -1   0    0.40    0.50
  -7   1   0    0.20    0.60
  -7   1   0    0.00    0.50
   6  -1   0  180.58   12.50
   6  -1   0  180.28    9.50
  -6   1   0  162.78   13.10
  -6   1   0  164.28   11.10
   5  -1   0  222.08   11.20
   5  -1   0  217.68   14.80
  -5   1   0  203.48   13.10
  -5   1   0  201.38   12.80
  -5   1   0  179.58   12.10
  -5   1   0  201.48   15.30
   4  -1   0  251.67   12.80
   4  -1   0  238.28   16.80
  -4   1   0  201.68   13.80
  -4   1   0  240.58   14.80
  -4   1   0  239.58   17.40
  -4   1   0  232.78   14.40
   3  -1   0  245.58   17.40
   3  -1   0  245.68   13.30
  -3   1   0  236.08   14.30
  -3   1   0  232.08   15.40
  -3   1   0  250.37   14.90
  -3   1   0  258.67   18.00
   2  -1   0    8.70    0.60
   2  -1   0    9.40    0.90
  -2   1   0   10.40    1.00
  -2   1   0    8.10    0.80
  -2   1   0   11.20    1.20
   1  -1   0 1409.06  102.69
   1  -1   0 1383.16   85.89
   1  -1   0 1651.73  105.79
  -1   1   0 1483.95   85.99
  -1   1   0 1459.25  105.79
  -1   1   0 1348.97   85.89
   0   1   0  261.47   15.50
  -1  -1   0  493.55   27.20
   1   1   0  445.86   33.20
  -2  -1   0 9450.25  555.54
  -2  -1   0 9999.00  545.75
  -2  -1   0 9574.64  685.03
   2   1   0 8675.83  664.83
  -3  -1   0   76.69    5.20
  -3  -1   0   87.99    4.90
  -3  -1   0   87.59    6.10
  -3  -1   0   76.69    5.30
   3   1   0   81.19    5.90
   3   1   0   75.29    4.50
  -4  -1   0  514.15   33.70
  -4  -1   0  540.85   31.50
  -4  -1   0  510.85   32.30
  -4  -1   0  586.34   39.50
   4   1   0  550.44   29.20
   4   1   0  532.55   38.20
  -5  -1   0   30.80    2.50
  -5  -1   0   35.90    2.90
  -5  -1   0   33.20    2.70
  -5  -1   0   32.50    2.30
   5   1   0   35.20    2.00
   5   1   0   34.90    2.70
  -6  -1   0   11.50    1.20
  -6  -1   0   12.40    1.50
  -6  -1   0   11.80    1.70
  -6  -1   0   11.80    1.30
   6   1   0   13.50    1.30
   6   1   0   12.50    1.00
  -7  -1   0  119.39    9.80
  -7  -1   0  122.79    7.90
  -7  -1   0  119.89    8.40
   7   1   0  143.39    9.40
  -8  -1   0   48.00    4.60
  -8  -1   0   49.50    3.90
   8   1   0   58.69    4.30
  -9  -1   0    0.10    0.60
   9   1   0   -0.20    0.60
 -10  -1   0    1.50    0.80
  10   1   0    2.20    1.00
  10  -2   0   15.40    1.80
 -10   2   0   12.40    1.70
   9  -2   0   40.10    3.30
  -9   2   0   33.40    3.00
  -9   2   0   34.80    3.80
   8  -2   0   74.49    5.60
   8  -2   0   76.69    4.20
  -8   2   0   71.89    5.10
  -8   2   0   57.39    5.90
   7  -2   0    4.40    0.90
   7  -2   0    5.60    0.70
  -7   2   0    4.40    0.90
  -7   2   0    3.20    1.00
   6  -2   0    0.00    0.40
   6  -2   0    0.40    0.30
  -6   2   0   -0.10    0.40
  -6   2   0   -0.50    0.50
   5  -2   0   48.30    2.70
   5  -2   0   48.40    3.60
  -5   2   0   46.90    3.60
  -5   2   0   41.20    3.00
  -5   2   0   44.60    3.90
  -5   2   0   48.20    3.30
   4  -2   0  338.37   23.00
   4  -2   0  332.67   17.60
   4  -2   0  298.47   18.80
  -4   2   0  305.37   23.80
  -4   2   0  345.97   20.30
  -4   2   0  314.57   19.70
   3  -2   0   42.90    2.40
   3  -2   0   38.90    2.50
   3  -2   0   44.90    3.20
  -3   2   0   43.40    3.40
  -3   2   0   41.60    3.10
  -3   2   0   39.00    2.60
  -3   2   0   44.60    2.90
  -3   2   0   42.20    2.60
   2  -2   0  107.29    6.70
   2  -2   0  120.39    6.30
   2  -2   0  116.39    8.30
  -2   2   0  112.09    6.90
  -2   2   0  118.49    7.30
  -2   2   0  120.19    6.80
  -2   2   0  114.79    8.60
   1  -2   0   16.70    1.10
   1  -2   0   18.00    1.10
   1  -2   0   16.00    1.40
  -1   2   0   17.80    1.10
  -1   2   0   17.00    1.50
   0  -2   0    4.90    0.40
   0   2   0    4.40    0.40
  -1  -2   0 1210.28   64.79
   1   2   0 1028.10   66.09
  -2  -2   0   52.29    3.80
  -2  -2   0   47.90    3.00
  -2  -2   0   53.19    3.40
   2   2   0   46.20    3.60
  -3  -2   0  238.78   17.90
  -3  -2   0  245.88   14.30
  -3  -2   0  236.48   14.80
  -3  -2   0  257.97   15.40
   3   2   0  242.48   17.30
   3   2   0  241.18   13.30
  -4  -2   0  384.46   24.40
  -4  -2   0  402.06   22.70
  -4  -2   0  356.76   23.30
  -4  -2   0  389.26   28.40
   4   2   0  387.36   21.00
   4   2   0  402.46   27.50
  -5  -2   0   34.60    2.70
  -5  -2   0   32.80    2.90
  -5  -2   0   31.80    2.60
  -5  -2   0   33.40    2.30
   5   2   0   37.50    2.70
   5   2   0   34.90    2.10
  -6  -2   0  212.28   13.50
  -6  -2   0  212.68   13.80
  -6  -2   0  199.68   16.10
  -6  -2   0  207.58   12.90
   6   2   0  241.08   15.60
  -7  -2   0   67.39    4.90
  -7  -2   0   66.69    4.50
  -7  -2   0   59.49    5.60
   7   2   0   79.89    5.40
  -8  -2   0    7.20    1.40
  -8  -2   0    8.30    1.30
   8   2   0   10.50    1.30
  -9  -2   0   17.30    2.00
   9   2   0   23.00    2.20
 -10  -2   0    2.90    0.90
  10   2   0    5.40    1.30
  10  -3   0   19.00    2.00
 -10   3   0   14.30    1.90
   9  -3   0   35.80    3.20
   9  -3   0   34.70    2.40
  -9   3   0   35.10    3.00
   8  -3   0   30.40    2.70
   8  -3   0   28.70    2.00
  -8   3   0   32.30    2.60
   7  -3   0   13.70    1.10
   7  -3   0   13.20    1.50
  -7   3   0   13.20    1.40
  -7   3   0    9.80    1.80
   6  -3   0   30.50    2.50
   6  -3   0   30.10    1.90
  -6   3   0   30.70    2.40
  -6   3   0   27.40    2.90
   5  -3   0    1.80    0.40
   5  -3   0    1.80    0.60
  -5   3   0    1.60    0.70
  -5   3   0    1.70    0.60
  -5   3   0    2.50    1.00
   4  -3   0   98.09    6.10
   4  -3   0  106.99    7.60
   4  -3   0  104.79    5.80
  -4   3   0  110.19    6.80
  -4   3   0  106.89    6.30
  -4   3   0   98.79    6.30
  -4   3   0  105.59    8.00
  -4   3   0   99.99    7.00
   3  -3   0  299.87   18.10
   3  -3   0  317.77   22.30
   3  -3   0  308.87   17.00
   3  -3   0  325.47   19.60
  -3   3   0  316.37   18.60
  -3   3   0  307.87   23.10
  -3   3   0  311.67   19.10
   2  -3   0   30.50    2.40
   2  -3   0   29.90    1.80
   2  -3   0   28.70    2.10
   2  -3   0   29.10    1.80
  -2   3   0   28.60    2.50
  -2   3   0   31.20    1.90
   1  -3   0   50.09    3.90
   1  -3   0   51.69    3.00
   1  -3   0   57.79    3.10
  -1   3   0   53.19    3.20
  -1   3   0   48.60    4.00
   0  -3   0   23.90    1.50
   0  -3   0   21.50    1.40
   0   3   0   23.40    1.50
  -1  -3   0  193.38   11.70
  -1  -3   0  221.38   12.70
   1   3   0  189.28   12.00
  -2  -3   0  330.07   20.00
  -2  -3   0  335.87   18.50
   2   3   0  298.57   22.50
   2   3   0  306.47   18.90
  -3  -3   0  162.28   11.40
  -3  -3   0  149.99    9.80
  -3  -3   0  148.59    9.50
  -3  -3   0  156.28    9.10
   3   3   0  148.99    8.40
   3   3   0  154.48   11.00
  -4  -3   0    0.30    0.30
  -4  -3   0    0.60    0.60
  -4  -3   0    0.30    0.40
  -4  -3   0    1.20    0.50
   4   3   0    0.70    0.30
   4   3   0    0.30    0.30
  -5  -3   0   67.79    5.10
  -5  -3   0   58.69    4.00
  -5  -3   0   61.99    4.50
  -5  -3   0   61.29    4.40
   5   3   0   67.39    4.80
  -6  -3   0    0.40    0.50
  -6  -3   0    1.10    0.60
  -6  -3   0    0.40    0.50
   6   3   0    1.70    0.60
  -7  -3   0   52.49    4.00
  -7  -3   0   52.69    4.60
  -7  -3   0   50.99    3.70
   7   3   0   61.19    4.40
  -8  -3   0   63.19    4.90
  -8  -3   0   62.19    5.70
  -8  -3   0   57.19    4.50
   8   3   0   77.19    5.40
   8   3   0   76.09    4.40
  -9  -3   0   23.10    2.20
 -10  -3   0    0.50    0.70
  10  -4   0    0.00    0.60
 -10   4   0    0.30    0.80
   9  -4   0   28.00    2.00
   9  -4   0   24.50    2.50
  -9   4   0   25.00    2.40
   8  -4   0   60.99    5.00
   8  -4   0   64.99    3.80
  -8   4   0   59.59    4.50
   7  -4   0   49.99    3.30
   7  -4   0   61.79    4.50
  -7   4   0   54.59    4.00
   6  -4   0   15.80    1.20
   6  -4   0   15.50    1.60
  -6   4   0   16.20    1.60
   5  -4   0    2.60    0.50
   5  -4   0    3.80    0.80
  -5   4   0    2.60    0.70
  -5   4   0    3.10    1.00
   4  -4   0   42.90    2.50
   4  -4   0   44.90    3.30
   4  -4   0   41.00    2.50
  -4   4   0   36.30    3.50
  -4   4   0   42.50    2.60
   3  -4   0  277.07   19.60
   3  -4   0  277.37   17.20
   3  -4   0  279.27   15.90
   3  -4   0  278.17   14.90
  -3   4   0  247.58   20.20
  -3   4   0  276.27   16.30
   2  -4   0  397.76   21.80
   2  -4   0  368.06   23.40
   2  -4   0  377.56   20.40
   2  -4   0  380.96   26.70
  -2   4   0  331.97   27.40
  -2   4   0  390.56   22.30
   1  -4   0  369.76   24.00
   1  -4   0  356.16   27.40
   1  -4   0  379.36   20.90
   1  -4   0  414.66   22.40
  -1   4   0  403.76   22.90
   0  -4   0    3.10    0.50
   0  -4   0    2.80    0.50
   0  -4   0    3.80    0.40
   0  -4   0    2.90    0.60
   0   4   0    4.00    0.40
  -1  -4   0    0.40    0.30
  -1  -4   0    0.60    0.30
   1   4   0    0.90    0.30
  -2  -4   0   11.60    0.90
  -2  -4   0   13.10    1.10
   2   4   0   10.60    0.90
  -3  -4   0  266.77   17.60
  -3  -4   0  288.77   20.40
  -3  -4   0  290.27   16.30
   3   4   0  271.07   19.80
   3   4   0  270.07   16.60
  -4  -4   0  227.68   13.20
  -4  -4   0  237.58   16.60
  -4  -4   0  213.58   13.80
  -4  -4   0  214.78   14.30
   4   4   0  234.18   16.00
   4   4   0  217.18   13.40
   4   4   0  216.58   12.20
  -5  -4   0    7.30    0.90
  -5  -4   0    7.80    1.00
  -5  -4   0    6.50    1.20
  -5  -4   0    5.70    0.90
   5   4   0    8.00    0.90
   5   4   0    8.90    0.90
  -6  -4   0    7.80    1.10
  -6  -4   0    5.90    1.00
  -6  -4   0    5.40    0.90
   6   4   0    6.40    0.80
   6   4   0    8.50    1.00
  -7  -4   0   51.49    4.40
  -7  -4   0   48.20    3.50
  -7  -4   0   47.90    3.80
   7   4   0   55.19    3.40
  -8  -4   0   12.60    1.50
  -8  -4   0   12.90    1.80
  -8  -4   0   12.00    1.50
   8   4   0   13.60    1.30
  -9  -4   0    8.20    1.30
   9   4   0    8.20    1.20
 -10  -4   0    8.10    1.40
   9  -5   0   19.90    1.70
   9  -5   0   20.80    2.20
   8  -5   0   -0.30    0.60
   8  -5   0   -0.50    0.40
  -8   5   0    0.00    0.70
   7  -5   0   74.99    5.70
   7  -5   0   69.19    4.30
  -7   5   0   71.39    5.10
   6  -5   0  154.38   11.10
   6  -5   0  146.69    8.40
  -6   5   0  147.59    9.80
   5  -5   0   39.70    2.50
   5  -5   0   41.10    3.30
  -5   5   0   39.40    3.00
   4  -5   0    0.30    0.30
   4  -5   0    1.10    0.60
   4  -5   0    1.00    0.50
   3  -5   0   88.39    4.90
   3  -5   0   87.89    6.40
   3  -5   0   91.29    5.10
   3  -5   0   82.89    5.60
  -3   5   0   87.29    5.30
  -3   5   0   75.19    6.60
   2  -5   0  945.31   61.99
   2  -5   0 1047.60   57.69
   2  -5   0  977.10   53.89
   2  -5   0  986.60   70.49
  -2   5   0 1018.90   58.99
  -2   5   0  999.40   72.59
   1  -5   0  431.06   23.60
   1  -5   0  377.96   28.90
   1  -5   0  382.76   25.30
   1  -5   0  406.16   22.10
  -1   5   0  426.76   24.10
   0  -5   0   85.89    7.60
   0  -5   0  114.19    6.20
   0  -5   0  105.39    6.70
   0  -5   0   99.09    5.80
   0   5   0  113.29    6.30
  -1  -5   0  267.97   16.40
  -1  -5   0  250.57   15.20
  -1  -5   0  251.67   14.30
   1   5   0  269.17   15.50
  -2  -5   0    0.10    0.40
  -2  -5   0    0.50    0.40
   2   5   0    0.20    0.30
  -3  -5   0   68.49    5.00
  -3  -5   0   57.39    4.40
  -3  -5   0   65.49    4.00
   3   5   0   63.69    4.00
  -4  -5   0   55.59    3.70
  -4  -5   0   58.29    4.50
  -4  -5   0   54.19    4.00
  -4  -5   0   55.79    4.00
   4   5   0   60.09    3.70
  -5  -5   0   48.60    3.60
  -5  -5   0   51.69    3.30
  -5  -5   0   46.20    3.80
  -5  -5   0   50.99    4.10
   5   5   0   49.50    3.30
  -6  -5   0   28.60    2.30
  -6  -5   0   30.60    2.80
  -6  -5   0   27.80    2.50
   6   5   0   33.90    2.20
  -7  -5   0    1.20    0.70
  -7  -5   0    0.70    0.70
  -7  -5   0    1.30    0.80
   7   5   0    0.70    0.60
  -8  -5   0    0.40    0.60
  -8  -5   0    1.20    0.80
   8   5   0    0.20    0.70
  -9  -5   0    7.40    1.30
  -9  -5   0    5.10    1.10
   9  -6   0   12.50    1.70
   9  -6   0    9.50    1.10
   8  -6   0   16.70    1.90
   8  -6   0   15.80    1.40
   7  -6   0  128.79    9.50
   7  -6   0  123.39    7.20
   6  -6   0    2.00    0.80
   6  -6   0    1.30    0.50
  -6   6   0    0.40    0.60
   5  -6   0    4.50    0.90
   5  -6   0    5.40    0.70
   4  -6   0  187.18   10.30
   4  -6   0  190.68   13.50
   4  -6   0  175.78   11.80
   3  -6   0    7.60    0.90
   3  -6   0    9.80    0.90
   3  -6   0    9.60    0.80
   3  -6   0    8.30    1.10
   2  -6   0  327.07   18.10
   2  -6   0  308.87   17.00
   2  -6   0  293.37   19.50
  -2   6   0  311.77   18.60
   1  -6   0  167.58   11.20
   1  -6   0  169.58    9.80
   1  -6   0  187.68   10.40
   1  -6   0  165.18   12.80
  -1   6   0  190.88   10.70
   0  -6   0  218.98   13.70
   0  -6   0  186.58   15.50
   0  -6   0  226.98   12.70
   0  -6   0  206.38   11.90
   0   6   0  239.88   13.00
  -1  -6   0   46.40    3.20
  -1  -6   0   44.30    2.90
  -1  -6   0   42.70    2.70
   1   6   0   46.40    2.90
  -2  -6   0   23.70    1.90
  -2  -6   0   19.60    1.60
  -2  -6   0   23.80    1.70
   2   6   0   25.00    1.70
  -3  -6   0    7.40    1.10
  -3  -6   0    9.20    1.10
  -3  -6   0    9.80    0.90
   3   6   0    9.00    0.90
  -4  -6   0    4.10    0.80
  -4  -6   0    4.20    0.80
  -4  -6   0    3.60    0.70
   4   6   0    4.90    0.80
  -5  -6   0   15.20    1.70
  -5  -6   0   19.80    1.60
  -5  -6   0   19.20    1.90
   5   6   0   18.70    1.50
  -6  -6   0   20.00    1.80
  -6  -6   0   18.10    1.80
  -6  -6   0   19.70    2.00
   6   6   0   21.20    1.60
  -7  -6   0   11.40    1.60
  -7  -6   0   11.70    1.40
  -7  -6   0   10.60    1.40
   7   6   0   12.00    1.30
  -8  -6   0    3.60    1.00
  -8  -6   0    2.10    0.90
  -9  -6   0    1.00    0.90
  -9  -6   0    0.10    0.70
   8  -7   0    0.20    0.50
   8  -7   0    0.30    0.80
   7  -7   0    3.40    1.10
   7  -7   0    5.20    0.80
   6  -7   0   30.80    2.10
   6  -7   0   29.90    2.80
   5  -7   0  131.69    9.80
   4  -7   0   87.29    6.40
   4  -7   0   78.79    4.90
   3  -7   0   39.30    3.10
   3  -7   0   34.20    2.70
   3  -7   0   38.40    2.40
   2  -7   0  139.39    9.60
   2  -7   0  155.58    8.80
   2  -7   0  150.68    8.40
  -2   7   0  150.98    9.10
   1  -7   0    4.00    0.70
   1  -7   0    4.50    0.70
   1  -7   0    4.30    0.70
  -1   7   0    5.30    0.60
   0  -7   0  229.38   14.30
   0  -7   0  237.88   15.40
   0  -7   0  239.68   13.40
   0   7   0  264.77   14.60
  -1  -7   0   17.00    1.50
  -1  -7   0   14.80    1.20
  -1  -7   0   15.30    1.30
   1   7   0   17.10    1.30
  -2  -7   0    5.40    0.90
  -2  -7   0    5.40    0.70
  -2  -7   0    7.00    0.80
   2   7   0    6.90    0.80
  -3  -7   0    1.00    0.50
  -3  -7   0    0.70    0.60
  -3  -7   0    1.30    0.50
   3   7   0    1.50    0.50
  -4  -7   0    4.10    0.80
  -4  -7   0    4.00    0.90
  -4  -7   0    4.10    0.90
   4   7   0    5.20    0.80
  -5  -7   0    3.90    0.80
  -5  -7   0    5.90    1.10
  -5  -7   0    5.10    1.00
   5   7   0    6.90    0.90
  -6  -7   0   14.60    1.60
  -6  -7   0   13.50    1.60
  -6  -7   0   18.10    1.90
   6   7   0   18.70    1.60
  -7  -7   0   16.00    1.80
  -7  -7   0   18.80    1.80
  -8  -7   0    8.60    1.40
  -8  -7   0    7.80    1.40
   8  -8   0   14.40    1.40
   8  -8   0   13.60    1.80
   7  -8   0   -0.20    0.50
   7  -8   0    0.50    0.80
   6  -8   0    2.50    0.70
   6  -8   0    2.80    1.00
   5  -8   0   -0.40    0.40
   5  -8   0    0.40    0.70
   4  -8   0    1.20    0.50
   4  -8   0    1.30    0.80
   3  -8   0   64.09    3.90
   2  -8   0    5.50    0.70
   2  -8   0    5.30    0.80
   1  -8   0   58.69    3.90
   1  -8   0   59.99    3.70
  -1   8   0   68.29    4.10
   0  -8   0   13.20    1.40
   0  -8   0   12.50    1.20
   0  -8   0   13.90    1.20
   0   8   0   18.20    1.30
  -1  -8   0    1.70    0.70
  -1  -8   0    1.90    0.50
  -1  -8   0    1.50    0.60
   1   8   0    1.60    0.50
  -2  -8   0   86.89    6.30
  -2  -8   0   97.39    5.80
   2   8   0   95.99    5.90
  -3  -8   0   29.30    2.10
  -3  -8   0   24.10    2.30
   3   8   0   29.10    2.10
  -4  -8   0    2.80    0.70
  -4  -8   0    2.30    0.80
   4   8   0    1.40    0.60
  -5  -8   0   11.80    1.50
  -5  -8   0    9.30    1.30
  -5  -8   0   13.60    1.60
   5   8   0   12.20    1.30
  -6  -8   0    0.60    0.70
  -6  -8   0    1.20    0.70
  -6  -8   0    0.10    0.60
  -7  -8   0   16.40    1.90
  -7  -8   0   21.30    2.00
  -8  -8   0   21.20    2.10
  -8  -8   0   16.90    2.00
   7  -9   0    6.80    1.10
   6  -9   0   11.80    1.30
   5  -9   0    7.20    1.00
   4  -9   0    7.40    1.00
   3  -9   0   15.70    1.40
   2  -9   0    7.90    1.00
   1  -9   0   99.19    6.10
   1  -9   0  101.49    5.90
   0  -9   0   -0.50    0.40
   0  -9   0    0.20    0.40
   0   9   0    0.30    0.50
  -1  -9   0   68.89    4.60
  -1  -9   0   82.49    4.90
   1   9   0   80.49    5.00
  -2  -9   0    4.60    1.00
  -2  -9   0    5.00    0.80
   2   9   0    4.90    0.80
  -3  -9   0    7.30    1.00
  -3  -9   0    5.20    1.10
   3   9   0    6.90    0.90
  -4  -9   0   17.90    2.00
  -4  -9   0   19.10    1.80
   4   9   0   24.20    1.80
  -5  -9   0    1.60    0.70
  -5  -9   0    2.40    0.80
  -6  -9   0    6.10    1.20
  -6  -9   0    3.70    1.00
  -7  -9   0    9.00    1.50
   6 -10   0   21.10    1.80
   5 -10   0    5.40    1.00
   4 -10   0   12.00    1.30
   3 -10   0   34.40    2.40
   2 -10   0   12.20    1.20
   1 -10   0   70.99    4.30
   0 -10   0   19.70    1.50
   0 -10   0   14.60    1.40
  -1 -10   0   24.70    1.90
   1  10   0   22.60    2.00
  -2 -10   0    2.20    0.70
   2  10   0    2.20    0.70
  -3 -10   0   37.70    2.80
  -4 -10   0    6.10    1.00
  -5 -10   0    1.80    0.90
  -5 -10   0    1.20    0.80
   4 -11   0   -0.50    0.60
   3 -11   0    1.40    0.80
   2 -11   0   15.30    1.50
   1 -11   0   26.40    2.00
   0 -11   0   11.70    1.20
  -1 -11   0   41.40    2.90
  -2 -11   0    4.00    0.90
  -3 -11   0    4.10    0.90
  -4 -11   0    3.00    0.90
  -2 -11   1    6.90    1.20
  -1 -11   1    5.60    1.00
   2 -11   1   19.80    1.60
   3 -11   1   12.90    1.30
  -4 -10   1    0.20    0.70
  -4 -10   1    0.30    0.80
  -3 -10   1    0.60    0.60
  -3 -10   1    1.20    0.90
  -2 -10   1   27.90    2.20
   1  10  -1   41.90    3.00
  -1 -10   1   42.50    3.00
   0 -10   1   36.20    2.60
   1 -10   1    0.50    0.50
   2 -10   1    1.30    0.60
   3 -10   1   12.20    1.20
   4 -10   1   88.49    5.30
  -6  -9   1    6.30    1.20
  -6  -9   1    6.00    1.30
  -5  -9   1   28.90    2.40
  -5  -9   1   26.70    2.50
  -4  -9   1   49.30    3.40
  -4  -9   1   45.30    3.70
   3   9  -1   -0.10    0.50
  -3  -9   1    0.20    0.60
  -3  -9   1    0.20    0.70
   2   9  -1   29.20    2.00
  -2  -9   1   22.50    2.30
  -2  -9   1   23.40    2.00
   1   9  -1   18.20    1.50
  -1  -9   1   17.60    1.50
  -1  -9   1   15.60    1.80
   0   9  -1   79.79    5.10
   0  -9   1   72.19    5.50
   0  -9   1   82.19    5.00
   1  -9   1   76.79    4.70
   1  -9   1   71.59    4.40
   2  -9   1    2.50    0.60
   3  -9   1    7.70    1.00
   4  -9   1    6.80    1.00
   5  -9   1   63.79    4.00
   7  -9   1    4.70    0.90
  -7  -8   1    2.00    0.90
  -7  -8   1    2.40    0.90
  -6  -8   1   11.20    1.50
  -6  -8   1   13.10    1.60
  -5  -8   1   32.90    2.90
  -5  -8   1   34.40    2.70
   4   8  -1   41.70    2.70
  -4  -8   1   35.50    2.70
  -4  -8   1   34.30    3.00
   3   8  -1   74.39    4.40
  -3  -8   1   64.59    4.30
  -3  -8   1   58.49    4.70
   2   8  -1   43.20    2.80
  -2  -8   1   40.00    2.80
  -2  -8   1   37.00    3.10
   1   8  -1   27.80    2.00
  -1  -8   1   28.10    2.00
  -1  -8   1   23.30    2.20
   0   8  -1  174.78   10.10
   0  -8   1  147.49    9.20
   0  -8   1  173.68    9.90
   0  -8   1  161.68   10.70
   1  -8   1   16.20    1.70
   1  -8   1   17.80    1.30
   1  -8   1   13.80    1.20
   2  -8   1    3.30    0.60
   2  -8   1    4.00    0.90
   3  -8   1   11.60    1.10
   4  -8   1    1.60    0.60
   5  -8   1   31.00    2.10
   6  -8   1   20.30    1.60
   7  -8   1    8.70    1.10
   7  -8   1    9.10    1.40
   8  -8   1    7.40    1.40
   8  -8   1    7.60    1.00
  -8  -7   1    8.70    1.60
  -8  -7   1   12.40    1.60
  -7  -7   1    0.90    0.70
  -7  -7   1    0.30    0.70
  -6  -7   1    9.70    1.50
  -6  -7   1    8.10    1.40
  -6  -7   1   10.50    1.40
   5   7  -1   46.10    3.00
  -5  -7   1   38.80    3.30
  -5  -7   1   42.80    3.70
  -5  -7   1   39.50    3.10
   4   7  -1   65.49    4.10
  -4  -7   1   60.89    4.10
  -4  -7   1   64.59    5.00
  -4  -7   1   62.99    4.50
  -4  -7   1   54.89    4.40
   3   7  -1   90.69    5.40
  -3  -7   1   74.09    5.80
  -3  -7   1   87.59    6.60
  -3  -7   1   84.99    5.40
   2   7  -1    0.80    0.50
  -2  -7   1    1.00    0.60
  -2  -7   1    1.20    0.50
   1   7  -1   10.70    1.00
  -1  -7   1    9.80    1.20
  -1  -7   1   10.90    1.00
  -1  -7   1    9.20    0.80
   0   7  -1    6.10    0.70
   0  -7   1    5.40    0.90
   0  -7   1    6.10    0.70
   0  -7   1    6.90    0.80
  -1   7  -1   76.79    4.50
   1  -7   1   73.29    4.40
   1  -7   1   71.69    4.90
   1  -7   1   65.39    4.20
   2  -7   1  305.17   17.40
   2  -7   1  288.47   18.90
   3  -7   1   12.70    1.10
   3  -7   1   11.40    1.30
   4  -7   1   23.00    2.00
   4  -7   1   20.80    1.90
   4  -7   1   20.10    1.50
   5  -7   1   15.20    1.50
   5  -7   1   14.10    1.20
   5  -7   1   12.00    1.40
   6  -7   1    6.10    0.90
   6  -7   1    7.80    1.20
   7  -7   1   55.69    4.50
   7  -7   1   54.29    3.50
   8  -7   1    6.30    1.00
   8  -7   1    7.70    1.30
  -8  -6   1    7.40    1.30
  -8  -6   1    9.00    1.50
  -7  -6   1    1.10    0.70
  -7  -6   1    1.20    0.70
   6   6  -1   -0.30    0.60
  -6  -6   1    1.40    0.80
  -6  -6   1   -0.30    0.60
  -6  -6   1    0.60    0.60
   5   6  -1   23.30    1.80
  -5  -6   1   21.50    2.20
  -5  -6   1   20.60    1.80
  -5  -6   1   22.10    2.10
   4   6  -1  140.59    8.20
  -4  -6   1  120.69    8.50
  -4  -6   1  135.19   10.00
  -4  -6   1  135.79    8.10
  -4  -6   1  123.89    8.80
   3   6  -1  121.39    7.20
  -3  -6   1  104.29    7.70
  -3  -6   1  118.89    8.80
  -3  -6   1  117.89    7.10
   2   6  -1   66.59    4.10
  -2  -6   1   64.29    4.10
  -2  -6   1   59.19    4.50
  -2  -6   1   66.49    5.00
   1   6  -1   43.00    2.70
  -1  -6   1   44.90    3.30
  -1  -6   1   35.40    2.50
  -1  -6   1   45.50    2.80
  -1  -6   1   41.50    3.10
   0   6  -1   47.10    2.90
   0  -6   1   46.30    2.80
   0  -6   1   40.60    2.60
   0  -6   1   42.40    3.20
  -1   6  -1   36.20    2.20
   1  -6   1   30.30    2.40
   1  -6   1   30.80    2.00
   1  -6   1   33.10    2.10
  -2   6  -1   88.79    5.10
   2  -6   1   79.49    5.00
   2  -6   1   82.89    4.80
   2  -6   1   83.49    6.10
   2  -6   1   80.59    5.50
   3  -6   1   85.99    4.80
   3  -6   1   88.29    6.20
   3  -6   1   76.09    5.60
   4  -6   1  229.08   15.50
   4  -6   1  203.28   13.70
   4  -6   1  212.28   11.90
   5  -6   1    7.30    1.10
   5  -6   1    6.90    1.00
   5  -6   1    8.10    0.90
   6  -6   1   26.70    2.40
   6  -6   1   25.40    1.80
  -7   6  -1    3.80    1.00
   7  -6   1    3.70    0.70
   7  -6   1    3.80    0.90
  -8   6  -1    9.00    1.50
   8  -6   1   10.50    1.50
   8  -6   1   11.00    1.10
   9  -6   1   17.00    1.50
   9  -6   1   18.10    2.10
  -9  -5   1    0.90    1.00
  -9  -5   1    0.10    0.60
  -8  -5   1   19.40    2.00
  -8  -5   1   18.10    1.90
   7   5  -1   38.40    2.60
  -7  -5   1   34.00    3.30
  -7  -5   1   31.30    2.80
   6   5  -1    2.40    0.70
  -6  -5   1    1.70    0.70
  -6  -5   1    2.40    0.80
  -6  -5   1    3.80    0.90
  -5  -5   1   22.50    2.30
  -5  -5   1   25.10    2.40
  -5  -5   1   26.80    2.30
  -5  -5   1   27.50    2.10
   4   5  -1    7.80    0.90
  -4  -5   1    8.80    1.20
  -4  -5   1    8.70    1.10
  -4  -5   1    7.10    1.00
  -4  -5   1    8.80    1.30
   3   5  -1  128.39    8.00
  -3  -5   1  137.69    7.90
  -3  -5   1  134.99    9.80
  -3  -5   1  121.09    8.60
   2   5  -1  540.15   31.60
  -2  -5   1  577.64   31.10
  -2  -5   1  453.45   28.80
  -2  -5   1  575.34   38.90
  -2  -5   1  513.15   33.40
   1   5  -1  166.48    9.90
  -1  -5   1  158.98   10.50
  -1  -5   1  173.78   12.10
  -1  -5   1  141.39    9.00
  -1  -5   1  177.38    9.70
   0   5  -1   34.90    2.20
   0  -5   1   34.70    2.20
   0  -5   1   28.70    2.50
   0  -5   1   37.80    2.60
   0  -5   1   35.20    2.50
   0  -5   1   31.10    2.00
  -1   5  -1    5.90    0.50
   1  -5   1    4.70    0.60
   1  -5   1    4.70    0.80
   1  -5   1    4.10    0.50
   1  -5   1    5.60    0.60
  -2   5  -1  545.25   30.80
   2  -5   1  504.75   36.80
   2  -5   1  523.15   30.10
   2  -5   1  508.75   32.50
   2  -5   1  510.15   28.20
  -3   5  -1  383.36   23.20
   3  -5   1  409.76   22.70
   3  -5   1  377.76   21.20
   3  -5   1  403.46   27.80
   3  -5   1  372.66   24.50
   4  -5   1  164.38   11.30
   4  -5   1  149.59    8.60
   4  -5   1  149.79   10.00
   5  -5   1   16.60    1.50
   5  -5   1   13.50    1.40
   5  -5   1   16.00    1.20
  -6   5  -1   81.19    5.90
   6  -5   1   87.79    6.50
   6  -5   1   87.89    5.00
  -7   5  -1   17.50    1.90
   7  -5   1   17.60    1.80
   7  -5   1   20.00    1.50
  -8   5  -1   39.10    3.30
   8  -5   1   44.20    3.50
   8  -5   1   37.70    2.60
  -9   5  -1    7.60    1.40
   9  -5   1   10.70    1.50
   9  -5   1    8.10    1.10
 -10   5  -1    0.00    0.80
  10  -5   1    1.30    0.70
  -9  -4   1    5.40    1.10
  -8  -4   1    9.20    1.40
  -8  -4   1   11.60    1.50
  -7  -4   1   12.20    1.40
  -7  -4   1   11.70    1.70
  -7  -4   1   12.90    1.50
  -6  -4   1   77.49    5.20
  -6  -4   1   83.19    6.50
  -6  -4   1   78.89    5.50
  -5  -4   1   41.90    3.40
  -5  -4   1   46.40    3.10
  -5  -4   1   43.60    3.80
  -5  -4   1   47.20    3.40
  -4  -4   1    1.00    0.40
  -4  -4   1    0.90    0.70
  -4  -4   1    0.90    0.50
  -4  -4   1    0.20    0.50
   3   4  -1  275.47   18.90
  -3  -4   1  265.67   19.60
  -3  -4   1  268.27   15.70
  -3  -4   1  257.87   16.90
  -3  -4   1  255.27   16.20
  -2  -4   1  139.99   10.10
  -2  -4   1  130.49    8.80
  -2  -4   1  134.79    8.10
   1   4  -1  290.47   17.50
  -1  -4   1  310.77   17.20
  -1  -4   1  311.27   21.50
  -1  -4   1  262.17   16.00
  -1  -4   1  296.67   18.60
   0   4  -1  329.97   21.20
   0  -4   1  396.36   20.90
   0  -4   1  313.87   25.30
   0  -4   1  397.06   26.10
   0  -4   1  349.67   19.40
   0  -4   1  358.56   22.40
  -1   4  -1   43.10    2.50
   1  -4   1   38.10    2.30
   1  -4   1   38.70    2.70
   1  -4   1   39.00    2.90
   1  -4   1   37.90    2.40
  -2   4  -1    2.20    0.30
   2  -4   1    2.10    0.40
   2  -4   1    2.10    0.40
   2  -4   1    2.50    0.40
   2  -4   1    2.30    0.30
   2  -4   1    2.80    0.50
  -3   4  -1  407.16   35.30
  -3   4  -1  491.75   28.60
   3  -4   1  532.85   28.00
   3  -4   1  473.45   30.20
   3  -4   1  512.25   34.30
   3  -4   1  481.25   26.30
   4  -4   1  612.44   33.90
   4  -4   1  617.04   39.10
   4  -4   1  645.54   44.40
   5  -4   1   35.00    2.20
   5  -4   1   36.20    2.90
  -6   4  -1   15.30    1.60
   6  -4   1   17.40    1.70
   6  -4   1   17.80    1.30
  -7   4  -1   -0.10    0.50
   7  -4   1    0.60    0.60
   7  -4   1    0.70    0.40
  -8   4  -1    3.40    1.00
   8  -4   1    3.80    1.00
   8  -4   1    3.70    0.70
  -9   4  -1   14.90    1.90
   9  -4   1   17.40    1.90
   9  -4   1   18.30    1.50
 -10   4  -1    3.60    1.20
  10  -4   1    4.90    1.30
  10  -4   1    5.40    0.90
 -10  -3   1    3.50    1.00
  -9  -3   1    0.30    0.60
  -8  -3   1    5.30    1.00
  -8  -3   1    3.30    1.00
  -7  -3   1   55.19    4.70
  -7  -3   1   54.39    3.90
  -7  -3   1   50.49    3.80
  -6  -3   1   96.19    6.30
  -6  -3   1  107.99    6.70
  -6  -3   1   99.89    6.80
  -6  -3   1   93.29    7.80
   5   3  -1   41.80    2.80
  -5  -3   1   30.10    2.50
  -5  -3   1   32.80    3.00
  -5  -3   1   34.40    2.90
  -5  -3   1   34.30    2.70
   4   3  -1   91.69    5.90
  -4  -3   1   78.19    5.40
  -4  -3   1   77.79    6.20
  -4  -3   1   73.69    5.00
  -4  -3   1   78.29    5.40
   3   3  -1    1.00    0.30
  -3  -3   1    2.00    0.50
  -3  -3   1    0.60    0.60
  -3  -3   1    0.50    0.40
  -3  -3   1    0.70    0.40
   2   3  -1  106.79    7.40
  -2  -3   1   99.49    6.20
  -2  -3   1  104.59    7.80
  -2  -3   1  103.99    6.80
  -1  -3   1  766.22   46.10
  -1  -3   1  769.42   53.89
  -1  -3   1  674.33   40.00
  -1  -3   1  752.22   43.00
   0   3  -1   83.99    5.40
   0  -3   1   90.89    5.80
   0  -3   1   80.09    6.40
   0  -3   1   97.59    6.60
   0  -3   1  102.69    5.40
   0  -3   1   86.19    5.00
  -1   3  -1    5.40    0.40
   1  -3   1    5.10    0.50
   1  -3   1    5.10    0.60
   1  -3   1    4.90    0.50
   1  -3   1    4.90    0.60
   1  -3   1    5.10    0.50
  -2   3  -1    5.50    0.70
  -2   3  -1    8.00    0.60
   2  -3   1    7.80    0.80
   2  -3   1    7.50    0.60
   2  -3   1    7.10    0.60
   2  -3   1    9.50    0.70
   2  -3   1    7.00    0.80
  -3   3  -1   16.30    1.10
  -3   3  -1   16.50    1.60
   3  -3   1   17.80    1.10
   3  -3   1   18.20    1.20
   3  -3   1   18.40    1.40
   3  -3   1   17.90    1.50
  -4   3  -1   13.90    1.50
  -4   3  -1   14.10    1.80
   4  -3   1   13.90    0.90
   4  -3   1   13.60    1.00
   4  -3   1   14.90    1.30
   4  -3   1   14.10    1.30
  -5   3  -1  163.68   10.70
  -5   3  -1  157.28   12.50
   5  -3   1  167.98    9.20
   5  -3   1  172.78   12.00
  -6   3  -1   73.89    6.20
  -6   3  -1   77.59    5.30
   6  -3   1   77.79    4.50
   6  -3   1   78.89    5.90
  -7   3  -1    1.00    0.60
   7  -3   1   -0.10    0.50
   7  -3   1   -0.10    0.40
  -8   3  -1    0.00    0.70
   8  -3   1    0.70    0.50
   8  -3   1    0.30    0.60
  -9   3  -1    1.70    0.90
   9  -3   1    0.10    0.50
   9  -3   1    1.30    0.80
 -10   3  -1   -0.50    0.80
  10  -3   1   -0.30    0.80
  10  -3   1    0.50    0.60
 -10  -2   1   17.50    1.90
  -9  -2   1    6.40    1.10
   8   2  -1    7.50    1.10
  -8  -2   1    3.40    1.20
  -8  -2   1    6.00    1.10
  -7  -2   1   28.80    2.30
  -7  -2   1   26.60    2.30
  -7  -2   1   23.40    2.70
   6   2  -1    5.20    0.80
  -6  -2   1    3.60    0.90
  -6  -2   1    2.00    0.80
  -6  -2   1    4.70    1.20
  -6  -2   1    2.30    0.70
   5   2  -1  262.37   16.40
  -5  -2   1  217.78   14.10
  -5  -2   1  218.98   13.60
  -5  -2   1  220.28   14.60
  -5  -2   1  214.18   17.00
   4   2  -1  179.28   11.50
   4   2  -1  160.78    8.70
  -4  -2   1  148.69   10.00
  -4  -2   1  161.68   12.00
  -4  -2   1  145.69   10.20
  -4  -2   1  156.08    9.60
   3   2  -1    1.70    0.30
  -3  -2   1    1.30    0.60
  -3  -2   1    1.80    0.50
  -3  -2   1    1.50    0.50
  -3  -2   1    1.90    0.50
   2   2  -1   17.10    1.30
  -2  -2   1   15.10    1.40
  -2  -2   1   16.70    1.20
  -2  -2   1   18.20    1.50
  -2  -2   1   15.50    1.40
  -1  -2   1  109.59    7.40
  -1  -2   1  121.89    8.50
  -1  -2   1  114.09    6.80
   0  -2   1  106.39    7.30
   0  -2   1   92.39    5.90
  -1   2  -1    7.00    0.50
   1  -2   1    5.70    0.50
   1  -2   1    6.10    0.50
   1  -2   1    5.80    0.60
  -2   2  -1  818.82   60.19
  -2   2  -1  829.32   48.90
   2  -2   1  863.01   58.49
   2  -2   1  874.61   47.90
   2  -2   1  778.52   51.49
   2  -2   1  802.72   44.70
  -3   2  -1   39.20    2.40
  -3   2  -1   42.30    3.10
  -3   2  -1   35.90    2.90
   3  -2   1   36.60    2.30
   3  -2   1   40.40    3.00
   3  -2   1   39.30    2.40
   3  -2   1   40.80    2.70
  -4   2  -1   27.60    2.40
  -4   2  -1   28.30    2.40
   4  -2   1   28.30    2.30
   4  -2   1   29.30    1.70
  -5   2  -1   70.59    5.10
  -5   2  -1   70.79    5.60
  -5   2  -1   69.09    4.90
   5  -2   1   74.99    5.40
   5  -2   1   72.29    4.10
  -6   2  -1    1.50    0.70
  -6   2  -1    1.50    0.60
   6  -2   1    2.40    0.60
   6  -2   1    1.70    0.40
  -7   2  -1   32.70    3.00
  -7   2  -1   31.90    2.60
   7  -2   1   30.60    2.00
   7  -2   1   31.40    2.70
  -8   2  -1   18.10    2.00
  -8   2  -1   23.30    2.60
   8  -2   1   20.50    1.50
   8  -2   1   20.90    2.00
  -9   2  -1    1.90    0.90
   9  -2   1    3.10    0.90
   9  -2   1    3.20    0.70
 -10   2  -1    3.70    1.10
  10  -2   1    2.90    0.80
  10  -2   1    4.30    1.10
 -11   2  -1    5.20    1.30
  10   1  -1    8.10    1.40
 -10  -1   1    4.70    1.20
   9   1  -1    8.00    1.30
  -9  -1   1    6.20    1.20
   8   1  -1    5.20    1.00
  -8  -1   1    2.60    1.10
  -8  -1   1    3.90    1.00
   7   1  -1    1.00    0.70
  -7  -1   1    0.10    0.70
  -7  -1   1   -0.20    0.60
  -7  -1   1    0.10    0.50
   6   1  -1  112.09    7.40
  -6  -1   1   95.29    6.60
  -6  -1   1   95.29    7.80
  -6  -1   1   88.89    6.20
  -6  -1   1   97.89    6.80
   5   1  -1  284.57   14.30
   5   1  -1  289.87   18.80
  -5  -1   1  250.17   15.60
  -5  -1   1  248.88   19.50
  -5  -1   1  255.47   16.70
  -5  -1   1  234.78   16.10
   4   1  -1  131.19    8.90
   4   1  -1  129.29    6.80
  -4  -1   1  120.19    7.90
  -4  -1   1  125.49    9.40
  -4  -1   1  111.89    7.40
  -4  -1   1  116.39    8.00
   3   1  -1  401.86   27.50
  -3  -1   1  410.76   28.50
  -3  -1   1  371.46   23.30
  -3  -1   1  374.86   22.70
  -3  -1   1  377.06   24.30
   2   1  -1  510.95   36.20
  -2  -1   1  489.55   32.00
  -2  -1   1  522.25   29.80
  -2  -1   1  547.45   37.40
  -2  -1   1  491.05   30.50
   1   1  -1    4.50    0.40
  -1  -1   1    6.30    0.70
  -1  -1   1    4.90    0.50
  -1  -1   1    5.10    0.60
   0   1  -1  882.91   60.79
   0  -1   1  855.21   48.50
   0  -1   1  770.82   60.79
   1  -1   1  256.27   18.10
  -2   1  -1   38.10    2.50
  -2   1  -1   32.00    2.30
   2  -1   1   30.80    2.50
   2  -1   1   30.00    1.90
  -3   1  -1  413.36   26.30
  -3   1  -1  330.27   21.60
   3  -1   1  344.07   25.50
   3  -1   1  349.27   19.50
  -4   1  -1    1.60    0.40
  -4   1  -1    2.30    0.80
  -4   1  -1    2.70    0.60
  -4   1  -1    2.80    0.60
   4  -1   1    1.50    0.40
   4  -1   1    2.90    0.40
  -5   1  -1   -0.50    0.40
  -5   1  -1   -0.40    0.40
  -5   1  -1    1.20    0.80
  -5   1  -1    0.10    0.40
   5  -1   1   -0.20    0.30
   5  -1   1   -0.50    0.20
  -6   1  -1   87.59    6.00
  -6   1  -1   88.69    6.90
   6  -1   1   92.59    6.60
   6  -1   1   86.39    5.00
  -7   1  -1   29.70    2.50
  -7   1  -1   31.30    2.90
   7  -1   1   30.20    2.00
   7  -1   1   31.10    2.60
  -8   1  -1    4.00    1.10
  -8   1  -1    4.60    1.00
   8  -1   1    5.20    0.70
   8  -1   1    4.90    1.00
  -9   1  -1    7.70    1.60
  -9   1  -1    7.80    1.20
   9  -1   1    6.80    1.20
   9  -1   1    8.10    1.00
 -10   1  -1   -0.10    0.70
  10  -1   1   -0.20    0.70
 -11   1  -1    3.30    1.10
  10   0  -1    0.50    0.90
 -10   0   1    1.50    0.90
   9   0  -1   12.00    1.50
  -9   0   1    8.20    1.30
   8   0  -1    8.90    1.10
  -8   0   1    5.50    1.40
  -8   0   1    6.30    1.20
   7   0  -1    0.00    0.50
  -7   0   1    0.20    0.50
  -7   0   1    0.80    0.80
   6   0  -1    0.20    0.40
   6   0  -1   -0.10    0.30
  -6   0   1   -0.50    0.60
  -6   0   1   -0.30    0.90
  -6   0   1    0.20    0.60
  -6   0   1   -0.30    0.60
   5   0  -1   10.50    0.80
   5   0  -1   10.90    1.10
  -5   0   1    8.20    1.40
  -5   0   1    8.90    1.10
  -5   0   1   11.00    1.40
  -5   0   1   10.60    1.10
   4   0  -1  532.05   27.00
   4   0  -1  512.35   35.40
  -4   0   1  500.95   31.20
  -4   0   1  499.55   36.60
  -4   0   1  486.35   30.00
  -4   0   1  453.95   29.10
   3   0  -1 1146.59   59.59
   3   0  -1 1143.69   77.99
  -3   0   1 1100.79   68.59
  -3   0   1 1127.49   80.49
  -3   0   1 1025.00   64.09
  -3   0   1 1076.99   65.49
   2   0  -1  323.77   22.90
  -2   0   1  335.97   19.30
  -2   0   1  289.07   18.80
  -2   0   1  340.97   23.70
   1   0  -1  779.72   57.99
  -1   0   1  826.12   59.79
  -1   0   1  859.51   48.60
   0   0   1  166.48   13.80
   0   0   1  199.58   11.20
  -1   0  -1  405.66   22.80
   1   0   1  345.47   27.20
   1   0   1  405.66   22.80
  -2   0  -1 2288.17  124.09
   2   0   1 2066.69  148.49
   2   0   1 1954.90  124.09
  -3   0  -1  366.36   24.80
  -3   0  -1  434.16   23.00
  -3   0  -1  394.76   23.70
  -3   0  -1  435.96   29.00
   3   0   1  369.56   28.10
   3   0   1  376.66   21.50
  -4   0  -1   52.09    3.60
  -4   0  -1   56.69    4.00
  -4   0  -1   46.10    3.40
  -4   0  -1   49.40    3.10
   4   0   1   50.49    2.90
   4   0   1   50.99    3.80
  -5   0  -1  241.68   16.70
  -5   0  -1  231.58   14.00
  -5   0  -1  216.88   14.30
  -5   0  -1  207.78   13.30
   5   0   1  225.48   16.20
   5   0   1  230.88   12.40
  -6   0  -1    3.00    0.70
  -6   0  -1    3.40    0.80
  -6   0  -1    3.60    0.70
   6   0   1    3.80    0.70
   6   0   1    3.30    0.50
  -7   0  -1   25.90    2.50
  -7   0  -1   24.20    2.20
   7   0   1   26.50    1.70
   7   0   1   27.60    2.30
  -8   0  -1   56.79    5.10
  -8   0  -1   57.69    4.40
   8   0   1   61.89    4.80
   8   0   1   65.79    3.70
  -9   0  -1    2.80    1.00
  -9   0  -1    2.90    0.90
   9   0   1    3.50    1.00
 -10   0  -1   -0.20    0.70
  10   0   1    0.30    0.80
 -11   0  -1   -0.20    0.80
  11   0   1    1.30    1.00
  10  -1  -1   -0.70    0.80
 -10   1   1    0.60    0.80
   9  -1  -1    9.70    1.30
  -9   1   1    3.90    1.00
   8  -1  -1    9.80    1.30
  -8   1   1    8.60    1.30
  -8   1   1    7.70    1.70
   7  -1  -1   16.70    1.60
  -7   1   1   14.20    1.50
  -7   1   1   15.00    2.00
   6  -1  -1   34.90    2.70
   6  -1  -1   36.00    2.00
  -6   1   1   32.10    3.10
  -6   1   1   29.70    3.00
  -6   1   1   26.90    2.40
  -6   1   1   31.00    2.50
   5  -1  -1   -0.30    0.20
   5  -1  -1   -0.40    0.40
  -5   1   1   -0.10    0.50
  -5   1   1   -0.60    0.70
  -5   1   1    0.20    0.40
  -5   1   1   -0.30    0.60
   4  -1  -1   62.69    3.30
   4  -1  -1   57.59    4.30
  -4   1   1   50.19    3.70
  -4   1   1   53.79    4.60
  -4   1   1   61.99    3.90
  -4   1   1   54.99    4.10
   3  -1  -1  141.39    7.30
   3  -1  -1  135.99    9.60
  -3   1   1  144.19    8.50
  -3   1   1  125.19    8.00
  -3   1   1  134.99    8.40
  -3   1   1  115.99   10.00
   2  -1  -1  668.53   35.70
   2  -1  -1  659.23   46.80
  -2   1   1  573.14   38.40
  -2   1   1  685.93   48.30
  -2   1   1  713.83   39.30
   1  -1  -1 2394.76  181.48
  -1   1   1 2514.05  148.99
  -1   1   1 2436.86  151.78
  -1   1   1 2696.13  186.98
  -1   1   1 2823.32  151.78
   0  -1  -1    5.90    0.40
   0   1   1    5.00    0.60
   0   1   1    5.00    0.40
   0   1   1    5.30    0.50
  -1  -1  -1  186.08   10.80
   1   1   1  183.98   13.20
   1   1   1  183.48   11.00
  -2  -1  -1  109.19    6.00
  -2  -1  -1  100.89    5.70
   2   1   1   93.39    5.80
   2   1   1   90.39    7.00
  -3  -1  -1    1.00    0.50
  -3  -1  -1    1.20    0.40
  -3  -1  -1    0.70    0.20
   3   1   1    0.90    0.20
   3   1   1    1.00    0.30
  -4  -1  -1  808.22   48.50
  -4  -1  -1  892.81   47.40
  -4  -1  -1  812.32   59.49
  -4  -1  -1  790.92   50.79
   4   1   1  813.32   44.10
   4   1   1  776.82   57.69
  -5  -1  -1  337.47   21.30
  -5  -1  -1  368.76   20.60
  -5  -1  -1  355.26   25.80
  -5  -1  -1  336.57   22.10
   5   1   1  342.27   25.00
   5   1   1  364.36   19.10
  -6  -1  -1    0.10    0.40
  -6  -1  -1    0.00    0.40
  -6  -1  -1    0.10    0.40
   6   1   1    0.30    0.40
   6   1   1   -0.10    0.30
  -7  -1  -1    2.50    0.70
  -7  -1  -1    3.30    0.80
   7   1   1    3.40    0.70
   7   1   1    3.90    0.60
  -8  -1  -1    8.40    1.50
  -8  -1  -1   10.20    1.30
   8   1   1   10.40    1.30
  -9  -1  -1    9.10    1.70
  -9  -1  -1    8.90    1.30
   9   1   1   10.80    1.40
 -10  -1  -1   28.90    2.90
  10   1   1   36.80    3.20
 -11  -1  -1    2.10    1.00
  11   1   1    0.50    0.90
  10  -2  -1    2.00    1.00
 -10   2   1    0.40    0.80
   9  -2  -1    5.10    1.10
  -9   2   1    4.50    1.50
  -9   2   1    4.40    1.10
   8  -2  -1    9.60    1.30
  -8   2   1    9.20    1.20
  -8   2   1    7.50    1.70
   7  -2  -1   45.80    3.60
   7  -2  -1   47.10    2.70
  -7   2   1   34.60    3.90
  -7   2   1   44.50    3.30
   6  -2  -1   49.90    2.80
   6  -2  -1   49.60    3.80
  -6   2   1   41.10    4.10
  -6   2   1   45.60    3.40
   5  -2  -1    7.90    0.90
   5  -2  -1    9.00    0.70
  -5   2   1    4.00    1.20
  -5   2   1    8.10    0.90
  -5   2   1    6.70    1.00
  -5   2   1    6.60    1.20
   4  -2  -1    1.70    0.30
   4  -2  -1    1.40    0.50
  -4   2   1    1.70    0.70
  -4   2   1    1.20    0.40
  -4   2   1    1.20    0.80
  -4   2   1    0.20    0.50
   3  -2  -1   15.40    1.40
   3  -2  -1   15.10    1.00
  -3   2   1   14.80    1.20
  -3   2   1   16.40    1.10
  -3   2   1   15.20    1.30
  -3   2   1   14.00    1.60
  -3   2   1   13.10    1.60
   2  -2  -1   69.19    5.30
   2  -2  -1   66.89    4.20
   2  -2  -1   75.59    4.00
  -2   2   1   67.39    5.50
  -2   2   1   77.79    4.70
  -2   2   1   70.39    4.30
  -2   2   1   71.29    4.40
   1  -2  -1    1.60    0.30
   1  -2  -1    1.30    0.50
   1  -2  -1    1.90    0.30
  -1   2   1    1.70    0.30
  -1   2   1    1.60    0.50
  -1   2   1    2.00    0.60
   0  -2  -1  522.25   30.70
   0   2   1  529.55   38.60
   0   2   1  534.55   31.30
  -1  -2  -1  697.23   39.90
   1   2   1  680.63   40.70
  -2  -2  -1  160.68    9.10
   2   2   1  144.69   11.10
   2   2   1  157.28    9.20
   2   2   1  156.58    8.50
  -3  -2  -1  248.48   13.40
  -3  -2  -1  246.58   13.90
  -3  -2  -1  246.08   14.50
   3   2   1  194.78   13.70
   3   2   1  224.58   12.50
   3   2   1  222.48   16.40
  -4  -2  -1   54.29    3.80
  -4  -2  -1   51.29    3.00
  -4  -2  -1   45.80    3.30
  -4  -2  -1   46.60    3.40
   4   2   1   47.10    3.00
   4   2   1   45.70    3.70
   4   2   1   48.70    2.80
  -5  -2  -1    1.90    0.40
  -5  -2  -1    1.70    0.60
  -5  -2  -1    1.10    0.50
  -5  -2  -1    0.60    0.40
   5   2   1    1.50    0.40
   5   2   1    0.80    0.30
  -6  -2  -1  159.38   10.30
  -6  -2  -1  160.78    9.60
  -6  -2  -1  154.18   12.00
   6   2   1  160.28    8.80
   6   2   1  161.48   11.60
  -7  -2  -1   85.49    7.20
  -7  -2  -1   85.59    5.80
  -7  -2  -1   90.49    6.30
   7   2   1  100.49    5.30
   7   2   1   92.99    5.70
   7   2   1   99.19    7.00
  -8  -2  -1    0.90    0.70
  -8  -2  -1    2.00    0.80
   8   2   1    1.00    0.60
  -9  -2  -1    8.50    1.50
  -9  -2  -1    7.70    1.30
   9   2   1    8.70    1.30
 -10  -2  -1    1.40    0.90
  10   2   1    1.90    0.90
 -11  -2  -1    4.00    1.10
  11   2   1    5.60    1.40
  10  -3  -1    5.80    1.30
 -10   3   1    3.80    1.10
   9  -3  -1    1.60    0.90
  -9   3   1    0.70    0.70
   8  -3  -1    0.20    0.70
   8  -3  -1    1.10    0.50
  -8   3   1    0.40    0.70
  -8   3   1   -0.40    1.00
   7  -3  -1    0.90    0.40
   7  -3  -1    1.20    0.70
  -7   3   1    1.80    0.70
  -7   3   1    0.90    1.00
   6  -3  -1   29.30    1.80
   6  -3  -1   27.30    2.40
  -6   3   1   26.60    2.90
  -6   3   1   28.30    2.20
   5  -3  -1   44.00    2.50
   5  -3  -1   47.60    3.40
   5  -3  -1   40.40    2.70
  -5   3   1   33.30    3.40
  -5   3   1   44.40    3.00
  -5   3   1   41.40    3.80
  -5   3   1   41.30    3.00
   4  -3  -1  116.49    6.30
   4  -3  -1  115.99    8.40
   4  -3  -1  107.39    6.70
  -4   3   1  119.99    6.90
  -4   3   1  106.79    7.00
  -4   3   1  119.19    7.60
  -4   3   1  105.19    8.80
  -4   3   1  119.29    7.40
   3  -3  -1   19.30    1.20
   3  -3  -1   15.90    1.20
   3  -3  -1   18.70    1.60
  -3   3   1   19.80    1.40
  -3   3   1   15.90    1.40
  -3   3   1   16.50    1.90
  -3   3   1   18.30    1.90
  -3   3   1   17.80    1.20
   2  -3  -1    5.60    0.50
   2  -3  -1    6.60    0.50
   2  -3  -1    5.60    0.80
  -2   3   1    6.10    0.60
  -2   3   1    5.20    1.00
  -2   3   1    5.60    0.80
   1  -3  -1  164.48    9.00
   1  -3  -1  150.58   11.80
   1  -3  -1  172.68    9.50
  -1   3   1  172.78    9.80
  -1   3   1  151.68   12.10
   0  -3  -1  959.30   57.39
   0   3   1 1069.69   72.29
   0   3   1  945.51   58.59
  -1  -3  -1  478.75   27.50
   1   3   1  470.15   28.10
  -2  -3  -1  245.28   14.60
  -2  -3  -1  275.57   15.80
   2   3   1  236.08   13.70
   2   3   1  247.48   14.90
  -3  -3  -1   22.80    1.50
  -3  -3  -1   24.20    1.80
   3   3   1   24.80    1.90
   3   3   1   21.30    1.50
   3   3   1   23.20    1.40
  -4  -3  -1   80.79    4.70
  -4  -3  -1   81.19    5.90
  -4  -3  -1   79.59    5.10
  -4  -3  -1   72.29    5.00
   4   3   1   74.99    5.70
   4   3   1   74.59    4.70
   4   3   1   72.29    4.30
  -5  -3  -1  109.69    7.20
  -5  -3  -1  114.89    8.50
  -5  -3  -1  112.19    6.70
  -5  -3  -1  108.19    7.40
   5   3   1  110.69    8.20
   5   3   1  111.69    6.80
   5   3   1  114.39    6.30
  -6  -3  -1   73.89    5.20
  -6  -3  -1   72.69    4.70
  -6  -3  -1   73.99    5.90
   6   3   1   79.79    4.40
   6   3   1   79.89    4.70
   6   3   1   72.19    5.70
  -7  -3  -1   20.60    1.90
  -7  -3  -1   20.30    2.00
  -7  -3  -1   17.60    1.60
   7   3   1   17.60    1.80
   7   3   1   20.20    1.50
  -8  -3  -1    8.50    1.40
  -8  -3  -1    8.10    1.30
   8   3   1    9.10    1.30
   8   3   1    9.60    1.00
  -9  -3  -1    0.40    0.70
   9   3   1    1.90    0.90
 -10  -3  -1   13.50    1.70
  10   3   1   14.80    1.90
   9  -4  -1    5.30    1.20
   9  -4  -1    5.70    0.90
  -9   4   1    6.10    1.20
   8  -4  -1    0.50    0.70
   8  -4  -1    1.20    0.50
  -8   4   1    0.50    0.70
   7  -4  -1    4.00    0.90
   7  -4  -1    3.40    0.60
  -7   4   1    3.40    0.80
   6  -4  -1    3.70    0.80
   6  -4  -1    2.80    0.50
  -6   4   1    2.80    0.70
  -6   4   1    3.80    1.20
   5  -4  -1   28.40    1.90
   5  -4  -1   29.20    2.50
  -5   4   1   27.50    2.90
  -5   4   1   32.40    2.30
  -5   4   1   32.20    3.00
   4  -4  -1  220.78   15.40
   4  -4  -1  212.88   12.40
   4  -4  -1  217.88   11.70
  -4   4   1  219.98   13.50
  -4   4   1  206.88   12.70
  -4   4   1  185.98   16.00
  -4   4   1  221.18   12.70
  -4   4   1  208.58   13.50
   3  -4  -1   95.69    7.30
   3  -4  -1  100.79    5.50
   3  -4  -1   96.59    5.80
  -3   4   1  101.79    6.00
  -3   4   1  105.09    6.40
  -3   4   1   86.79    7.60
   2  -4  -1   13.80    1.00
   2  -4  -1   14.40    1.00
   2  -4  -1   14.20    1.40
   2  -4  -1   15.40    1.10
  -2   4   1   14.10    1.60
  -2   4   1   12.80    1.10
   1  -4  -1   22.10    2.00
   1  -4  -1   24.40    1.50
   1  -4  -1   24.40    1.50
  -1   4   1   20.30    2.10
  -1   4   1   24.20    1.60
   0  -4  -1   18.10    1.10
   0  -4  -1   16.40    1.20
   0   4   1   18.10    1.20
  -1  -4  -1  455.15   26.80
   1   4   1  466.05   27.30
  -2  -4  -1    1.30    0.40
  -2  -4  -1    1.00    0.30
   2   4   1    1.50    0.30
  -3  -4  -1  293.17   17.20
  -3  -4  -1  263.57   15.90
   3   4   1  273.57   14.80
   3   4   1  257.87   16.20
  -4  -4  -1    7.50    0.80
  -4  -4  -1   10.20    1.20
  -4  -4  -1    5.70    0.90
   4   4   1    7.50    0.70
   4   4   1    6.70    0.80
   4   4   1    8.00    0.80
  -5  -4  -1   75.09    5.20
  -5  -4  -1   77.89    5.90
  -5  -4  -1   74.39    4.70
  -5  -4  -1   70.59    5.20
   5   4   1   74.59    4.40
   5   4   1   77.79    4.80
   5   4   1   80.89    5.70
  -6  -4  -1  143.89   10.90
  -6  -4  -1  147.19    8.70
  -6  -4  -1  129.09    9.40
   6   4   1  149.79   10.60
   6   4   1  147.19    8.80
  -7  -4  -1   68.29    5.50
  -7  -4  -1   61.29    4.80
  -7  -4  -1   69.29    4.50
   7   4   1   73.29    5.40
   7   4   1   69.49    4.40
  -8  -4  -1    7.50    1.10
  -8  -4  -1    8.30    1.40
  -8  -4  -1    8.60    1.30
   8   4   1    7.30    1.00
   8   4   1    8.60    1.20
  -9  -4  -1    2.40    0.90
 -10  -4  -1    3.60    1.10
   9  -5  -1   10.30    1.50
   9  -5  -1    7.40    1.10
   8  -5  -1    0.10    0.80
   8  -5  -1    0.10    0.50
   7  -5  -1    8.00    1.30
   7  -5  -1    9.10    1.00
  -7   5   1    9.30    1.30
   6  -5  -1    2.60    0.80
   6  -5  -1    2.90    0.60
  -6   5   1    2.90    0.70
   5  -5  -1   47.10    2.90
   5  -5  -1   50.39    3.90
  -5   5   1   45.00    3.40
   4  -5  -1   91.59    6.90
   4  -5  -1   91.89    5.20
  -4   5   1   95.99    6.10
  -4   5   1   85.69    7.30
   3  -5  -1  519.85   28.20
   3  -5  -1  530.55   30.10
   3  -5  -1  534.15   32.40
  -3   5   1  525.05   30.90
  -3   5   1  482.65   38.20
   2  -5  -1  407.96   29.40
   2  -5  -1  416.46   22.40
   2  -5  -1  396.56   25.60
   2  -5  -1  423.16   23.90
  -2   5   1  419.16   24.50
  -2   5   1  398.76   30.20
   1  -5  -1    1.40    0.40
   1  -5  -1    1.10    0.60
   1  -5  -1    1.30    0.40
   1  -5  -1    1.30    0.30
  -1   5   1    1.50    0.60
  -1   5   1    1.60    0.40
   0  -5  -1   41.30    2.40
   0  -5  -1   34.50    2.60
   0  -5  -1   38.10    2.40
   0   5   1   38.60    2.50
  -1  -5  -1  183.48   10.80
  -1  -5  -1  178.48   11.60
   1   5   1  187.68   11.00
  -2  -5  -1  513.45   31.10
  -2  -5  -1  474.65   28.90
   2   5   1  504.45   29.50
  -3  -5  -1  653.93   38.30
  -3  -5  -1  590.84   35.60
   3   5   1  591.84   36.30
  -4  -5  -1    0.70    0.40
  -4  -5  -1    0.70    0.50
   4   5   1    1.20    0.40
   4   5   1    0.70    0.40
  -5  -5  -1    6.60    0.80
  -5  -5  -1    6.80    1.00
  -5  -5  -1    7.50    1.00
   5   5   1    5.40    0.80
   5   5   1    6.40    0.80
  -6  -5  -1   20.40    2.10
  -6  -5  -1   22.10    2.00
  -6  -5  -1   21.00    1.70
   6   5   1   22.30    1.70
   6   5   1   23.00    2.00
  -7  -5  -1   42.30    2.90
  -7  -5  -1   41.80    3.60
  -7  -5  -1   34.90    3.10
   7   5   1   43.70    2.80
  -8  -5  -1   34.90    3.40
  -8  -5  -1   35.70    2.70
  -8  -5  -1   31.00    2.90
   8   5   1   42.80    2.70
  -9  -5  -1    5.30    1.20
   9   5   1    8.60    1.20
 -10  -5  -1   -0.30    0.70
   9  -6  -1    0.30    0.90
   9  -6  -1   -0.40    0.60
   8  -6  -1   50.79    4.20
   8  -6  -1   46.50    3.10
   7  -6  -1   51.69    3.40
   7  -6  -1   56.49    4.50
   6  -6  -1    8.40    0.90
   6  -6  -1    7.00    1.20
   5  -6  -1    5.10    1.10
   5  -6  -1    3.90    0.70
   4  -6  -1   31.10    2.00
   4  -6  -1   30.70    2.70
   3  -6  -1  226.68   17.10
   3  -6  -1  247.78   13.00
   3  -6  -1  242.38   13.80
   3  -6  -1  227.28   14.90
  -3   6   1  232.08   14.20
   2  -6  -1  465.35   25.40
   2  -6  -1  432.36   31.30
   2  -6  -1  412.26   27.30
   2  -6  -1  454.05   23.90
  -2   6   1  443.56   26.10
  -2   6   1  413.46   32.20
   1  -6  -1  268.87   14.30
   1  -6  -1  245.88   16.30
   1  -6  -1  235.48   18.70
   1  -6  -1  278.87   15.20
  -1   6   1  266.67   15.60
   0  -6  -1    5.00    0.60
   0  -6  -1    4.20    0.60
   0  -6  -1    4.90    1.00
   0  -6  -1    4.90    0.70
   0   6   1    5.60    0.60
  -1  -6  -1   36.90    2.50
  -1  -6  -1   39.60    2.50
  -1  -6  -1   36.20    2.70
   1   6   1   41.30    2.50
  -2  -6  -1  107.89    7.10
  -2  -6  -1  106.99    6.50
   2   6   1  110.79    6.70
  -3  -6  -1  237.88   14.10
  -3  -6  -1  243.58   15.30
   3   6   1  238.28   14.40
  -4  -6  -1  178.88   10.60
  -4  -6  -1  178.18   11.50
   4   6   1  177.38   10.80
  -5  -6  -1   90.89    5.60
  -5  -6  -1   91.49    7.00
  -5  -6  -1   80.69    6.10
   5   6   1   97.09    5.70
  -6  -6  -1    3.60    0.90
  -6  -6  -1    4.80    0.90
  -6  -6  -1    3.50    0.70
   6   6   1    4.50    0.70
  -7  -6  -1    1.50    0.70
  -7  -6  -1    2.50    0.80
  -7  -6  -1    2.30    0.80
   7   6   1    1.60    0.60
  -8  -6  -1   18.40    2.10
  -8  -6  -1   22.30    2.00
   8   6   1   27.10    1.90
  -9  -6  -1    4.70    1.10
  -9  -6  -1    8.20    1.30
   8  -7  -1   13.60    1.80
   8  -7  -1   10.10    1.20
   7  -7  -1    2.00    1.00
   7  -7  -1    3.10    0.70
   6  -7  -1   33.80    2.40
   6  -7  -1   37.50    3.20
   5  -7  -1   33.20    2.90
   5  -7  -1   30.70    2.20
   4  -7  -1   27.10    2.60
   4  -7  -1   29.70    2.00
   3  -7  -1   40.30    3.30
   3  -7  -1   36.60    2.50
   2  -7  -1  112.49    6.50
   2  -7  -1  107.29    8.50
   2  -7  -1  117.99    6.70
  -2   7   1  112.39    7.00
   1  -7  -1   46.70    3.00
   1  -7  -1   43.10    3.90
   1  -7  -1   49.50    3.00
  -1   7   1   50.99    3.20
   0  -7  -1   65.19    3.80
   0  -7  -1   68.49    3.90
   0  -7  -1   56.59    4.90
   0  -7  -1   58.49    4.20
   0   7   1   64.39    4.00
  -1  -7  -1   18.90    1.60
  -1  -7  -1   22.50    1.60
  -1  -7  -1   20.20    1.50
   1   7   1   20.60    1.50
  -2  -7  -1  110.59    7.30
  -2  -7  -1  109.99    6.70
   2   7   1  113.69    6.90
  -3  -7  -1   72.79    5.30
  -3  -7  -1   79.69    4.90
   3   7   1   82.79    5.00
  -4  -7  -1   53.39    3.40
  -4  -7  -1   49.90    4.10
  -4  -7  -1   48.10    3.70
   4   7   1   53.09    3.40
  -5  -7  -1   60.09    4.80
  -5  -7  -1   59.09    3.80
  -5  -7  -1   55.39    4.20
   5   7   1   59.49    3.80
  -6  -7  -1   49.70    3.40
  -6  -7  -1   49.99    4.20
  -6  -7  -1   43.90    3.70
   6   7   1   55.89    3.40
  -7  -7  -1    0.80    0.70
  -7  -7  -1    1.70    0.70
  -7  -7  -1    1.90    0.80
   7   7   1    1.80    0.60
  -8  -7  -1   21.30    2.20
  -8  -7  -1   25.40    2.10
  -9  -7  -1    4.40    1.10
  -9  -7  -1    2.20    0.90
   8  -8  -1    4.30    1.20
   8  -8  -1    3.20    0.80
   7  -8  -1    6.90    1.40
   7  -8  -1    8.00    1.00
   6  -8  -1   38.70    2.70
   6  -8  -1   41.30    3.60
   5  -8  -1    0.30    0.80
   5  -8  -1    0.30    0.50
   4  -8  -1   -0.70    0.70
   4  -8  -1   -0.70    0.40
   3  -8  -1   33.80    3.10
   3  -8  -1   37.40    2.40
   2  -8  -1   12.40    1.20
   2  -8  -1   13.60    1.10
   2  -8  -1   13.70    1.60
   1  -8  -1  142.09    8.30
   1  -8  -1  152.28    8.70
  -1   8   1  143.79    9.00
   0  -8  -1   82.69    5.00
   0  -8  -1   84.79    5.20
   0   8   1   85.59    5.40
  -1  -8  -1   28.70    2.00
  -1  -8  -1   27.90    2.00
   1   8   1   28.90    2.10
  -2  -8  -1    0.70    0.50
  -2  -8  -1    0.50    0.50
  -2  -8  -1    0.00    0.40
   2   8   1    0.10    0.40
  -3  -8  -1    0.00    0.50
  -3  -8  -1    0.60    0.40
   3   8   1   -0.20    0.40
  -4  -8  -1  124.89    9.50
  -4  -8  -1  149.19   11.00
  -4  -8  -1  152.88    8.90
   4   8   1  155.78    9.00
  -5  -8  -1   94.99    6.90
  -5  -8  -1  100.79    6.40
  -5  -8  -1   99.39    7.90
   5   8   1  110.89    6.50
  -6  -8  -1    8.00    1.10
  -6  -8  -1    9.10    1.30
  -6  -8  -1    9.00    1.40
   6   8   1   10.60    1.10
  -7  -8  -1    0.20    0.70
  -7  -8  -1    0.60    0.70
  -8  -8  -1   -1.00    0.60
  -8  -8  -1    0.60    0.80
   7  -9  -1    2.90    1.20
   7  -9  -1    2.10    0.70
   6  -9  -1   63.39    5.30
   5  -9  -1   13.60    1.30
   5  -9  -1   14.20    1.80
   4  -9  -1   19.50    2.10
   4  -9  -1   16.90    1.50
   3  -9  -1    0.50    0.50
   2  -9  -1    4.80    0.80
   1  -9  -1    8.80    0.90
   1  -9  -1    5.90    0.90
  -1   9   1    9.80    1.00
   0  -9  -1   60.99    4.10
   0  -9  -1   66.89    4.20
   0   9   1   73.49    4.50
  -1  -9  -1   81.39    5.10
  -1  -9  -1   80.99    5.30
   1   9   1   95.99    5.60
  -2  -9  -1   16.70    1.50
  -2  -9  -1   21.50    1.60
   2   9   1   18.90    1.60
  -3  -9  -1   72.39    4.60
   3   9   1   71.19    4.70
  -4  -9  -1   55.49    3.60
  -4  -9  -1   46.60    3.90
   4   9   1   56.49    3.60
  -5  -9  -1   15.50    1.70
  -5  -9  -1   13.80    1.40
   5   9   1   17.20    1.50
  -6  -9  -1   30.70    2.80
  -6  -9  -1   37.20    2.70
  -7  -9  -1   25.10    2.50
  -7  -9  -1   28.30    2.30
   6 -10  -1    4.40    0.90
   5 -10  -1   55.59    3.60
   4 -10  -1  139.79    8.10
   3 -10  -1    3.20    0.80
   2 -10  -1    1.50    0.70
   1 -10  -1   13.60    1.40
   1 -10  -1   17.80    1.40
   0 -10  -1   46.30    3.10
   0 -10  -1   42.30    3.00
   0  10   1   50.69    3.30
  -1 -10  -1   53.79    3.60
  -1 -10  -1   51.09    3.50
   1  10   1   60.79    3.80
  -2 -10  -1   33.20    2.40
   2  10   1   33.60    2.50
  -3 -10  -1    6.90    1.00
   3  10   1    6.10    1.00
  -4 -10  -1    1.90    0.70
  -5 -10  -1   34.90    2.70
   4 -11  -1   42.50    3.00
   3 -11  -1   27.10    2.20
   2 -11  -1   37.40    2.70
   1 -11  -1   -0.90    0.50
   0 -11  -1   11.60    1.10
   0 -11  -1    7.80    1.10
  -1 -11  -1   41.50    2.90
   1  11   1   42.50    3.10
  -2 -11  -1   16.40    1.50
  -3 -11  -1   13.20    1.40
  -4 -11  -1    8.70    1.20
   2 -12  -1    8.90    1.20
   1 -12  -1    0.70    0.70
  -1 -12  -1    2.60    0.70
  -2 -12  -1   11.30    1.30
  -3 -10   2    0.30    0.90
  -3 -10   2    1.80    0.90
  -2 -10   2   -0.30    0.80
  -2 -10   2    0.50    0.90
  -1 -10   2    0.40    0.90
  -1 -10   2   -0.60    0.50
   3 -10   2    1.50    0.60
   4 -10   2    9.60    1.10
   5 -10   2    1.40    0.60
  -5  -9   2   -0.30    0.70
  -5  -9   2    1.20    0.80
  -4  -9   2    9.00    1.40
  -4  -9   2    9.50    1.50
  -3  -9   2   32.50    3.00
  -3  -9   2   34.90    2.70
   2   9  -2   12.50    1.20
  -2  -9   2    7.50    1.20
  -2  -9   2    7.30    1.40
   1   9  -2    2.30    0.60
  -1  -9   2    1.70    0.70
  -1  -9   2    2.50    1.00
   0  -9   2    2.90    1.00
   0  -9   2    2.60    0.70
   1  -9   2   31.90    2.80
   2  -9   2   47.60    3.00
   2  -9   2   49.10    3.80
   3  -9   2   54.29    3.40
   4  -9   2   13.10    1.20
   5  -9   2   -0.20    0.50
   6  -9   2    3.90    0.80
  -6  -8   2   13.00    1.70
  -6  -8   2   13.00    1.60
  -5  -8   2    2.00    0.90
  -5  -8   2    0.40    0.70
  -4  -8   2   10.30    1.40
  -4  -8   2    9.00    1.40
   3   8  -2   12.40    1.20
  -3  -8   2    8.80    1.40
  -3  -8   2    9.60    1.40
   2   8  -2   31.80    2.20
  -2  -8   2   27.40    2.30
  -2  -8   2   30.10    2.60
   1   8  -2   87.49    5.20
  -1  -8   2   80.59    5.20
  -1  -8   2   76.99    5.80
   0   8  -2    1.20    0.50
   0  -8   2    2.00    0.60
   0  -8   2    2.50    0.90
   1  -8   2    4.90    0.70
   1  -8   2    5.40    1.00
   1  -8   2    6.30    0.90
   2  -8   2    0.20    0.60
   2  -8   2    0.40    0.40
   3  -8   2   62.19    4.50
   3  -8   2   63.79    3.80
   4  -8   2   24.90    1.70
   4  -8   2   18.90    2.00
   5  -8   2   16.70    1.40
   6  -8   2    1.30    0.60
   7  -8   2    4.90    0.90
   8  -8   2    7.60    1.10
  -7  -7   2   13.60    1.80
  -7  -7   2   13.60    1.70
  -6  -7   2    5.30    1.20
  -6  -7   2    3.50    1.00
  -5  -7   2    9.50    1.40
  -5  -7   2    8.30    1.30
   4   7  -2   20.10    1.60
  -4  -7   2   19.00    2.10
  -4  -7   2   14.50    1.60
  -4  -7   2   16.70    1.80
   3   7  -2   37.30    2.40
  -3  -7   2   24.30    2.60
  -3  -7   2   33.00    2.50
   2   7  -2   79.19    4.90
  -2  -7   2   74.19    5.40
  -2  -7   2   77.69    5.00
   1   7  -2   12.60    1.20
  -1  -7   2   12.90    1.20
  -1  -7   2   13.10    1.50
   0   7  -2    0.60    0.40
   0  -7   2   -0.30    0.40
   0  -7   2    0.70    0.60
  -1   7  -2   86.99    5.00
   1  -7   2   71.19    4.50
   1  -7   2   82.69    4.90
   1  -7   2   74.79    5.40
   2  -7   2    9.00    1.30
   2  -7   2   11.70    0.90
   3  -7   2   28.40    2.40
   3  -7   2   29.90    1.90
   4  -7   2    4.80    0.70
   4  -7   2    5.10    1.00
   5  -7   2   31.80    2.20
   5  -7   2   33.10    2.60
   6  -7   2    5.90    0.90
   6  -7   2    7.10    1.20
   7  -7   2    3.00    0.70
   7  -7   2    2.10    0.80
   8  -7   2   -0.10    0.70
   8  -7   2    0.40    0.50
  -8  -6   2    4.30    1.30
  -8  -6   2    2.70    1.00
  -7  -6   2   13.20    1.70
  -7  -6   2   13.50    1.60
  -6  -6   2    3.60    1.00
  -6  -6   2    5.50    1.10
  -6  -6   2    8.30    1.40
   5   6  -2    5.40    0.90
  -5  -6   2    8.40    1.20
  -5  -6   2    5.90    1.40
  -5  -6   2    7.30    1.20
  -5  -6   2    7.30    1.30
   4   6  -2   -0.20    0.50
  -4  -6   2    0.60    0.60
  -4  -6   2   -0.10    0.70
  -4  -6   2    0.10    0.50
  -4  -6   2    0.70    0.60
   3   6  -2    2.10    0.60
  -3  -6   2    1.60    0.60
  -3  -6   2    0.20    0.50
  -3  -6   2    1.30    0.70
   2   6  -2    0.70    0.50
  -2  -6   2    0.70    0.60
  -2  -6   2    0.10    0.40
   1   6  -2   73.89    4.60
  -1  -6   2   69.39    5.00
  -1  -6   2   72.49    4.60
   0   6  -2   90.19    5.40
   0  -6   2   93.09    5.40
   0  -6   2   81.49    4.90
   0  -6   2   83.39    5.90
  -1   6  -2   39.10    2.40
   1  -6   2   34.60    2.20
   1  -6   2   35.50    2.80
   1  -6   2   40.00    2.50
   2  -6   2    6.00    0.70
   2  -6   2    5.90    0.60
   2  -6   2    5.00    0.90
   3  -6   2   21.90    1.50
   3  -6   2   23.50    2.00
   4  -6   2   19.60    1.40
   4  -6   2   20.10    1.70
   4  -6   2   17.70    1.70
   5  -6   2   30.00    1.90
   5  -6   2   28.50    2.40
   5  -6   2   26.20    2.30
   6  -6   2   10.00    1.00
   6  -6   2   11.50    1.30
   6  -6   2   12.10    1.40
  -7   6  -2   40.00    3.40
   7  -6   2   43.60    3.50
   7  -6   2   41.30    2.70
  -8   6  -2    1.30    0.90
   8  -6   2    0.80    0.70
   8  -6   2    0.30    0.50
  -9   6  -2   -0.30    0.80
   9  -6   2    0.40    0.60
   9  -6   2    0.40    0.80
  -8  -5   2    0.00    0.70
  -8  -5   2    0.80    0.90
  -7  -5   2    3.70    1.10
  -7  -5   2    3.50    0.90
  -6  -5   2   26.00    2.30
  -6  -5   2   29.10    2.90
  -6  -5   2   26.40    2.40
  -5  -5   2   47.90    3.80
  -5  -5   2   49.30    3.60
  -5  -5   2   52.29    4.40
  -5  -5   2   52.49    3.80
  -4  -5   2    1.50    0.60
  -4  -5   2    1.80    0.70
  -4  -5   2    1.10    0.70
  -4  -5   2    2.40    0.70
  -3  -5   2    2.80    0.70
  -3  -5   2    4.10    0.80
  -3  -5   2    4.40    0.90
  -3  -5   2    4.30    0.80
  -2  -5   2    1.20    0.50
  -2  -5   2    1.70    0.60
  -2  -5   2    0.70    0.50
   1   5  -2    1.70    0.50
  -1  -5   2    1.60    0.50
  -1  -5   2    1.60    0.50
  -1  -5   2    1.60    0.30
  -1  -5   2    1.90    0.60
   0   5  -2   62.09    3.90
   0  -5   2   57.49    3.60
   0  -5   2   67.49    4.80
   0  -5   2   66.99    3.90
   0  -5   2   60.29    4.30
  -1   5  -2  239.88   14.10
   1  -5   2  225.08   12.90
   1  -5   2  247.18   13.80
   1  -5   2  228.38   15.00
  -2   5  -2  243.98   13.50
   2  -5   2  222.08   12.40
   2  -5   2  216.78   16.10
   2  -5   2  227.38   13.30
   2  -5   2  222.68   14.40
   3  -5   2   63.59    4.40
   3  -5   2   63.39    3.70
   3  -5   2   65.99    4.80
   4  -5   2   46.40    2.80
   4  -5   2   45.90    3.50
   4  -5   2   45.20    3.30
   5  -5   2    0.70    0.40
   5  -5   2    0.60    0.50
   5  -5   2    1.20    0.50
   6  -5   2   78.39    5.50
   6  -5   2   84.59    6.10
   6  -5   2   75.69    4.60
  -7   5  -2   66.99    4.90
   7  -5   2   71.89    5.30
   7  -5   2   64.49    4.10
  -8   5  -2    9.20    1.50
   8  -5   2   10.10    1.10
   8  -5   2   10.70    1.40
  -9   5  -2    5.70    1.30
   9  -5   2    5.90    1.10
   9  -5   2    4.70    0.80
 -10   5  -2    6.60    1.40
  10  -5   2    7.20    1.10
  -9  -4   2    5.00    1.40
  -9  -4   2    3.90    1.00
  -8  -4   2    3.40    0.90
  -8  -4   2    6.00    1.30
  -7  -4   2    3.80    0.90
  -7  -4   2    3.00    1.10
  -7  -4   2    2.50    0.90
  -6  -4   2    9.60    1.60
  -6  -4   2    8.60    1.20
  -6  -4   2    8.50    1.50
  -6  -4   2    7.30    1.20
  -5  -4   2    1.70    0.70
  -5  -4   2    1.10    0.80
  -5  -4   2    1.70    0.70
  -5  -4   2    1.30    0.70
  -4  -4   2  103.99    8.50
  -4  -4   2  114.79    7.40
  -4  -4   2  111.19    6.90
  -4  -4   2  111.69    7.20
  -3  -4   2  277.77   16.20
  -3  -4   2  271.47   16.70
  -3  -4   2  273.27   17.40
  -3  -4   2  266.97   20.20
  -2  -4   2   71.69    4.80
  -2  -4   2   70.49    5.40
  -2  -4   2   65.79    4.40
  -1  -4   2   55.19    3.60
  -1  -4   2   65.89    4.50
  -1  -4   2   53.09    3.20
  -1  -4   2   57.99    4.00
   0  -4   2   70.69    4.90
   0  -4   2   71.19    4.40
   0  -4   2   67.99    4.00
   0  -4   2   80.19    5.50
  -1   4  -2    7.20    0.70
   1  -4   2    8.50    0.70
   1  -4   2    7.40    0.70
   1  -4   2    8.90    0.70
   1  -4   2    9.30    0.90
   1  -4   2    7.50    0.60
  -2   4  -2  503.15   28.50
   2  -4   2  455.15   34.00
   2  -4   2  517.05   28.00
   2  -4   2  462.45   30.10
   2  -4   2  465.15   26.10
  -3   4  -2  505.55   30.00
   3  -4   2  467.55   31.70
   3  -4   2  493.25   27.50
   3  -4   2  495.65   35.90
   3  -4   2  569.54   29.50
   4  -4   2   19.10    1.30
   4  -4   2   17.00    1.60
   4  -4   2   17.70    1.60
   5  -4   2    3.70    0.60
   5  -4   2    3.80    0.70
   5  -4   2    5.80    0.90
   6  -4   2   50.29    3.10
   6  -4   2   51.59    4.00
  -7   4  -2   19.70    2.00
   7  -4   2   24.00    1.60
   7  -4   2   23.60    2.10
  -8   4  -2   59.59    4.80
   8  -4   2   69.49    5.30
   8  -4   2   69.19    4.00
  -9   4  -2   11.00    1.60
   9  -4   2   11.50    1.20
   9  -4   2   12.30    1.60
 -10   4  -2   -0.30    0.80
  10  -4   2    0.00    0.60
  10  -4   2    0.60    0.80
  -9  -3   2    4.10    1.00
  -8  -3   2   10.00    1.70
  -8  -3   2   12.90    1.50
  -7  -3   2   29.30    3.10
  -7  -3   2   27.90    2.50
  -7  -3   2   32.40    2.60
  -6  -3   2    6.30    1.10
  -6  -3   2    9.60    1.50
  -6  -3   2    7.70    1.40
  -6  -3   2    7.70    1.20
  -5  -3   2    1.30    0.70
  -5  -3   2    1.40    0.80
  -5  -3   2    0.50    0.50
  -5  -3   2    1.00    0.60
  -4  -3   2  107.09    7.30
  -4  -3   2  117.49    7.50
  -4  -3   2  114.39    8.80
   3   3  -2   24.80    1.80
  -3  -3   2   20.50    1.90
  -3  -3   2   24.70    2.20
  -3  -3   2   22.20    2.00
  -3  -3   2   22.60    1.80
   2   3  -2  429.16   28.90
  -2  -3   2  402.06   25.70
  -2  -3   2  412.16   30.00
  -2  -3   2  390.16   24.50
  -2  -3   2  408.56   24.00
  -1  -3   2  375.46   21.10
  -1  -3   2  371.76   26.30
  -1  -3   2  330.37   22.60
   0  -3   2   56.59    4.20
   0  -3   2   68.89    4.80
   0  -3   2   70.69    3.90
   0  -3   2   57.29    3.50
   1  -3   2  555.44   41.50
   1  -3   2  592.34   42.70
   1  -3   2  583.34   36.70
   1  -3   2  618.84   31.80
  -2   3  -2  266.67   15.00
   2  -3   2  238.78   16.00
   2  -3   2  253.77   13.80
   2  -3   2  253.37   18.00
  -3   3  -2   23.30    2.00
  -3   3  -2   28.60    1.70
   3  -3   2   26.80    2.00
   3  -3   2   28.10    2.10
   3  -3   2   27.90    1.60
  -4   3  -2  176.38   13.00
   4  -3   2  180.08   12.70
   4  -3   2  175.18    9.70
   4  -3   2  172.28   11.30
   5  -3   2   67.49    3.80
   5  -3   2   65.99    4.90
   5  -3   2   61.59    4.40
  -6   3  -2    7.40    1.10
   6  -3   2    7.20    0.70
   6  -3   2    5.80    0.90
  -7   3  -2   20.10    2.00
   7  -3   2   23.40    2.10
   7  -3   2   23.00    1.60
  -8   3  -2   48.40    3.80
   8  -3   2   45.60    3.00
   8  -3   2   52.09    4.00
  -9   3  -2   10.30    1.50
   9  -3   2   12.10    1.10
   9  -3   2    9.90    1.50
 -10   3  -2   13.20    1.80
  10  -3   2   11.90    1.60
  10  -3   2   10.30    1.20
  -9  -2   2    5.90    1.10
  -8  -2   2   32.90    2.70
  -8  -2   2   31.40    2.90
  -7  -2   2    9.20    1.70
  -7  -2   2   13.10    1.40
  -7  -2   2   13.10    1.60
  -6  -2   2   49.99    4.50
  -6  -2   2   48.40    3.60
  -6  -2   2   52.99    3.80
  -6  -2   2   55.49    4.10
   5   2  -2   24.20    1.80
  -5  -2   2   19.20    2.00
  -5  -2   2   18.00    1.70
  -5  -2   2   19.40    1.80
  -5  -2   2   17.60    2.10
   4   2  -2   71.29    4.70
  -4  -2   2   60.99    4.20
  -4  -2   2   64.19    4.40
  -4  -2   2   57.89    5.10
  -4  -2   2   60.59    4.40
   3   2  -2   34.90    2.40
  -3  -2   2   33.40    2.80
  -3  -2   2   28.30    2.40
  -3  -2   2   30.20    2.40
  -3  -2   2   29.30    2.20
   2   2  -2  240.48   15.90
  -2  -2   2  219.78   13.30
  -2  -2   2  218.98   13.60
  -2  -2   2  219.38   16.60
  -2  -2   2  219.78   14.20
  -1  -2   2  103.49    6.00
  -1  -2   2   97.59    6.50
  -1  -2   2   98.69    7.50
   0  -2   2  251.27   18.40
   0  -2   2  273.97   14.70
   0  -2   2  225.68   15.70
   1  -2   2    1.60    0.40
   1  -2   2    2.20    0.30
   1  -2   2    2.00    0.30
   1  -2   2    1.50    0.30
   1  -2   2    1.60    0.20
   2  -2   2  218.98   13.80
   2  -2   2  221.58   11.90
   2  -2   2  207.98   13.30
   2  -2   2  225.48   15.50
  -3   2  -2  634.24   41.20
  -3   2  -2  511.15   33.80
   3  -2   2  582.24   40.10
   3  -2   2  549.45   30.70
   3  -2   2  547.15   35.30
  -4   2  -2  441.16   28.70
  -4   2  -2  372.06   23.80
   4  -2   2  366.26   24.60
   4  -2   2  384.86   21.40
   4  -2   2  395.26   27.90
  -5   2  -2    1.40    0.50
   5  -2   2    1.20    0.40
   5  -2   2    0.70    0.30
  -6   2  -2    1.30    0.60
  -6   2  -2    1.20    0.60
   6  -2   2    1.00    0.50
   6  -2   2    1.40    0.40
  -7   2  -2    7.20    1.20
  -7   2  -2    7.20    1.20
   7  -2   2    6.60    1.00
   7  -2   2    5.60    0.70
  -8   2  -2   28.20    2.50
   8  -2   2   28.70    2.00
   8  -2   2   30.00    2.60
  -9   2  -2   41.10    3.30
   9  -2   2   39.40    3.40
   9  -2   2   38.70    2.60
 -10   2  -2   26.20    2.50
  10  -2   2   26.10    1.90
  10  -2   2   24.10    2.50
 -11   2  -2    3.00    1.10
  11  -2   2    2.50    0.80
  -9  -1   2    0.60    0.70
   8   1  -2    0.10    0.70
  -8  -1   2    0.20    0.50
  -7  -1   2   30.40    2.50
  -7  -1   2   29.20    3.20
  -7  -1   2   30.60    2.60
  -6  -1   2  115.39    7.50
  -6  -1   2  111.29    7.30
  -6  -1   2  108.79    7.00
  -6  -1   2  101.89    8.60
   5   1  -2    0.60    0.50
  -5  -1   2    1.10    0.60
  -5  -1   2    0.50    0.50
  -5  -1   2    0.80    0.70
  -5  -1   2    0.30    0.60
   4   1  -2   12.20    1.00
  -4  -1   2    8.50    1.10
  -4  -1   2    9.60    1.00
  -4  -1   2    9.70    1.30
  -4  -1   2    7.40    1.30
   3   1  -2    0.40    0.30
  -3  -1   2    0.40    0.40
  -3  -1   2    0.00    0.50
  -3  -1   2    0.30    0.50
  -3  -1   2    0.30    0.30
   2   1  -2  448.06   30.10
  -2  -1   2  414.76   24.90
  -2  -1   2  411.66   26.60
  -2  -1   2  430.16   31.20
  -2  -1   2  418.56   25.40
   1   1  -2  255.57   18.50
  -1  -1   2  238.58   19.20
  -1  -1   2  261.47   16.40
  -1  -1   2  271.97   15.30
  -1  -1   2  275.77   15.60
   0  -1   2  167.88    9.20
   0  -1   2  142.19   11.40
   1  -1   2   29.90    2.40
   1  -1   2   29.10    2.30
   1  -1   2   33.50    2.00
  -2   1  -2   18.20    1.50
  -2   1  -2   17.30    1.10
   2  -1   2   17.30    1.30
   2  -1   2   18.50    1.40
   2  -1   2   16.40    1.10
   2  -1   2   17.70    1.40
  -3   1  -2  231.28   14.90
   3  -1   2  187.48   12.80
   3  -1   2  194.28   11.10
   3  -1   2  197.78   14.50
  -4   1  -2    1.20    0.30
  -4   1  -2    0.40    0.60
   4  -1   2    0.50    0.10
   4  -1   2    0.50    0.40
   4  -1   2    1.30    0.30
   4  -1   2    0.90    0.10
   4  -1   2    0.90    0.30
  -5   1  -2  629.54   40.60
  -5   1  -2  538.55   34.80
  -5   1  -2  506.45   33.30
   5  -1   2  535.55   30.10
   5  -1   2  564.94   39.40
   5  -1   2  547.45   32.80
  -6   1  -2  144.49   10.00
  -6   1  -2  164.68   11.50
   6  -1   2  150.78   11.10
   6  -1   2  150.48    8.50
  -7   1  -2    3.00    0.80
  -7   1  -2    3.60    0.80
   7  -1   2    3.20    0.50
   7  -1   2    3.00    0.70
  -8   1  -2   20.30    2.20
  -8   1  -2   19.90    2.00
   8  -1   2   20.10    1.90
   8  -1   2   20.90    1.50
  -9   1  -2   12.80    1.70
   9  -1   2   15.40    1.30
   9  -1   2   15.00    1.70
 -10   1  -2   40.90    3.60
  10  -1   2   47.20    3.90
  10  -1   2   43.80    2.90
 -11   1  -2   10.50    1.70
  11  -1   2   10.30    1.60
  10   0  -2   11.70    1.60
 -10   0   2    6.00    1.30
   9   0  -2    7.40    1.30
  -9   0   2    5.20    1.10
   8   0  -2   23.50    2.00
  -8   0   2   19.10    2.60
  -8   0   2   15.20    1.80
  -7   0   2   14.80    1.70
  -7   0   2   13.80    1.50
  -7   0   2   13.80    2.00
   6   0  -2    1.90    0.60
  -6   0   2    1.40    0.90
  -6   0   2    2.50    0.60
  -6   0   2    0.80    0.70
  -6   0   2    0.40    1.00
   5   0  -2  172.38   11.20
  -5   0   2  132.89    9.30
  -5   0   2  154.48    9.90
  -5   0   2  141.29   11.70
  -5   0   2  161.88    9.90
   4   0  -2  284.97   14.50
   4   0  -2  280.67   19.10
  -4   0   2  253.27   16.40
  -4   0   2  253.17   19.90
  -4   0   2  254.27   16.90
   3   0  -2   44.40    3.30
  -3   0   2   45.40    3.10
  -3   0   2   41.10    3.60
  -3   0   2   40.90    2.90
  -3   0   2   47.70    3.20
   2   0  -2   56.79    4.00
  -2   0   2   52.09    3.60
  -2   0   2   56.39    3.60
  -2   0   2   48.90    3.40
   1   0  -2  194.58   14.20
  -1   0   2  218.58   12.00
  -1   0   2  185.28   11.80
   0   0   2 3382.06  249.48
   0   0   2 3781.32  202.38
   0   0   2 3134.99  198.78
   1   0   2  860.01   47.40
   1   0   2  771.62   57.69
   1   0   2  919.41   48.20
   1   0   2  729.23   48.30
   1   0   2  804.82   59.49
   2   0   2    1.10    0.30
   2   0   2    1.10    0.20
   2   0   2    1.20    0.20
   2   0   2    0.70    0.40
   3   0   2   27.40    1.50
   3   0   2   25.50    2.00
   3   0   2   25.80    1.60
   3   0   2   23.60    1.80
  -4   0  -2  361.86   21.60
  -4   0  -2  359.16   26.10
  -4   0  -2  407.66   20.80
  -4   0  -2  348.47   22.50
   4   0   2  340.57   21.10
   4   0   2  340.97   25.40
   4   0   2  342.57   19.40
  -5   0  -2  657.43   42.30
  -5   0  -2  649.54   40.40
  -5   0  -2  734.63   49.30
  -5   0  -2  677.83   39.20
   5   0   2  656.23   39.90
   5   0   2  666.23   36.60
   5   0   2  685.63   47.90
  -6   0  -2   29.30    2.30
  -6   0  -2   25.30    2.10
   6   0   2   23.10    1.70
   6   0   2   28.00    2.20
   6   0   2   27.00    1.70
  -7   0  -2   82.69    5.80
  -7   0  -2   83.69    6.60
   7   0   2   78.99    4.80
   7   0   2   89.69    6.40
  -8   0  -2   14.10    1.60
  -8   0  -2   17.80    1.90
   8   0   2   16.70    1.30
   8   0   2   16.30    1.70
  -9   0  -2   23.60    2.60
  -9   0  -2   23.30    2.20
   9   0   2   25.80    1.80
   9   0   2   22.80    2.30
 -10   0  -2   39.50    4.20
 -10   0  -2   47.60    3.70
  10   0   2   49.00    4.00
 -11   0  -2    2.50    1.00
  11   0   2    2.60    1.00
  10  -1  -2    9.90    1.60
 -10   1   2    7.20    1.40
   9  -1  -2   17.00    1.90
  -9   1   2   12.40    1.60
   8  -1  -2    8.30    1.30
  -8   1   2    6.30    1.60
  -8   1   2    7.90    1.20
   7  -1  -2   -0.30    0.50
  -7   1   2   -0.70    0.70
  -7   1   2   -0.40    0.50
   6  -1  -2  125.09    8.00
  -6   1   2  106.29    7.00
  -6   1   2   97.99    6.70
  -6   1   2   93.79    8.40
  -6   1   2   99.99    7.20
   5  -1  -2  187.38    8.90
   5  -1  -2  164.58   11.70
  -5   1   2  140.39    9.80
  -5   1   2  157.48   10.30
  -5   1   2  146.39   12.30
  -5   1   2  157.68   10.30
   4  -1  -2  102.69    5.00
   4  -1  -2   92.19    6.70
  -4   1   2   83.19    7.20
  -4   1   2   92.69    6.00
  -4   1   2   77.19    5.70
  -4   1   2   89.79    6.10
   3  -1  -2  267.67   19.60
   3  -1  -2  298.97   14.90
  -3   1   2  297.37   17.30
  -3   1   2  285.37   16.80
  -3   1   2  252.27   20.40
  -3   1   2  240.58   16.20
   2  -1  -2   61.19    4.90
  -2   1   2   67.99    4.30
  -2   1   2   70.39    4.40
  -2   1   2   64.89    4.20
   1  -1  -2  178.98   13.70
  -1   1   2  202.68   11.40
   0   1   2 1676.93   89.09
   0   1   2 1410.16   87.49
   0   1   2 1416.76   89.09
   0   1   2 1533.15  109.89
  -1  -1  -2 1762.92  113.59
   1   1   2 1961.00  115.89
   1   1   2 2114.59  142.79
   1   1   2 2014.80  113.69
  -2  -1  -2 1825.62  106.19
   2   1   2 1905.31  108.39
   2   1   2 1735.33  129.49
   2   1   2 1875.81   99.09
  -3  -1  -2    1.60    0.40
  -3  -1  -2    2.20    0.50
  -3  -1  -2    2.30    0.30
   3   1   2    1.80    0.30
   3   1   2    1.80    0.40
   3   1   2    1.60    0.20
  -4  -1  -2   44.20    2.50
  -4  -1  -2   40.10    2.90
  -4  -1  -2   41.40    2.90
   4   1   2   40.90    2.40
   4   1   2   40.20    3.20
   4   1   2   42.20    2.60
  -5  -1  -2   30.60    2.30
  -5  -1  -2   27.00    2.20
  -5  -1  -2   28.60    1.70
  -5  -1  -2   23.70    2.00
   5   1   2   26.50    2.20
   5   1   2   27.30    1.70
   5   1   2   24.80    1.70
  -6  -1  -2  353.16   19.70
  -6  -1  -2  337.57   21.20
  -6  -1  -2  330.77   24.70
   6   1   2  339.17   24.00
   6   1   2  341.87   18.30
   6   1   2  312.27   19.90
  -7  -1  -2  179.68   12.00
  -7  -1  -2  175.98   13.90
   7   1   2  188.08   10.30
   7   1   2  196.78   13.50
  -8  -1  -2    0.30    0.60
  -8  -1  -2    1.10    0.60
   8   1   2    1.10    0.60
   8   1   2    0.70    0.50
  -9  -1  -2    0.70    0.80
  -9  -1  -2   -0.60    0.60
   9   1   2    0.30    0.60
   9   1   2    0.00    0.50
 -10  -1  -2    0.60    0.80
  10   1   2    0.50    0.70
 -11  -1  -2    4.90    1.20
  11   1   2    8.90    1.40
 -10   2   2    6.00    1.30
   9  -2  -2   16.10    1.80
  -9   2   2   12.50    1.70
   8  -2  -2   22.60    2.10
  -8   2   2   20.40    1.90
  -8   2   2   13.90    2.40
   7  -2  -2   25.50    2.20
  -7   2   2   19.40    1.90
  -7   2   2   18.50    2.50
   6  -2  -2    2.80    0.70
   6  -2  -2    2.90    0.50
  -6   2   2    1.80    0.90
  -6   2   2    0.80    0.80
  -6   2   2    2.20    1.20
  -6   2   2    1.60    0.60
   5  -2  -2   82.09    4.30
   5  -2  -2   81.19    5.70
  -5   2   2   71.99    5.40
  -5   2   2   74.49    5.00
  -5   2   2   68.29    4.90
  -5   2   2   66.89    6.20
   4  -2  -2  703.63   46.90
   4  -2  -2  734.63   35.70
  -4   2   2  659.73   41.20
  -4   2   2  611.34   38.60
  -4   2   2  607.94   48.50
  -4   2   2  632.64   39.60
   3  -2  -2  163.98    8.50
   3  -2  -2  152.18   11.20
  -3   2   2  157.58    9.80
  -3   2   2  143.19    9.30
  -3   2   2  165.18    9.80
  -3   2   2  138.29   11.70
   2  -2  -2    0.10    0.20
   2  -2  -2    0.70    0.40
  -2   2   2    0.30    0.60
  -2   2   2    0.40    0.60
  -2   2   2    0.50    0.50
  -2   2   2    0.40    0.30
   1  -2  -2   46.80    4.10
   1  -2  -2   56.89    3.10
   1  -2  -2   51.99    3.30
  -1   2   2   53.79    3.40
  -1   2   2   58.99    3.60
  -1   2   2   55.29    4.40
   0  -2  -2  141.89    8.60
   0   2   2  150.48    8.90
   0   2   2  144.99   11.10
   0   2   2  153.58    8.80
  -1  -2  -2  655.23   40.90
   1   2   2  693.03   38.20
   1   2   2  708.53   41.80
   1   2   2  771.42   51.59
  -2  -2  -2  917.91   51.09
   2   2   2  824.42   62.29
   2   2   2  897.61   52.09
   2   2   2  887.71   47.70
  -3  -2  -2   30.30    1.80
  -3  -2  -2   32.20    2.10
  -3  -2  -2   30.70    2.10
   3   2   2   29.40    1.90
   3   2   2   29.40    1.80
   3   2   2   27.60    2.30
  -4  -2  -2  161.88    9.70
  -4  -2  -2  166.98   10.60
  -4  -2  -2  173.68   10.20
   4   2   2  170.38    9.90
   4   2   2  160.48   11.90
   4   2   2  163.68    9.10
  -5  -2  -2   40.60    3.00
  -5  -2  -2   45.30    3.40
  -5  -2  -2   39.50    3.00
  -5  -2  -2   46.10    2.60
   5   2   2   37.20    2.60
   5   2   2   41.40    3.20
   5   2   2   41.50    2.50
  -6  -2  -2  111.79    6.70
  -6  -2  -2  110.29    8.50
  -6  -2  -2  111.39    7.40
   6   2   2  119.79    6.30
   6   2   2  106.89    8.20
   6   2   2  110.99    6.80
  -7  -2  -2   11.80    1.40
  -7  -2  -2   10.40    1.30
   7   2   2   11.30    1.30
   7   2   2   10.10    1.00
   7   2   2   12.20    1.00
  -8  -2  -2   45.70    3.60
  -8  -2  -2   46.50    4.00
   8   2   2   52.39    3.00
   8   2   2   45.40    3.90
  -9  -2  -2   49.20    4.40
  -9  -2  -2   47.40    3.80
   9   2   2   53.19    4.20
 -10  -2  -2    0.10    0.70
  10   2   2    1.20    0.90
 -11  -2  -2    7.00    1.40
  11   2   2   11.20    1.70
   9  -3  -2   18.40    2.00
  -9   3   2   14.50    1.80
   8  -3  -2   62.79    4.70
  -8   3   2   54.79    4.20
  -8   3   2   51.89    5.40
   7  -3  -2    8.00    1.20
   7  -3  -2    8.20    0.80
  -7   3   2    8.10    1.10
  -7   3   2    5.80    1.60
   6  -3  -2   10.40    1.30
   6  -3  -2   11.20    0.90
  -6   3   2    7.90    1.80
  -6   3   2   10.50    1.70
  -6   3   2    9.90    1.10
   5  -3  -2    3.00    0.50
   5  -3  -2    3.80    0.80
  -5   3   2    2.30    0.80
  -5   3   2    2.40    1.00
  -5   3   2    4.00    0.70
  -5   3   2    1.40    1.00
   4  -3  -2   38.10    2.60
   4  -3  -2   43.30    2.40
   4  -3  -2   42.50    3.30
  -4   3   2   42.00    3.70
  -4   3   2   39.60    2.80
  -4   3   2   38.70    2.90
  -4   3   2   38.20    3.30
   3  -3  -2  300.97   21.90
   3  -3  -2  292.97   17.80
   3  -3  -2  326.37   16.60
  -3   3   2  312.17   18.20
  -3   3   2  324.97   19.10
  -3   3   2  310.57   18.70
  -3   3   2  298.97   18.10
  -3   3   2  268.47   22.70
   2  -3  -2  701.63   40.80
   2  -3  -2  758.12   38.10
   2  -3  -2  678.03   49.99
  -2   3   2  710.33   41.70
  -2   3   2  756.52   42.10
  -2   3   2  609.24   51.49
  -2   3   2  710.23   41.10
   1  -3  -2  276.37   22.30
   1  -3  -2  310.67   18.10
  -1   3   2  324.77   18.40
  -1   3   2  320.67   23.10
  -1   3   2  324.57   18.60
   0  -3  -2    6.50    0.50
   0   3   2    6.00    0.70
   0   3   2    6.20    1.10
  -1  -3  -2    1.10    0.20
   1   3   2    0.70    0.30
   1   3   2    2.10    0.70
  -2  -3  -2  473.35   27.10
   2   3   2  452.15   25.30
   2   3   2  473.25   27.70
  -3  -3  -2  119.79    7.10
  -3  -3  -2  113.69    6.50
   3   3   2  107.19    6.10
   3   3   2   97.49    8.00
   3   3   2  112.89    6.60
  -4  -3  -2  134.69    8.60
  -4  -3  -2  145.79    8.90
  -4  -3  -2  131.89    8.20
   4   3   2  143.69    7.70
   4   3   2  137.99   10.00
   4   3   2  136.89    8.30
  -5  -3  -2   19.40    1.70
  -5  -3  -2   17.70    1.30
  -5  -3  -2   20.10    1.60
   5   3   2   16.60    1.30
   5   3   2   19.50    1.30
   5   3   2   20.30    1.70
  -6  -3  -2    2.90    0.70
  -6  -3  -2    1.40    0.50
  -6  -3  -2    1.30    0.50
   6   3   2    0.80    0.50
   6   3   2    1.80    0.40
   6   3   2    1.90    0.40
  -7  -3  -2   47.60    3.80
  -7  -3  -2   52.59    3.40
  -7  -3  -2   52.49    4.30
   7   3   2   54.19    3.20
   7   3   2   52.09    4.20
   7   3   2   53.39    3.40
  -8  -3  -2   72.49    5.80
  -8  -3  -2   65.29    5.00
   8   3   2   76.19    4.50
   8   3   2   70.49    5.60
  -9  -3  -2    7.80    1.40
  -9  -3  -2    8.00    1.30
   9   3   2    7.90    1.30
 -10  -3  -2    4.70    1.20
  10   3   2    6.10    1.30
 -11  -3  -2    4.00    1.20
  11   3   2    5.70    1.40
   9  -4  -2   11.50    1.60
   8  -4  -2   23.50    2.40
   7  -4  -2   18.30    1.40
   7  -4  -2   17.40    1.90
  -7   4   2   15.00    2.40
  -7   4   2   17.60    1.70
   6  -4  -2   30.10    1.90
   6  -4  -2   31.00    2.60
  -6   4   2   27.40    2.20
  -6   4   2   23.30    3.00
   5  -4  -2    2.40    0.50
   5  -4  -2    2.20    0.70
  -5   4   2    2.70    0.60
  -5   4   2    2.00    1.00
  -5   4   2    3.60    1.30
   4  -4  -2  116.09    8.30
   4  -4  -2  106.89    6.60
   4  -4  -2  117.29    6.20
  -4   4   2  111.09    7.20
  -4   4   2  116.29    6.80
  -4   4   2  113.09    7.60
  -4   4   2  102.09    6.90
  -4   4   2  101.59    8.80
   3  -4  -2   17.00    1.80
   3  -4  -2   17.40    1.30
   3  -4  -2   19.00    1.30
  -3   4   2   21.30    2.20
  -3   4   2   19.90    1.40
  -3   4   2   13.10    1.90
  -3   4   2   17.90    1.40
  -3   4   2   17.60    1.60
   2  -4  -2   63.09    3.50
   2  -4  -2   57.49    4.70
   2  -4  -2   60.59    3.70
  -2   4   2   58.79    5.00
  -2   4   2   60.39    3.90
  -2   4   2   65.79    4.00
   1  -4  -2   92.19    5.40
   1  -4  -2   77.49    6.80
   1  -4  -2   99.19    5.20
  -1   4   2   86.89    7.10
  -1   4   2   95.29    5.60
   0  -4  -2  410.86   23.70
   0   4   2  397.86   30.00
   0   4   2  412.06   24.20
  -1  -4  -2  409.36   24.20
   1   4   2  424.96   24.80
  -2  -4  -2  107.69    6.30
   2   4   2  106.89    6.50
   2   4   2  105.69    6.00
  -3  -4  -2  289.57   16.70
  -3  -4  -2  265.27   15.50
   3   4   2  257.97   15.80
   3   4   2  248.68   14.50
  -4  -4  -2  118.69    7.30
  -4  -4  -2  135.19    8.00
   4   4   2  117.29    9.00
   4   4   2  124.09    6.90
   4   4   2  122.09    7.50
  -5  -4  -2   20.60    1.50
  -5  -4  -2   21.00    1.80
   5   4   2   21.00    1.40
   5   4   2   21.40    1.80
   5   4   2   18.10    1.40
  -6  -4  -2   30.70    2.40
  -6  -4  -2   30.70    2.60
  -6  -4  -2   30.80    2.10
   6   4   2   28.10    2.00
   6   4   2   30.10    2.50
   6   4   2   30.00    2.10
  -7  -4  -2   75.39    6.40
  -7  -4  -2   83.19    5.10
  -7  -4  -2   76.49    5.70
   7   4   2   83.59    6.30
   7   4   2   85.99    5.10
   7   4   2   84.79    4.80
  -8  -4  -2   28.70    2.80
  -8  -4  -2   34.40    2.50
  -8  -4  -2   34.90    3.20
   8   4   2   38.00    3.10
   8   4   2   36.00    2.40
  -9  -4  -2   13.90    1.80
   9   4   2   18.10    1.90
 -10  -4  -2   16.60    2.00
  10   4   2   19.10    2.10
   9  -5  -2    4.90    1.20
   8  -5  -2    0.50    0.80
   8  -5  -2   -0.10    0.50
   7  -5  -2   39.80    2.50
   7  -5  -2   37.00    3.40
   6  -5  -2   56.19    4.40
   6  -5  -2   53.79    3.20
  -6   5   2   46.90    4.90
   5  -5  -2    5.20    0.70
   5  -5  -2    4.60    1.00
  -5   5   2    2.20    1.10
   4  -5  -2   13.60    1.10
   4  -5  -2   14.10    1.10
   4  -5  -2   15.50    1.60
  -4   5   2   14.70    1.20
  -4   5   2   13.40    1.20
  -4   5   2   16.10    1.60
  -4   5   2   14.40    2.00
   3  -5  -2   49.60    3.10
   3  -5  -2   50.79    4.10
   3  -5  -2   50.89    3.00
  -3   5   2   47.60    4.40
  -3   5   2   53.89    3.40
  -3   5   2   51.59    3.30
   2  -5  -2  579.54   32.90
   2  -5  -2  546.95   40.40
   2  -5  -2  579.64   30.80
  -2   5   2  583.34   33.70
  -2   5   2  540.35   41.70
   1  -5  -2  149.59   12.40
   1  -5  -2  177.78    9.50
   1  -5  -2  177.68   10.00
  -1   5   2  167.08   12.80
  -1   5   2  172.38   10.30
   0  -5  -2   41.30    2.60
   0   5   2   44.00    3.60
   0   5   2   43.50    2.80
  -1  -5  -2   53.99    3.30
   1   5   2   55.29    3.50
  -2  -5  -2   51.69    3.20
  -2  -5  -2   53.69    3.50
   2   5   2   53.09    3.30
  -3  -5  -2  561.74   33.80
  -3  -5  -2  530.65   31.40
   3   5   2  530.15   29.40
   3   5   2  539.55   32.10
  -4  -5  -2  146.49    9.00
  -4  -5  -2  129.79    8.20
   4   5   2  142.79    7.70
   4   5   2  134.19    8.40
  -5  -5  -2  145.09    8.60
  -5  -5  -2  141.59    9.30
   5   5   2  140.89    8.00
   5   5   2  141.69    8.70
   5   5   2  146.29   10.50
  -6  -5  -2   14.40    1.50
  -6  -5  -2   14.40    1.60
  -6  -5  -2   15.00    1.30
   6   5   2   16.70    1.20
   6   5   2   13.60    1.20
   6   5   2   15.20    1.50
  -7  -5  -2    3.80    0.90
  -7  -5  -2    5.10    1.00
  -7  -5  -2    3.70    0.70
   7   5   2    3.80    0.60
   7   5   2    4.60    0.90
  -8  -5  -2   -0.30    0.50
  -8  -5  -2    0.20    0.70
  -8  -5  -2    0.50    0.60
   8   5   2    0.00    0.50
   8   5   2   -0.20    0.60
  -9  -5  -2   26.50    2.70
   9   5   2   33.30    2.30
 -10  -5  -2    9.40    1.40
   9  -6  -2    0.40    0.60
   8  -6  -2    0.80    0.60
   8  -6  -2    1.30    0.90
   7  -6  -2   44.40    2.80
   7  -6  -2   41.40    3.80
   6  -6  -2   27.00    2.70
   6  -6  -2   28.20    1.90
   5  -6  -2   56.69    4.80
   5  -6  -2   61.39    3.60
   4  -6  -2   42.00    3.60
   4  -6  -2   47.10    2.70
  -4   6   2   36.10    3.90
   3  -6  -2    2.10    0.50
   3  -6  -2    1.20    0.30
   3  -6  -2    1.70    0.80
  -3   6   2    1.70    0.50
  -3   6   2    0.70    0.80
   2  -6  -2   31.60    2.80
   2  -6  -2   31.90    2.00
   2  -6  -2   30.50    2.10
  -2   6   2   34.60    2.30
  -2   6   2   29.80    3.00
   1  -6  -2  323.67   17.80
   1  -6  -2  287.47   23.30
   1  -6  -2  347.37   18.90
  -1   6   2  326.87   19.40
  -1   6   2  329.77   24.10
   0  -6  -2  434.56   23.40
   0  -6  -2  370.06   26.50
   0  -6  -2  464.25   24.80
   0   6   2  437.26   25.40
  -1  -6  -2  108.29    6.10
  -1  -6  -2   95.09    6.50
   1   6   2  102.49    6.30
  -2  -6  -2    1.10    0.40
  -2  -6  -2    1.70    0.40
   2   6   2    0.90    0.30
  -3  -6  -2    3.30    0.60
  -3  -6  -2    3.90    0.70
   3   6   2    3.70    0.60
  -4  -6  -2    4.80    0.80
  -4  -6  -2    4.40    0.70
   4   6   2    4.80    0.60
  -5  -6  -2  141.89    8.50
  -5  -6  -2  135.89    9.20
   5   6   2  141.69    7.90
   5   6   2  143.79    8.60
  -6  -6  -2   20.10    1.50
  -6  -6  -2   16.90    1.80
  -6  -6  -2   14.90    1.60
   6   6   2   21.40    1.50
   6   6   2   16.60    1.80
  -7  -6  -2   18.50    1.60
  -7  -6  -2   15.60    1.70
  -7  -6  -2   20.90    2.00
   7   6   2   19.80    1.60
  -8  -6  -2    0.60    0.70
  -8  -6  -2   -0.10    0.60
   8   6   2   -0.80    0.50
  -9  -6  -2    1.40    0.80
  -9  -6  -2    3.50    1.00
   9   6   2    4.50    0.80
 -10  -6  -2   -0.90    0.60
   8  -7  -2    0.10    0.90
   8  -7  -2   -0.10    0.60
   7  -7  -2    8.60    1.50
   7  -7  -2    6.60    0.90
   6  -7  -2    8.80    1.40
   6  -7  -2    7.40    1.00
   5  -7  -2   84.69    6.60
   5  -7  -2   83.79    5.00
   4  -7  -2    6.00    1.20
   4  -7  -2    5.80    0.80
   3  -7  -2   38.30    2.50
   3  -7  -2   37.00    3.30
   3  -7  -2   37.10    2.40
   2  -7  -2    3.30    0.60
   2  -7  -2    3.50    1.00
   2  -7  -2    3.30    0.50
  -2   7   2    2.30    0.60
   1  -7  -2   51.69    3.30
   1  -7  -2   43.70    4.30
   1  -7  -2   56.79    3.30
  -1   7   2   53.59    3.50
  -1   7   2   56.79    4.50
   0  -7  -2   77.09    4.20
   0  -7  -2   56.59    5.40
   0  -7  -2   72.39    4.20
   0   7   2   68.99    4.40
  -1  -7  -2   28.40    1.90
   1   7   2   29.10    2.00
  -2  -7  -2   91.99    5.40
  -2  -7  -2   88.49    5.90
   2   7   2   87.79    5.60
  -3  -7  -2   31.30    2.60
  -3  -7  -2   36.10    2.40
   3   7   2   38.20    2.40
  -4  -7  -2   12.00    1.10
  -4  -7  -2   11.90    1.30
   4   7   2   12.00    1.10
  -5  -7  -2   12.50    1.40
  -5  -7  -2   14.00    1.30
   5   7   2   13.90    1.20
  -6  -7  -2    0.10    0.50
  -6  -7  -2   -0.70    0.50
  -6  -7  -2    0.50    0.50
   6   7   2    0.30    0.40
  -7  -7  -2   32.20    2.90
  -7  -7  -2   29.90    2.30
  -7  -7  -2   24.10    2.50
   7   7   2   33.10    2.30
  -8  -7  -2    8.90    1.20
  -8  -7  -2    5.80    1.20
   8   7   2    9.10    1.10
  -9  -7  -2    1.00    0.80
  -9  -7  -2    1.50    0.80
   8  -8  -2    1.40    0.70
   7  -8  -2    3.60    1.20
   7  -8  -2    3.80    0.80
   6  -8  -2    8.90    1.50
   6  -8  -2    9.20    1.10
   5  -8  -2   44.40    3.80
   5  -8  -2   41.50    2.80
   4  -8  -2    2.10    0.60
   4  -8  -2    5.10    1.20
   3  -8  -2   10.10    1.60
   3  -8  -2   12.00    1.20
   2  -8  -2    0.10    0.40
   2  -8  -2    0.20    0.80
   2  -8  -2    0.10    0.50
  -2   8   2   -0.10    0.40
   1  -8  -2    6.80    1.30
   1  -8  -2    9.80    0.80
   1  -8  -2   10.00    1.00
  -1   8   2    7.20    1.00
   0  -8  -2    6.90    1.50
   0  -8  -2    9.70    0.90
   0  -8  -2    9.40    1.10
   0   8   2   10.30    1.00
  -1  -8  -2   31.80    2.40
  -1  -8  -2   38.00    2.40
   1   8   2   38.50    2.60
  -2  -8  -2   47.00    3.00
   2   8   2   47.50    3.20
  -3  -8  -2    0.90    0.50
  -3  -8  -2    0.80    0.50
   3   8   2    0.10    0.40
  -4  -8  -2    7.60    1.10
  -4  -8  -2    8.70    1.00
   4   8   2    7.90    0.90
  -5  -8  -2   14.60    1.60
  -5  -8  -2   15.70    1.40
  -6  -8  -2   11.00    1.20
  -6  -8  -2   11.10    1.50
  -6  -8  -2    9.30    1.40
   6   8   2   12.10    1.20
  -7  -8  -2   47.00    3.20
  -7  -8  -2   40.90    3.50
   7   8   2   47.80    3.20
  -8  -8  -2    2.00    0.80
  -8  -8  -2    2.40    0.80
  -9  -8  -2    3.00    1.00
  -9  -8  -2    4.60    1.00
   7  -9  -2    3.80    0.90
   7  -9  -2    0.70    1.00
   6  -9  -2    2.10    0.70
   6  -9  -2    2.90    1.20
   5  -9  -2    1.10    0.70
   5  -9  -2    1.20    1.00
   4  -9  -2   22.80    1.90
   4  -9  -2   25.80    2.60
   3  -9  -2   17.20    1.50
   3  -9  -2   15.50    2.00
   2  -9  -2    5.60    0.80
   2  -9  -2    6.80    0.90
   2  -9  -2    7.10    1.40
   1  -9  -2   28.50    2.10
   1  -9  -2   26.70    1.90
  -1   9   2   28.70    2.20
   0  -9  -2    4.10    0.80
   0  -9  -2    2.70    0.60
   0   9   2    3.10    0.70
  -1  -9  -2   13.90    1.20
  -1  -9  -2   12.90    1.30
   1   9   2   13.30    1.30
  -2  -9  -2   15.40    1.50
  -2  -9  -2   18.60    1.50
   2   9   2   17.90    1.50
  -3  -9  -2   33.20    2.40
   3   9   2   37.00    2.60
  -4  -9  -2   72.69    4.70
   4   9   2   72.29    4.80
  -5  -9  -2    1.00    0.80
  -5  -9  -2    1.30    0.60
  -5  -9  -2    1.10    0.70
   5   9   2    2.90    0.60
  -6  -9  -2    9.90    1.20
  -6  -9  -2    8.80    1.50
  -6  -9  -2    8.70    1.30
  -7  -9  -2   -0.60    0.60
  -7  -9  -2    0.60    0.60
  -8  -9  -2   10.00    1.50
  -8  -9  -2   13.30    1.60
   6 -10  -2    0.00    0.60
   6 -10  -2    0.00    1.00
   5 -10  -2    6.10    1.50
   5 -10  -2    4.80    0.90
   4 -10  -2    0.20    0.60
   3 -10  -2   19.30    1.70
   2 -10  -2   50.29    3.30
   1 -10  -2   43.50    2.90
   1 -10  -2   44.30    3.00
   0 -10  -2    6.00    1.00
   0 -10  -2    6.50    0.90
   0  10   2    7.60    1.10
  -1 -10  -2    1.60    0.60
  -1 -10  -2   -0.30    0.60
   1  10   2    0.70    0.60
  -2 -10  -2    7.90    1.10
  -2 -10  -2    7.80    1.00
   2  10   2    9.40    1.10
  -3 -10  -2   54.89    3.70
   3  10   2   56.39    3.80
  -4 -10  -2   29.30    2.20
   4  10   2   28.60    2.30
  -5 -10  -2    6.30    1.00
  -6 -10  -2   14.90    1.60
  -7 -10  -2    3.70    1.00
   5 -11  -2   21.90    1.90
   4 -11  -2   -0.80    0.60
   3 -11  -2    6.40    1.20
   2 -11  -2    7.70    1.20
   1 -11  -2   25.60    2.10
   0 -11  -2   46.30    3.10
   0 -11  -2   45.70    3.20
  -1 -11  -2   19.40    1.80
  -1 -11  -2   22.20    1.80
   1  11   2   22.30    2.00
  -2 -11  -2    1.90    0.70
  -2 -11  -2    2.00    0.80
   2  11   2    2.40    0.80
  -3 -11  -2    3.60    0.80
  -4 -11  -2    1.70    0.70
  -5 -11  -2   30.80    2.50
   3 -12  -2    0.60    0.80
   2 -12  -2    6.40    1.10
   1 -12  -2    7.70    1.10
   0 -12  -2    7.30    1.10
   0 -12  -2    5.10    1.00
  -1 -12  -2   11.40    1.30
  -1 -12  -2   11.60    1.40
  -2 -12  -2    9.80    1.20
  -3 -12  -2    8.90    1.20
  -2 -10   3    7.80    1.60
  -2 -10   3    8.30    1.40
  -1 -10   3    1.60    0.80
  -1 -10   3    0.80    1.00
   0 -10   3    6.60    1.50
   4 -10   3    9.20    1.10
  -4  -9   3   13.00    1.80
  -4  -9   3   13.00    1.70
  -3  -9   3    0.70    0.90
  -3  -9   3    0.10    0.90
  -3  -9   3   -0.20    0.70
  -2  -9   3   23.90    2.20
  -2  -9   3   28.00    2.60
   1   9  -3    1.10    0.60
  -1  -9   3   -0.30    0.80
  -1  -9   3    1.50    0.70
   0  -9   3   42.20    3.50
   0  -9   3   41.60    3.00
   1  -9   3   33.70    3.00
   2  -9   3    7.10    1.40
   3  -9   3    0.10    0.80
   3  -9   3    0.80    0.50
   4  -9   3    3.00    0.70
   5  -9   3   51.29    3.30
   6  -9   3   28.70    2.10
  -5  -8   3   22.20    2.30
  -5  -8   3   22.30    2.30
  -4  -8   3   40.10    3.40
  -4  -8   3   37.50    3.20
  -4  -8   3   33.60    2.90
  -3  -8   3    0.00    0.70
  -3  -8   3   -0.30    0.80
  -3  -8   3    0.00    0.70
   2   8  -3    2.10    0.70
  -2  -8   3    3.80    0.90
  -2  -8   3    1.50    0.90
   1   8  -3    7.30    1.00
  -1  -8   3    6.80    1.30
  -1  -8   3    5.10    1.00
   0   8  -3  177.48    9.90
   0  -8   3  152.98    9.90
   0  -8   3  151.28   10.80
   1  -8   3   34.20    2.90
   2  -8   3   54.49    3.90
   2  -8   3   46.60    3.00
   3  -8   3    3.30    1.00
   3  -8   3    1.70    0.50
   4  -8   3    0.60    0.80
   4  -8   3    1.90    0.60
   5  -8   3   22.80    1.80
   5  -8   3   26.80    2.40
   6  -8   3   12.20    1.60
   6  -8   3   11.10    1.20
   7  -8   3   16.80    1.50
  -6  -7   3   10.50    1.50
  -6  -7   3   12.00    1.70
  -5  -7   3   13.60    2.00
  -5  -7   3   15.30    1.80
  -5  -7   3   16.60    1.90
  -4  -7   3    9.20    1.40
  -4  -7   3    6.40    1.20
  -4  -7   3   10.40    1.70
   3   7  -3   61.99    3.70
  -3  -7   3   47.70    4.10
  -3  -7   3   50.89    3.80
  -3  -7   3   54.09    4.10
   2   7  -3   52.49    3.30
  -2  -7   3   42.30    3.40
  -2  -7   3   49.90    3.80
   1   7  -3   55.79    3.40
  -1  -7   3   44.90    3.50
  -1  -7   3   52.19    3.90
   0   7  -3   13.10    1.20
   0  -7   3   12.50    1.50
   0  -7   3   12.90    1.30
   1  -7   3   16.30    1.40
   1  -7   3   17.40    1.80
   2  -7   3  234.08   15.20
   3  -7   3   16.80    1.30
   3  -7   3   19.60    1.90
   4  -7   3   -0.10    0.70
   4  -7   3    0.70    0.40
   5  -7   3    9.90    1.00
   5  -7   3    9.50    1.40
   6  -7   3   10.10    1.40
   6  -7   3    8.10    0.90
   7  -7   3   27.00    2.40
   7  -7   3   25.00    1.90
  -8   7  -3    0.60    0.90
   8  -7   3    1.50    0.60
  -7  -6   3    2.00    0.80
  -7  -6   3    3.30    1.20
  -6  -6   3    2.10    0.80
  -6  -6   3    2.10    0.90
  -5  -6   3    1.80    0.80
  -5  -6   3    1.10    0.80
  -5  -6   3    2.00    1.00
  -5  -6   3    2.50    1.00
  -4  -6   3   35.90    2.90
  -4  -6   3   28.70    2.70
  -4  -6   3   32.20    2.60
  -3  -6   3   57.09    4.30
  -3  -6   3   57.99    4.00
  -3  -6   3   60.89    4.40
  -2  -6   3    5.20    0.90
  -2  -6   3    5.60    1.00
   1   6  -3    0.00    0.50
  -1  -6   3    0.00    0.60
  -1  -6   3   -0.10    0.60
   0   6  -3    3.10    0.60
   0  -6   3    3.00    0.70
   0  -6   3    2.80    0.80
  -1   6  -3   83.19    4.90
   1  -6   3   77.69    4.50
   1  -6   3   76.39    4.90
   1  -6   3   77.99    5.50
   2  -6   3   43.80    2.80
   2  -6   3   39.80    2.50
   2  -6   3   41.60    3.20
   3  -6   3   20.50    1.40
   3  -6   3   21.10    1.90
   4  -6   3   76.79    4.40
   4  -6   3   71.99    5.20
   5  -6   3    0.20    0.60
   5  -6   3    1.10    0.50
   6  -6   3   -0.30    0.70
   6  -6   3    0.30    0.40
   7  -6   3   37.70    3.10
   7  -6   3   38.20    2.50
   7  -6   3   38.30    3.20
  -8   6  -3   19.30    2.10
   8  -6   3   17.60    1.50
   8  -6   3   19.80    2.00
  -9   6  -3   15.60    1.90
   9  -6   3   12.30    1.70
   9  -6   3   12.10    1.30
  -7  -5   3    6.70    1.20
  -7  -5   3    5.80    1.30
  -6  -5   3    5.70    1.40
  -6  -5   3    2.60    1.00
  -6  -5   3    3.90    1.00
  -6  -5   3    2.90    1.10
  -5  -5   3    1.50    1.00
  -5  -5   3    1.20    0.80
  -5  -5   3    2.20    0.80
  -5  -5   3    2.40    1.00
  -4  -5   3   -0.50    0.60
  -4  -5   3   -0.40    0.50
  -4  -5   3   -1.10    0.60
  -4  -5   3    0.20    0.60
  -3  -5   3   52.29    4.40
  -3  -5   3   48.70    3.60
  -3  -5   3   53.09    3.80
  -3  -5   3   52.49    3.80
  -2  -5   3   57.49    4.00
  -2  -5   3   61.09    4.40
  -2  -5   3   63.49    4.90
  -1  -5   3   45.70    3.20
  -1  -5   3   50.19    3.60
   0  -5   3    0.10    0.40
   0  -5   3    0.20    0.50
  -1   5  -3    7.60    0.70
   1  -5   3    7.20    0.80
   1  -5   3    7.30    1.00
   1  -5   3    7.50    0.60
  -2   5  -3   17.40    1.20
   2  -5   3   20.00    1.40
   2  -5   3   16.40    1.20
   2  -5   3   18.90    1.60
   3  -5   3  117.29    8.00
   3  -5   3  122.99    6.70
   4  -5   3   54.59    3.80
   4  -5   3   54.29    3.20
   4  -5   3   51.39    4.00
   5  -5   3   15.30    1.40
   5  -5   3   15.60    1.20
   5  -5   3   16.10    1.60
   6  -5   3   17.60    1.70
   6  -5   3   18.00    1.80
   6  -5   3   18.90    1.40
   7  -5   3   17.50    1.80
   7  -5   3   16.40    1.70
   7  -5   3   17.50    1.40
  -8   5  -3   22.60    2.30
   8  -5   3   25.30    2.30
   8  -5   3   20.70    1.70
  -9   5  -3   22.20    2.40
   9  -5   3   22.50    1.80
   9  -5   3   23.10    2.30
 -10   5  -3    6.90    1.40
  10  -5   3    8.20    1.10
  10  -5   3    9.90    1.40
  -8  -4   3    2.80    1.20
  -8  -4   3    3.50    0.90
  -7  -4   3   19.80    2.00
  -7  -4   3   20.00    2.20
  -6  -4   3   38.10    3.00
  -6  -4   3   37.70    3.70
  -6  -4   3   36.00    3.30
  -5  -4   3    5.90    1.00
  -5  -4   3    6.70    1.30
  -5  -4   3    5.50    1.20
  -5  -4   3    3.50    0.90
  -4  -4   3   10.00    1.30
  -4  -4   3    8.60    1.20
  -4  -4   3   11.00    1.50
  -4  -4   3   11.00    1.50
  -3  -4   3    9.60    1.20
  -3  -4   3    8.90    1.30
  -3  -4   3    9.50    1.20
  -3  -4   3   10.80    1.40
  -2  -4   3   22.60    2.20
  -2  -4   3   23.20    1.80
  -2  -4   3   23.30    2.00
  -2  -4   3   23.00    2.00
  -1  -4   3  601.24   38.70
  -1  -4   3  629.64   36.10
  -1  -4   3  621.24   45.20
   0  -4   3  130.29    8.80
   0  -4   3  127.19    7.40
   0  -4   3  142.69    8.10
   0  -4   3  139.59   10.10
   1  -4   3    6.10    0.50
   1  -4   3    4.70    0.80
   1  -4   3    6.20    0.70
  -2   4  -3    0.60    0.30
   2  -4   3    0.90    0.40
   2  -4   3    0.80    0.30
   2  -4   3    0.70    0.20
   2  -4   3    1.10    0.50
   3  -4   3   23.30    1.40
   3  -4   3   17.30    1.60
   3  -4   3   21.20    1.30
   3  -4   3   18.00    1.70
   4  -4   3  222.68   14.50
   4  -4   3  227.18   16.20
   4  -4   3  228.98   12.50
   5  -4   3   90.09    6.40
   5  -4   3   97.29    5.50
   5  -4   3   98.39    7.10
   6  -4   3   11.80    1.00
   6  -4   3   13.30    1.40
   6  -4   3   12.00    1.30
   7  -4   3    0.30    0.40
   7  -4   3    0.50    0.50
  -8   4  -3    3.40    1.00
   8  -4   3    2.80    0.70
   8  -4   3    4.00    0.90
  -9   4  -3   28.30    2.80
   9  -4   3   31.70    2.90
   9  -4   3   31.30    2.20
 -10   4  -3    6.50    1.40
  10  -4   3    7.30    1.00
  10  -4   3    7.10    1.30
  -8  -3   3    0.60    0.60
  -8  -3   3    0.70    1.00
  -7  -3   3   31.10    2.70
  -7  -3   3   29.60    2.60
  -6  -3   3   54.79    4.20
  -6  -3   3   56.19    5.20
  -6  -3   3   62.79    4.70
  -6  -3   3   62.99    4.30
  -5  -3   3   47.60    4.30
  -5  -3   3   50.89    3.80
  -5  -3   3   51.79    3.70
  -5  -3   3   45.00    3.50
  -4  -3   3   51.39    4.40
  -4  -3   3   46.60    3.70
  -4  -3   3   53.39    3.70
  -4  -3   3   50.79    3.60
  -3  -3   3    6.10    1.00
  -3  -3   3    7.00    1.10
  -3  -3   3    6.60    1.10
  -3  -3   3    5.90    0.90
  -2  -3   3  329.47   24.50
  -2  -3   3  335.37   20.90
  -2  -3   3  326.27   20.00
  -1  -3   3   35.30    3.00
  -1  -3   3   35.40    2.40
  -1  -3   3   35.30    2.60
   0  -3   3   70.39    4.90
   0  -3   3   81.09    4.60
   0  -3   3   70.69    4.10
   0  -3   3   75.49    5.70
   1  -3   3  985.40   51.69
   1  -3   3  850.41   55.39
   1  -3   3  844.32   64.79
   1  -3   3  892.01   62.69
   1  -3   3  874.61   48.00
   2  -3   3   97.49    7.50
   2  -3   3  101.09    6.90
   2  -3   3  101.59    5.80
   2  -3   3  120.19    6.30
  -3   3  -3  284.57   16.30
   3  -3   3  298.47   16.10
   3  -3   3  260.27   17.40
   3  -3   3  255.37   19.50
   3  -3   3  273.67   16.80
   3  -3   3  275.37   15.00
   4  -3   3   56.39    3.20
   4  -3   3   53.69    3.80
   4  -3   3   55.09    4.10
   5  -3   3    1.10    0.50
   5  -3   3    1.90    0.50
   5  -3   3    0.80    0.30
   6  -3   3   95.29    6.80
   6  -3   3   90.49    5.20
   6  -3   3   85.99    6.10
  -7   3  -3   32.20    2.80
   7  -3   3   33.50    2.20
   7  -3   3   36.50    2.90
  -8   3  -3   -0.80    0.60
   8  -3   3   -0.50    0.40
   8  -3   3    0.40    0.50
  -9   3  -3   24.10    2.40
   9  -3   3   27.20    2.50
   9  -3   3   25.70    1.90
 -10   3  -3    0.00    0.80
  10  -3   3   -0.30    0.70
  10  -3   3    1.10    0.60
  -9  -2   3    9.40    1.40
  -8  -2   3    1.00    1.00
  -8  -2   3    0.30    0.60
  -7  -2   3   12.30    1.70
  -7  -2   3   12.30    2.00
  -7  -2   3   14.60    1.50
  -6  -2   3    3.80    1.00
  -6  -2   3    4.40    0.90
  -6  -2   3    3.80    1.10
  -6  -2   3    4.50    1.20
  -5  -2   3  141.59    8.90
  -5  -2   3  145.79    9.40
  -5  -2   3  141.79    9.30
  -5  -2   3  141.59   11.20
  -4  -2   3  152.08    9.40
  -4  -2   3  146.29    9.10
  -4  -2   3  149.79    9.60
  -4  -2   3  140.59   11.30
   3   2  -3    2.40    0.40
  -3  -2   3    2.40    0.70
  -3  -2   3    2.40    0.60
  -3  -2   3    1.70    0.60
  -3  -2   3    2.50    0.70
   2   2  -3    0.70    0.20
  -2  -2   3    0.60    0.50
  -2  -2   3    0.40    0.50
  -2  -2   3    0.60    0.50
  -2  -2   3    0.60    0.40
   1   2  -3    3.50    0.30
  -1  -2   3    3.60    0.60
  -1  -2   3    3.10    0.60
  -1  -2   3    4.50    0.70
  -1  -2   3    3.80    0.80
   0  -2   3 1384.76   88.79
   0  -2   3 1475.05   82.99
   0  -2   3 1426.56  104.09
   1  -2   3   54.09    3.70
   1  -2   3   55.39    3.10
   1  -2   3   55.79    4.30
   1  -2   3   53.49    4.00
   1  -2   3   58.29    3.50
  -2   2  -3    7.70    0.70
   2  -2   3    7.20    0.50
   2  -2   3    8.60    0.70
   2  -2   3    5.70    0.90
   2  -2   3    7.10    0.90
   2  -2   3    6.70    0.60
   3  -2   3  265.57   15.40
   3  -2   3  244.78   18.00
   3  -2   3  256.47   13.80
   3  -2   3  240.98   16.00
   3  -2   3  257.87   14.80
  -4   2  -3   16.90    1.30
   4  -2   3   13.60    1.30
   4  -2   3   13.70    1.00
   4  -2   3   14.70    1.60
   4  -2   3   15.60    1.30
  -5   2  -3  360.26   23.30
   5  -2   3  298.67   17.30
   5  -2   3  294.77   20.00
   5  -2   3  311.77   22.60
   6  -2   3   19.70    1.70
   6  -2   3   18.70    1.30
  -7   2  -3    0.40    0.60
   7  -2   3    0.30    0.40
   7  -2   3    0.10    0.40
  -8   2  -3   33.70    2.90
   8  -2   3   34.60    3.00
   8  -2   3   34.80    2.30
  -9   2  -3    5.60    1.20
   9  -2   3    7.90    1.20
   9  -2   3    8.10    0.90
 -10   2  -3   -0.20    0.80
  10  -2   3   -0.40    0.50
  10  -2   3    0.10    0.80
 -11   2  -3   13.10    1.90
  11  -2   3   13.80    1.40
  -9  -1   3    7.80    1.30
  -8  -1   3    0.10    0.50
  -7  -1   3    2.10    1.00
  -7  -1   3    0.50    1.10
  -7  -1   3    1.70    0.70
  -7  -1   3    1.60    1.00
   6   1  -3    3.80    0.80
  -6  -1   3    3.10    1.20
  -6  -1   3    1.50    0.90
  -6  -1   3    1.40    0.80
  -6  -1   3    1.70    0.60
  -5  -1   3  149.69    9.60
  -5  -1   3  146.39   11.50
  -5  -1   3  133.89    9.10
  -5  -1   3  156.48    9.60
   4   1  -3   10.50    1.00
  -4  -1   3    8.00    1.00
  -4  -1   3    8.60    1.30
  -4  -1   3    7.10    1.30
  -4  -1   3    7.60    1.10
   3   1  -3    7.80    0.80
  -3  -1   3    6.10    1.00
  -3  -1   3    7.40    0.90
  -3  -1   3    6.00    1.00
  -3  -1   3    6.90    1.10
   2   1  -3   70.39    4.70
  -2  -1   3   60.79    5.10
  -2  -1   3   62.09    4.20
  -2  -1   3   51.69    4.00
  -2  -1   3   68.39    4.30
   1   1  -3   51.89    3.90
  -1  -1   3   52.79    4.30
  -1  -1   3   59.29    3.50
  -1  -1   3   50.39    3.50
  -1  -1   3   54.59    3.60
   0  -1   3   83.99    5.50
   0  -1   3  101.19    5.60
   0  -1   3   89.59    5.80
   0  -1   3   86.39    6.90
   1  -1   3  126.39    7.20
   1  -1   3  120.49    9.00
   1  -1   3  111.59    7.60
   1  -1   3  119.89    6.50
   2  -1   3  831.12   59.29
   2  -1   3  815.02   45.30
   2  -1   3  876.21   49.70
   2  -1   3  876.31   61.09
   2  -1   3  794.32   52.19
   3  -1   3   61.29    4.70
   3  -1   3   69.59    4.20
   3  -1   3   64.89    3.60
   3  -1   3   63.19    4.30
   4  -1   3    0.30    0.40
   4  -1   3    0.50    0.30
   4  -1   3    0.40    0.30
   4  -1   3   -0.20    0.50
  -5   1  -3    7.80    0.80
   5  -1   3    6.10    0.90
   5  -1   3    7.30    0.80
   5  -1   3    6.10    0.70
  -6   1  -3    0.80    0.60
  -6   1  -3    1.90    0.50
   6  -1   3    1.80    0.40
   6  -1   3    2.20    0.60
  -7   1  -3  129.09    8.90
  -7   1  -3  143.49   10.20
   7  -1   3  127.59    7.50
   7  -1   3  135.39    9.90
  -8   1  -3   38.00    3.10
   8  -1   3   38.40    3.20
   8  -1   3   36.30    2.40
  -9   1  -3   10.10    1.50
   9  -1   3    8.90    1.00
   9  -1   3    8.30    1.30
 -10   1  -3    2.60    1.00
  10  -1   3    2.50    0.70
  10  -1   3    0.40    0.70
 -11   1  -3   -0.10    0.90
  11  -1   3    0.30    0.70
  11  -1   3   -0.10    0.80
  -9   0   3    0.40    0.60
   8   0  -3   26.00    2.30
  -8   0   3   19.20    2.00
   7   0  -3   14.60    1.50
  -7   0   3    8.80    1.30
  -7   0   3   11.70    2.00
  -7   0   3    9.40    1.50
  -7   0   3   11.50    1.90
   6   0  -3    3.80    0.80
  -6   0   3    3.00    0.90
  -6   0   3    3.00    0.70
  -6   0   3    3.40    1.10
  -6   0   3    2.20    1.10
   5   0  -3    7.70    0.90
  -5   0   3    4.80    0.80
  -5   0   3    3.80    1.10
  -5   0   3    4.50    1.00
  -5   0   3    5.50    1.30
   4   0  -3    1.00    0.50
  -4   0   3    1.20    0.50
  -4   0   3    1.00    0.60
  -4   0   3    0.70    0.70
  -4   0   3    0.40    0.70
   3   0  -3  386.86   24.10
  -3   0   3  309.97   20.00
  -3   0   3  353.06   21.30
  -3   0   3  300.87   25.10
  -3   0   3  332.77   20.50
   2   0  -3    4.10    0.60
  -2   0   3    3.30    0.70
  -2   0   3    3.70    0.60
  -2   0   3    3.90    0.70
  -2   0   3    3.60    0.80
   1   0  -3    7.90    0.90
  -1   0   3    7.80    1.00
  -1   0   3    8.50    0.80
  -1   0   3    8.70    1.20
  -1   0   3    8.50    0.90
   0   0   3   45.70    2.80
   0   0   3   39.20    2.80
   0   0   3   43.10    2.70
   0   0   3   40.30    3.40
   1   0   3  100.89    8.10
   1   0   3  106.19    6.40
   1   0   3  113.09    6.30
   1   0   3  108.69    6.30
   1   0   3  101.19    6.40
   2   0   3  225.68   12.80
   2   0   3  215.48   14.00
   2   0   3  272.07   17.40
   2   0   3  239.48   14.00
   2   0   3  219.98   14.80
   2   0   3  239.28   16.70
  -3   0  -3  362.16   21.80
   3   0   3  387.76   22.40
   3   0   3  375.46   23.50
   3   0   3  384.86   20.40
   3   0   3  358.66   22.30
   3   0   3  361.16   26.70
   3   0   3  402.86   21.90
   4   0   3  304.57   22.60
   4   0   3  318.17   17.30
   4   0   3  349.37   19.10
   4   0   3  308.77   19.90
   4   0   3  307.77   18.80
  -5   0  -3    3.70    0.80
  -5   0  -3    6.80    0.50
   5   0   3    5.30    0.60
   5   0   3    4.60    0.70
   5   0   3    5.30    0.50
   5   0   3    3.80    0.80
  -6   0  -3   47.80    3.40
  -6   0  -3   48.10    3.70
   6   0   3   44.60    2.80
   6   0   3   47.60    3.70
  -7   0  -3   77.29    6.00
  -7   0  -3   77.89    5.40
   7   0   3   76.29    4.50
   7   0   3   76.39    5.90
  -8   0  -3   17.30    1.80
  -8   0  -3   16.50    1.80
   8   0   3   16.20    1.70
   8   0   3   17.30    1.40
  -9   0  -3   72.09    6.00
   9   0   3   73.89    4.40
   9   0   3   74.99    5.80
 -10   0  -3    8.10    1.40
  10   0   3    7.90    1.30
  10   0   3    7.80    1.10
 -11   0  -3    0.10    0.80
  11   0   3    0.90    0.70
  11   0   3    0.30    0.80
   9  -1  -3   12.00    1.60
  -9   1   3    9.50    1.40
   8  -1  -3   12.90    1.50
  -8   1   3    6.50    1.20
   7  -1  -3    5.30    1.00
  -7   1   3    3.50    1.30
  -7   1   3    4.70    0.90
   6  -1  -3   28.30    2.30
  -6   1   3   22.20    2.60
  -6   1   3   22.10    2.70
  -6   1   3   19.60    2.20
  -6   1   3   26.00    2.10
   5  -1  -3   59.29    4.00
  -5   1   3   52.49    4.00
  -5   1   3   46.40    3.60
  -5   1   3   41.40    4.40
  -5   1   3   49.20    3.60
   4  -1  -3    8.30    0.60
   4  -1  -3    5.90    0.90
  -4   1   3    6.90    1.30
  -4   1   3    7.20    1.20
  -4   1   3    7.50    0.90
  -4   1   3    4.40    1.20
   3  -1  -3  404.16   20.40
   3  -1  -3  380.06   26.80
  -3   1   3  381.76   23.60
  -3   1   3  356.76   27.90
  -3   1   3  350.06   22.70
   2  -1  -3    0.50    0.40
  -2   1   3    0.20    0.60
  -2   1   3   -0.20    0.50
  -2   1   3    0.40    0.60
  -2   1   3    1.00    0.40
   1  -1  -3  489.15   39.50
  -1   1   3  611.54   33.00
  -1   1   3  584.34   32.60
  -1   1   3  489.45   40.80
  -1   1   3  606.34   33.10
   0   1   3   51.39    4.70
   0   1   3   57.19    3.80
   0   1   3   63.89    3.70
   0   1   3   59.29    3.60
   1   1   3   29.30    2.00
   1   1   3   27.50    2.50
   1   1   3   28.80    1.70
   1   1   3   29.50    1.90
  -2  -1  -3  292.47   17.80
   2   1   3  317.37   16.60
   2   1   3  299.07   21.80
   2   1   3  310.67   17.90
   2   1   3  312.17   18.20
  -3  -1  -3  148.09    8.80
   3   1   3  134.09   10.80
   3   1   3  170.68    9.10
   3   1   3  146.89    9.50
   3   1   3  152.68    9.00
   3   1   3  152.38    8.30
  -4  -1  -3  187.48   10.90
  -4  -1  -3  189.58   11.90
   4   1   3  181.08   10.20
   4   1   3  184.68   11.10
   4   1   3  182.28   13.40
   4   1   3  196.08   11.30
  -5  -1  -3  199.58   11.00
  -5  -1  -3  190.08   12.10
  -5  -1  -3  185.28   11.60
   5   1   3  187.38   11.20
   5   1   3  187.28   10.40
   5   1   3  179.78   13.60
  -6  -1  -3   -0.40    0.40
  -6  -1  -3    0.10    0.40
   6   1   3   -0.10    0.30
   6   1   3    0.10    0.30
   6   1   3    0.00    0.20
  -7  -1  -3   12.60    1.40
  -7  -1  -3   12.80    1.40
   7   1   3   11.20    1.00
   7   1   3   12.00    1.30
  -8  -1  -3   34.00    2.70
  -8  -1  -3   35.90    3.00
   8   1   3   30.90    2.90
   8   1   3   33.70    2.20
  -9  -1  -3   40.90    3.90
  -9  -1  -3   44.70    3.50
   9   1   3   49.20    2.90
   9   1   3   45.30    3.80
 -10  -1  -3    4.40    1.10
 -10  -1  -3    4.80    1.20
  10   1   3    3.20    1.00
  10   1   3    4.80    0.90
 -11  -1  -3    6.90    1.40
  11   1   3    9.20    1.50
   9  -2  -3    2.10    1.00
  -9   2   3    1.70    0.80
   8  -2  -3   18.20    2.00
  -8   2   3   17.50    1.80
   7  -2  -3   43.40    3.30
  -7   2   3   33.00    2.80
  -7   2   3   34.90    3.90
   6  -2  -3   26.50    2.30
  -6   2   3   21.70    2.50
  -6   2   3   22.10    2.20
  -6   2   3   23.10    2.80
  -6   2   3   24.80    2.00
   5  -2  -3   86.19    6.00
  -5   2   3   78.29    5.60
  -5   2   3   69.59    5.20
  -5   2   3   74.39    6.50
  -5   2   3   77.49    5.20
   4  -2  -3    6.60    0.60
   4  -2  -3    6.20    0.90
  -4   2   3    5.90    1.20
  -4   2   3    7.80    0.90
  -4   2   3    5.80    1.20
  -4   2   3    3.90    0.90
   3  -2  -3    2.20    0.40
   3  -2  -3    1.70    0.60
  -3   2   3    1.90    0.70
  -3   2   3    2.30    0.90
  -3   2   3    3.40    0.90
  -3   2   3    2.00    0.50
   2  -2  -3  118.49    6.50
   2  -2  -3  101.59    8.60
  -2   2   3  107.59    9.10
  -2   2   3  113.79    7.30
  -2   2   3  125.09    7.50
  -2   2   3  117.49    7.10
  -2   2   3  133.79    7.50
   1  -2  -3  978.10   82.59
  -1   2   3 1257.87   69.19
  -1   2   3 1220.68   69.09
  -1   2   3 1215.98   67.99
   0  -2  -3    1.10    0.30
   0   2   3    1.50    0.70
   0   2   3    1.70    0.60
   0   2   3    1.70    0.40
  -1  -2  -3  570.74   35.30
   1   2   3  612.04   35.50
   1   2   3  638.94   44.60
   1   2   3  620.54   36.10
   1   2   3  604.54   33.00
  -2  -2  -3   36.50    2.30
   2   2   3   37.20    2.20
   2   2   3   38.20    2.40
  -3  -2  -3   30.50    2.00
  -3  -2  -3   29.30    1.70
   3   2   3   24.40    2.20
   3   2   3   29.70    1.70
   3   2   3   29.50    1.90
  -4  -2  -3  150.68    8.80
  -4  -2  -3  157.48    9.60
   4   2   3  147.59   10.80
   4   2   3  144.29    8.30
   4   2   3  149.69    9.00
  -5  -2  -3   70.49    4.50
  -5  -2  -3   62.99    4.40
  -5  -2  -3   63.29    4.00
   5   2   3   67.19    4.10
   5   2   3   67.09    5.00
   5   2   3   66.79    3.80
  -6  -2  -3   49.60    2.90
  -6  -2  -3   43.10    3.30
   6   2   3   44.70    3.70
   6   2   3   47.40    2.80
  -7  -2  -3    1.80    0.60
  -7  -2  -3    1.40    0.60
   7   2   3    1.80    0.60
   7   2   3    2.00    0.50
   7   2   3    1.60    0.30
  -8  -2  -3    8.60    1.30
  -8  -2  -3   11.20    1.40
   8   2   3   10.60    1.00
   8   2   3   10.30    1.30
  -9  -2  -3    0.90    0.70
  -9  -2  -3   -0.10    0.70
   9   2   3    0.00    0.60
   9   2   3    0.60    0.50
 -10  -2  -3   12.40    1.70
  10   2   3   17.00    1.90
 -11  -2  -3   22.50    2.50
  11   2   3   26.70    2.70
   9  -3  -3    0.50    0.80
   8  -3  -3   -0.10    0.70
  -8   3   3   -1.10    0.50
   7  -3  -3   41.80    3.40
  -7   3   3   38.50    3.00
  -7   3   3   35.40    4.00
   6  -3  -3  128.99    8.40
  -6   3   3  106.79    7.70
  -6   3   3  106.19    7.30
  -6   3   3   94.59    9.00
   5  -3  -3   26.30    2.30
   5  -3  -3   26.50    1.60
  -5   3   3   19.00    2.10
  -5   3   3   22.70    2.50
  -5   3   3   20.50    2.60
  -5   3   3   24.50    1.90
   4  -3  -3    0.90    0.60
   4  -3  -3    0.70    0.30
  -4   3   3    1.60    0.50
  -4   3   3    1.40    0.80
  -4   3   3    1.10    0.90
  -4   3   3    0.10    0.70
   3  -3  -3  120.39    9.10
   3  -3  -3  129.49    6.80
  -3   3   3  120.09    8.00
  -3   3   3  124.89    7.50
  -3   3   3  108.79    7.60
  -3   3   3  131.69    7.80
  -3   3   3  110.39    9.50
   2  -3  -3  144.09   11.20
   2  -3  -3  153.58    9.00
   2  -3  -3  165.58    8.40
  -2   3   3  151.78    9.30
  -2   3   3  129.19   11.60
  -2   3   3  162.48    9.70
  -2   3   3  156.38    9.20
   1  -3  -3  173.08   14.30
   1  -3  -3  200.68   11.60
  -1   3   3  193.58   11.90
  -1   3   3  209.98   11.90
  -1   3   3  212.88   15.00
   0  -3  -3   77.09    4.70
   0   3   3   76.69    6.30
   0   3   3   84.19    4.90
   0   3   3   76.59    5.00
  -1  -3  -3  571.44   36.10
   1   3   3  627.34   33.70
   1   3   3  659.13   36.40
   1   3   3  636.64   45.60
   1   3   3  619.54   36.90
  -2  -3  -3   64.09    3.90
   2   3   3   66.49    4.00
   2   3   3   63.09    3.70
  -3  -3  -3  284.37   15.80
  -3  -3  -3  291.77   17.00
   3   3   3  273.17   14.80
   3   3   3  271.07   16.20
   3   3   3  234.28   19.30
  -4  -3  -3   12.40    1.20
  -4  -3  -3   10.80    0.80
  -4  -3  -3   10.40    1.00
   4   3   3   10.40    1.10
   4   3   3   11.30    0.90
   4   3   3   11.30    0.80
  -5  -3  -3   42.10    3.00
  -5  -3  -3   40.20    2.60
   5   3   3   42.20    2.50
   5   3   3   42.60    2.60
   5   3   3   41.70    3.30
  -6  -3  -3  105.09    7.20
  -6  -3  -3  112.99    6.50
   6   3   3  107.69    8.00
   6   3   3  105.09    6.10
  -7  -3  -3   18.70    1.80
  -7  -3  -3   19.80    1.40
  -7  -3  -3   18.70    1.80
   7   3   3   19.50    1.80
   7   3   3   17.50    1.40
   7   3   3   15.80    1.30
  -8  -3  -3   15.40    1.80
  -8  -3  -3   15.40    1.70
   8   3   3   16.90    1.30
   8   3   3   15.10    1.70
  -9  -3  -3    1.20    0.70
  -9  -3  -3    1.00    0.70
   9   3   3    0.40    0.70
   9   3   3    0.60    0.60
 -10  -3  -3   13.30    1.80
  10   3   3   18.70    2.00
 -11  -3  -3    0.60    0.90
  11   3   3    1.30    1.00
   9  -4  -3    7.70    1.40
   8  -4  -3   -0.10    0.70
   7  -4  -3   17.20    1.90
  -7   4   3   15.00    2.60
   6  -4  -3    4.20    1.00
   6  -4  -3    3.70    0.60
  -6   4   3    3.50    0.80
  -6   4   3    4.30    1.50
  -6   4   3    4.10    1.50
   5  -4  -3   14.30    1.70
   5  -4  -3   18.00    1.20
   5  -4  -3   15.70    1.30
  -5   4   3   16.40    2.20
  -5   4   3   15.20    1.80
  -5   4   3   12.20    2.00
  -5   4   3   16.20    1.40
   4  -4  -3  183.88   11.00
   4  -4  -3  199.28   10.20
  -4   4   3  176.68   11.30
  -4   4   3  157.88   14.20
  -4   4   3  200.98   11.20
  -4   4   3  182.58   11.90
  -4   4   3  183.98   11.70
   3  -4  -3   15.40    1.20
   3  -4  -3   14.00    1.70
   3  -4  -3   15.90    1.10
  -3   4   3   16.10    1.20
  -3   4   3   16.90    1.70
  -3   4   3   13.30    1.90
  -3   4   3   16.10    1.30
  -3   4   3   14.90    1.90
   2  -4  -3  165.28    9.60
   2  -4  -3  152.68   11.90
   2  -4  -3  166.58    9.00
  -2   4   3  152.98   12.50
  -2   4   3  169.98    9.90
  -2   4   3  160.78    9.90
   1  -4  -3   19.90    1.40
   1  -4  -3   22.70    1.40
   1  -4  -3   15.10    1.90
  -1   4   3   21.00    1.80
  -1   4   3   19.20    2.10
  -1   4   3   20.20    1.50
   0  -4  -3  174.88   10.50
   0   4   3  189.98   10.80
   0   4   3  182.48   10.80
   0   4   3  167.18   13.50
  -1  -4  -3  493.85   29.60
   1   4   3  509.85   30.30
   1   4   3  524.75   37.50
  -2  -4  -3  251.97   14.40
   2   4   3  233.88   13.50
   2   4   3  254.87   14.80
  -3  -4  -3   83.39    5.00
  -3  -4  -3   76.99    4.60
   3   4   3   71.59    4.40
   3   4   3   73.59    4.70
  -4  -4  -3   72.19    4.40
  -4  -4  -3   67.49    4.00
   4   4   3   65.39    4.10
   4   4   3   66.29    3.80
   4   4   3   57.79    4.90
  -5  -4  -3   26.10    2.10
  -5  -4  -3   26.70    1.80
   5   4   3   29.40    1.80
   5   4   3   25.50    2.30
   5   4   3   26.40    1.80
  -6  -4  -3   86.99    5.80
  -6  -4  -3   88.49    5.30
   6   4   3   88.19    6.50
   6   4   3   79.49    5.30
   6   4   3   90.89    5.00
  -7  -4  -3  172.08    9.60
  -7  -4  -3  161.78   12.10
  -7  -4  -3  151.88   10.50
   7   4   3  168.48    9.10
   7   4   3  161.88   11.80
   7   4   3  148.69    9.70
  -8  -4  -3   44.80    3.40
  -8  -4  -3   43.70    3.70
   8   4   3   41.10    2.80
   8   4   3   41.40    3.60
   8   4   3   42.40    2.80
  -9  -4  -3   -0.50    0.60
  -9  -4  -3    0.80    0.70
   9   4   3   -0.60    0.60
 -10  -4  -3    0.40    0.70
  10   4   3    1.00    0.80
 -11  -4  -3    5.30    1.30
  11   4   3    7.50    1.50
   8  -5  -3   -0.30    0.80
   7  -5  -3    6.50    0.90
   7  -5  -3    5.30    1.20
  -7   5   3    6.70    1.80
   6  -5  -3    0.90    0.80
   6  -5  -3    0.40    0.50
  -6   5   3   -0.10    1.00
   5  -5  -3   34.80    3.10
   5  -5  -3   39.20    2.30
  -5   5   3   31.30    3.30
  -5   5   3   28.80    3.60
   4  -5  -3    5.10    1.10
   4  -5  -3    5.30    0.70
   4  -5  -3    6.70    0.70
  -4   5   3    4.70    1.30
  -4   5   3    4.60    1.10
  -4   5   3    5.50    0.70
   3  -5  -3   17.50    1.90
   3  -5  -3   19.40    1.40
   3  -5  -3   18.90    1.40
  -3   5   3   18.60    1.50
  -3   5   3   17.60    2.30
  -3   5   3   21.70    1.80
   2  -5  -3  319.17   18.20
   2  -5  -3  320.87   17.00
   2  -5  -3  295.57   22.50
  -2   5   3  301.27   18.60
  -2   5   3  297.27   23.30
  -2   5   3  325.77   18.50
   1  -5  -3   -0.10    0.60
   1  -5  -3    0.00    0.40
   1  -5  -3    0.30    0.30
  -1   5   3    0.10    0.30
  -1   5   3    0.70    0.70
   0  -5  -3  398.96   22.80
   0   5   3  373.66   29.00
   0   5   3  398.96   23.40
  -1  -5  -3   51.39    3.20
   1   5   3   53.49    3.40
   1   5   3   52.89    4.40
  -2  -5  -3  427.46   24.40
   2   5   3  410.96   25.00
  -3  -5  -3  322.37   18.40
  -3  -5  -3  337.87   19.80
   3   5   3  296.37   17.20
   3   5   3  302.37   18.80
  -4  -5  -3   60.09    3.90
  -4  -5  -3   71.69    4.40
   4   5   3   65.09    4.10
   4   5   3   63.69    3.80
  -5  -5  -3    3.70    0.70
  -5  -5  -3    3.20    0.60
   5   5   3    4.30    0.60
   5   5   3    3.20    0.70
   5   5   3    3.40    0.50
  -6  -5  -3  155.48   10.10
  -6  -5  -3  152.88    9.20
   6   5   3  162.88    8.70
   6   5   3  138.29    9.40
   6   5   3  164.38   11.40
  -7  -5  -3   34.40    3.20
  -7  -5  -3   38.20    2.50
  -7  -5  -3   33.80    2.90
   7   5   3   40.60    3.20
   7   5   3   36.60    2.40
  -8  -5  -3   40.40    3.40
  -8  -5  -3   42.40    3.80
  -8  -5  -3   45.70    3.00
   8   5   3   47.80    3.80
  -9  -5  -3   27.10    2.60
   9   5   3   31.60    2.90
 -10  -5  -3    0.70    0.80
  10   5   3    3.40    1.10
 -11  -5  -3    3.50    1.10
   8  -6  -3   13.80    1.90
   7  -6  -3   34.40    3.30
   7  -6  -3   39.30    2.50
   6  -6  -3    3.10    0.60
   6  -6  -3    1.30    0.90
   5  -6  -3   11.90    1.10
   5  -6  -3    9.70    1.50
  -5   6   3   12.50    2.10
   4  -6  -3    8.20    0.90
   4  -6  -3    6.60    1.20
   4  -6  -3    9.10    0.80
  -4   6   3    8.00    0.90
  -4   6   3    6.80    1.30
  -4   6   3    7.40    1.70
   3  -6  -3   80.69    5.00
   3  -6  -3   78.89    6.40
   3  -6  -3   83.49    4.80
  -3   6   3   75.29    6.80
  -3   6   3   86.69    5.20
   2  -6  -3  111.99    6.30
   2  -6  -3  105.29    8.40
   2  -6  -3  114.19    6.60
  -2   6   3  105.39    8.80
  -2   6   3  109.69    6.90
   1  -6  -3   21.60    1.40
   1  -6  -3   17.30    2.10
   1  -6  -3   23.80    1.60
  -1   6   3   20.10    1.60
  -1   6   3   19.10    2.20
   0  -6  -3   32.00    2.10
   0   6   3   32.10    3.00
   0   6   3   33.30    2.30
  -1  -6  -3   59.39    3.40
   1   6   3   51.39    3.60
  -2  -6  -3  429.66   26.90
  -2  -6  -3  433.26   25.00
   2   6   3  426.56   25.70
  -3  -6  -3  201.98   12.10
  -3  -6  -3  212.98   13.10
   3   6   3  204.08   12.50
  -4  -6  -3   63.69    4.20
  -4  -6  -3   58.39    3.80
   4   6   3   59.89    3.60
   4   6   3   60.79    3.90
  -5  -6  -3   11.20    1.10
  -5  -6  -3   12.90    1.30
   5   6   3   11.90    1.10
   5   6   3   12.70    1.10
  -6  -6  -3    1.20    0.50
  -6  -6  -3    1.20    0.60
   6   6   3    1.20    0.50
   6   6   3    1.10    0.40
  -7  -6  -3   33.80    2.90
  -7  -6  -3   35.40    3.20
  -7  -6  -3   35.80    2.50
   7   6   3   38.70    3.20
   7   6   3   36.20    2.50
  -8  -6  -3   71.39    6.40
  -8  -6  -3   75.59    5.70
  -8  -6  -3   89.19    5.10
   8   6   3   84.59    6.30
  -9  -6  -3   12.20    1.70
   9   6   3   14.50    1.30
 -10  -6  -3    1.40    0.90
   8  -7  -3   19.30    1.70
   7  -7  -3   21.60    2.40
   7  -7  -3   21.10    1.70
   6  -7  -3   35.90    3.20
   6  -7  -3   30.80    2.30
   5  -7  -3   10.50    1.50
   5  -7  -3    9.40    1.10
   4  -7  -3    3.50    0.70
   4  -7  -3    4.00    1.20
   3  -7  -3  101.79    5.90
   3  -7  -3   96.79    7.60
   3  -7  -3   95.79    5.60
  -3   7   3   84.99    7.90
  -3   7   3  100.49    6.20
   2  -7  -3   60.59    5.40
   2  -7  -3   68.69    4.00
   2  -7  -3   70.79    4.10
  -2   7   3   64.79    5.60
  -2   7   3   63.29    4.30
   1  -7  -3   95.69    5.40
   1  -7  -3   78.59    7.10
   1  -7  -3   94.89    5.50
  -1   7   3   92.19    7.30
  -1   7   3   89.59    5.70
   0  -7  -3   21.70    1.80
   0  -7  -3   25.00    1.60
   0   7   3   24.30    2.50
   0   7   3   24.80    1.80
  -1  -7  -3    0.30    0.30
   1   7   3    0.00    0.40
  -2  -7  -3   11.40    1.00
   2   7   3   11.80    1.10
  -3  -7  -3   76.09    4.40
  -3  -7  -3   68.49    4.80
   3   7   3   71.59    4.60
  -4  -7  -3  121.99    7.40
  -4  -7  -3  126.99    8.00
   4   7   3  118.39    7.60
  -5  -7  -3   20.00    1.60
  -5  -7  -3   22.80    1.80
   5   7   3   20.20    1.60
  -6  -7  -3    0.10    0.50
  -6  -7  -3    0.40    0.40
   6   7   3   -0.20    0.40
   6   7   3    0.50    0.40
  -7  -7  -3   -0.50    0.60
  -7  -7  -3    0.20    0.50
  -7  -7  -3    0.20    0.60
   7   7   3    0.10    0.40
  -8  -7  -3   13.80    1.30
  -8  -7  -3   10.40    1.50
   8   7   3   13.80    1.30
  -9  -7  -3   13.90    1.80
  -9  -7  -3   17.50    1.60
 -10  -7  -3   11.00    1.60
   7  -8  -3    1.40    0.70
   7  -8  -3    0.10    0.90
   6  -8  -3   43.10    3.70
   6  -8  -3   34.60    2.60
   5  -8  -3   28.20    2.10
   5  -8  -3   27.70    2.90
   4  -8  -3   -0.20    0.50
   4  -8  -3    0.80    0.90
   3  -8  -3    8.10    0.80
   3  -8  -3    9.20    1.50
   3  -8  -3    8.70    1.00
   2  -8  -3    7.20    1.50
   2  -8  -3    8.70    0.80
   2  -8  -3    9.70    1.10
  -2   8   3    9.10    1.10
   1  -8  -3  142.69    8.30
   1  -8  -3  155.78    8.60
   1  -8  -3  135.99   11.00
  -1   8   3  141.29    9.00
   0  -8  -3   35.80    2.50
   0  -8  -3   34.90    2.20
   0   8   3   31.70    2.40
  -1  -8  -3   22.60    1.50
   1   8   3   18.80    1.70
  -2  -8  -3    5.10    0.80
   2   8   3    6.30    0.80
  -3  -8  -3    9.60    1.00
   3   8   3   10.10    1.00
  -4  -8  -3   58.79    3.80
   4   8   3   59.59    3.90
  -5  -8  -3   14.10    1.30
  -5  -8  -3   13.70    1.40
   5   8   3   13.20    1.30
  -6  -8  -3   20.60    1.90
  -6  -8  -3   21.40    1.70
   6   8   3   21.50    1.80
  -7  -8  -3    6.10    0.90
  -7  -8  -3    5.60    1.10
  -7  -8  -3    3.80    1.00
   7   8   3    7.50    1.00
  -8  -8  -3    6.70    1.10
  -8  -8  -3    4.90    1.10
  -9  -8  -3    2.40    0.90
  -9  -8  -3    3.80    0.90
   7  -9  -3    4.90    1.00
   6  -9  -3   27.50    2.00
   6  -9  -3   24.50    2.80
   5  -9  -3    6.10    1.50
   5  -9  -3    5.50    1.00
   4  -9  -3   11.80    1.30
   4  -9  -3    9.40    1.70
   3  -9  -3    1.80    1.10
   3  -9  -3    2.30    0.80
   2  -9  -3   22.70    1.80
   2  -9  -3   22.00    2.50
   2  -9  -3   20.50    1.50
   1  -9  -3   30.40    3.10
   1  -9  -3   31.50    2.10
   1  -9  -3   31.20    2.30
  -1   9   3   32.30    2.40
   0  -9  -3   44.70    2.70
   0  -9  -3   40.90    2.80
   0  -9  -3   33.20    3.70
   0   9   3   41.80    2.90
  -1  -9  -3   96.49    6.20
  -1  -9  -3  111.09    6.30
   1   9   3  102.99    6.70
  -2  -9  -3    6.40    0.90
   2   9   3    8.10    1.00
  -3  -9  -3    1.30    0.60
   3   9   3    2.10    0.60
  -4  -9  -3    5.60    0.90
   4   9   3    6.70    0.90
  -5  -9  -3   53.39    3.60
   5   9   3   54.99    3.70
  -6  -9  -3   74.59    4.80
   6   9   3   74.89    5.00
  -7  -9  -3    1.20    0.60
  -7  -9  -3    1.00    0.80
  -8  -9  -3    2.10    0.80
  -8  -9  -3    1.90    0.90
   6 -10  -3    8.50    1.20
   6 -10  -3    5.80    1.60
   5 -10  -3    9.10    1.70
   5 -10  -3    7.60    1.10
   4 -10  -3   34.40    2.60
   4 -10  -3   37.80    3.60
   3 -10  -3    1.00    1.10
   3 -10  -3    2.60    0.80
   2 -10  -3    1.70    1.20
   2 -10  -3    3.60    0.80
   1 -10  -3   11.30    1.10
   1 -10  -3   12.40    1.40
  -1  10   3   10.80    1.30
   0 -10  -3  115.29    7.50
   0 -10  -3  140.19    7.70
   0  10   3  123.19    8.10
  -1 -10  -3   49.40    3.20
  -1 -10  -3   46.40    3.30
   1  10   3   49.30    3.50
  -2 -10  -3   29.70    2.30
  -2 -10  -3   29.30    2.20
   2  10   3   31.70    2.40
  -3 -10  -3   37.70    2.70
   3  10   3   38.40    2.80
  -4 -10  -3    5.30    0.90
   4  10   3    6.00    1.00
  -5 -10  -3   28.80    2.20
  -6 -10  -3   17.60    1.60
  -7 -10  -3   20.60    1.90
   4 -11  -3   47.20    3.30
   3 -11  -3   16.60    1.70
   2 -11  -3   10.40    1.40
   1 -11  -3    2.20    0.80
   1 -11  -3    1.30    0.60
   0 -11  -3    3.20    0.80
   0 -11  -3    3.70    1.00
   0  11   3    4.40    0.90
  -1 -11  -3   46.60    3.20
  -1 -11  -3   42.30    3.20
   1  11   3   52.29    3.50
  -2 -11  -3   86.09    5.80
  -2 -11  -3   97.69    6.00
   2  11   3  102.99    6.40
  -3 -11  -3    4.90    1.10
  -3 -11  -3    4.70    0.80
   3  11   3    5.10    1.00
  -4 -11  -3    1.00    0.70
  -5 -11  -3    0.70    0.60
  -6 -11  -3   13.70    1.50
   3 -12  -3    6.00    1.20
   2 -12  -3   29.00    2.40
   1 -12  -3    1.90    0.90
   0 -12  -3    0.50    0.70
   0 -12  -3    0.50    0.60
  -1 -12  -3   18.00    1.60
  -1 -12  -3   13.70    1.60
  -2 -12  -3    4.20    1.00
  -2 -12  -3    3.30    0.80
  -3 -12  -3    8.00    1.20
  -4 -12  -3   20.10    1.80
  -2  -9   4    6.00    1.30
  -2  -9   4    2.90    1.10
  -1  -9   4    3.90    1.00
  -1  -9   4    6.30    1.40
   0  -9   4    4.30    1.30
   1  -9   4    2.00    1.10
   2  -9   4   39.60    3.50
   3  -9   4   10.10    1.70
   4  -9   4   -0.60    0.90
   5  -9   4   10.10    1.80
   5  -9   4   12.20    1.20
  -4  -8   4   11.60    1.70
  -4  -8   4    9.50    1.60
  -3  -8   4   22.60    2.30
  -3  -8   4   25.80    2.50
  -2  -8   4    9.90    1.40
  -2  -8   4    8.50    1.50
  -2  -8   4    9.50    1.60
   1   8  -4   49.00    3.20
  -1  -8   4   42.00    3.30
  -1  -8   4   43.80    3.70
   0  -8   4   12.30    1.70
   0  -8   4    9.60    1.30
   1  -8   4    0.90    0.90
   2  -8   4   21.30    2.30
   3  -8   4   40.80    3.50
   4  -8   4   44.40    2.90
   4  -8   4   51.29    3.80
   5  -8   4    5.40    0.90
   5  -8   4    9.30    1.50
   6  -8   4   -1.10    0.80
   6  -8   4    0.20    0.50
   7  -8   4   -0.30    0.90
   7  -8   4   -0.50    0.50
  -5  -7   4    3.20    1.10
  -5  -7   4    5.00    1.30
  -4  -7   4    2.90    1.10
  -4  -7   4    0.20    0.90
  -4  -7   4   -0.70    0.70
  -3  -7   4   20.00    2.10
  -3  -7   4   18.70    2.10
  -3  -7   4   16.40    1.80
   2   7  -4   99.79    5.80
  -2  -7   4   87.69    6.20
  -2  -7   4   78.99    6.30
   1   7  -4   59.99    3.70
  -1  -7   4   51.49    3.80
  -1  -7   4   53.19    4.30
   0   7  -4   10.00    1.10
   0  -7   4   10.00    1.50
   0  -7   4    6.50    1.10
   1  -7   4   23.30    2.00
   1  -7   4   27.70    2.50
   2  -7   4    3.20    1.10
   3  -7   4   25.20    1.70
   3  -7   4   26.30    2.50
   4  -7   4   56.49    3.50
   4  -7   4   60.99    4.40
   5  -7   4   35.30    2.40
   5  -7   4   36.00    3.00
   6  -7   4   16.60    1.90
   6  -7   4   15.60    1.40
   7  -7   4    0.50    0.80
   7  -7   4    0.50    0.50
   8  -7   4    0.30    0.60
   8  -7   4    0.70    1.00
  -6  -6   4    6.10    1.20
  -6  -6   4    7.50    1.50
  -5  -6   4    2.20    0.80
  -5  -6   4    1.80    1.10
  -5  -6   4    0.60    0.80
  -4  -6   4    5.60    1.20
  -4  -6   4    5.10    1.10
  -4  -6   4    7.00    1.30
  -3  -6   4   -0.30    0.70
  -3  -6   4    1.30    0.80
  -3  -6   4   -0.60    0.60
  -2  -6   4   21.10    2.10
  -2  -6   4   29.30    2.40
  -2  -6   4   27.90    2.40
  -1  -6   4   81.29    5.60
  -1  -6   4   95.49    6.20
   0   6  -4   46.10    2.90
   0  -6   4   36.70    2.90
   0  -6   4   42.00    3.30
  -1   6  -4    7.70    0.90
   1  -6   4    7.10    1.00
   1  -6   4    8.80    1.20
   2  -6   4    3.50    0.50
   2  -6   4    1.40    0.70
   3  -6   4    0.50    0.70
   3  -6   4   -0.40    0.30
   4  -6   4   68.19    4.00
   4  -6   4   67.99    4.90
   5  -6   4   43.70    2.70
   5  -6   4   39.90    3.30
   6  -6   4   30.80    2.70
   6  -6   4   32.90    2.20
   7  -6   4   20.20    1.60
   7  -6   4   20.40    2.10
   8  -6   4    1.00    0.60
  -9   6  -4    0.30    0.90
   9  -6   4    1.00    0.60
  -7  -5   4    0.20    1.00
  -7  -5   4    0.40    0.70
  -6  -5   4    3.10    1.10
  -6  -5   4    5.70    1.40
  -6  -5   4    4.70    1.10
  -5  -5   4    6.40    1.30
  -5  -5   4    8.40    1.70
  -5  -5   4    5.70    1.40
  -5  -5   4    7.70    1.30
  -4  -5   4   13.20    1.60
  -4  -5   4   13.40    1.90
  -4  -5   4   12.00    1.60
  -4  -5   4   16.10    1.80
  -3  -5   4    4.90    1.10
  -3  -5   4    3.00    0.90
  -3  -5   4    5.40    1.20
  -2  -5   4    0.60    0.60
  -2  -5   4    0.20    0.50
  -2  -5   4   -1.10    0.50
  -1  -5   4   11.80    1.40
  -1  -5   4   11.70    1.30
   0  -5   4    4.90    0.90
   0  -5   4    5.70    1.00
   1  -5   4   87.49    6.10
   1  -5   4   89.89    5.60
   2  -5   4   23.50    1.70
   2  -5   4   20.70    1.90
   2  -5   4   20.00    1.40
   3  -5   4    2.70    0.80
   3  -5   4    2.90    0.50
   4  -5   4    4.00    0.50
   4  -5   4    3.50    0.80
   5  -5   4   10.40    0.90
   5  -5   4    8.70    1.30
   6  -5   4  102.09    7.10
   6  -5   4  105.79    6.00
   7  -5   4   66.39    5.10
   7  -5   4   73.99    5.50
   7  -5   4   73.89    4.30
   8  -5   4    5.60    1.00
   8  -5   4    3.90    0.70
  -9   5  -4    0.80    0.90
   9  -5   4    0.70    0.80
   9  -5   4   -0.50    0.50
 -10   5  -4    0.00    1.00
  10  -5   4   -0.50    0.50
  10  -5   4    0.00    0.80
  -7  -4   4    2.40    0.90
  -7  -4   4    1.30    1.00
  -6  -4   4   -1.00    0.90
  -6  -4   4    0.20    0.60
  -6  -4   4   -0.20    0.80
  -5  -4   4   15.40    2.00
  -5  -4   4   17.20    2.30
  -5  -4   4   19.90    1.90
  -4  -4   4   21.50    2.20
  -4  -4   4   24.10    2.70
  -4  -4   4   27.10    2.40
  -4  -4   4   26.10    2.20
  -3  -4   4   24.40    2.50
  -3  -4   4   23.10    2.10
  -3  -4   4   25.80    2.10
  -3  -4   4   22.50    2.10
  -2  -4   4   48.80    3.70
  -2  -4   4   57.39    3.90
  -2  -4   4   53.19    4.50
  -2  -4   4   53.59    3.70
  -1  -4   4   16.70    1.60
  -1  -4   4   20.30    1.70
  -1  -4   4   16.70    1.90
   0  -4   4   35.50    2.80
   0  -4   4   39.50    2.70
   1  -4   4   99.89    6.60
   1  -4   4  103.29    6.10
   1  -4   4   94.19    5.50
   2  -4   4    1.00    0.50
   2  -4   4    1.10    0.50
   2  -4   4    0.60    0.30
   3  -4   4  118.89    7.60
   3  -4   4  108.59    6.30
   4  -4   4    1.30    0.40
   4  -4   4    1.90    0.40
   4  -4   4    1.80    0.60
   5  -4   4    1.50    0.70
   5  -4   4    0.20    0.30
   5  -4   4    0.50    0.30
   6  -4   4   49.70    3.70
   6  -4   4   53.19    4.00
   6  -4   4   49.10    3.10
   7  -4   4   52.79    3.90
   7  -4   4   45.20    3.70
   7  -4   4   46.40    3.00
  -8   4  -4   42.00    3.60
   8  -4   4   47.50    3.80
   8  -4   4   47.30    2.90
  -9   4  -4    5.60    1.40
   9  -4   4    6.30    1.20
   9  -4   4    6.20    0.90
 -10   4  -4    3.00    1.10
  10  -4   4    2.30    0.70
  10  -4   4    2.90    1.00
  -8  -3   4    4.60    1.00
  -8  -3   4    4.60    1.40
  -7  -3   4    7.00    1.50
  -7  -3   4    8.70    1.20
  -7  -3   4    6.00    1.70
  -6  -3   4   -0.20    1.00
  -6  -3   4    0.00    1.00
  -6  -3   4   -0.20    0.50
  -6  -3   4    0.90    0.90
  -5  -3   4   11.50    1.50
  -5  -3   4    9.30    1.80
  -5  -3   4   12.80    1.80
  -5  -3   4    9.60    1.30
  -4  -3   4   28.10    2.20
  -4  -3   4   25.80    2.20
  -4  -3   4   21.80    2.60
  -4  -3   4   22.90    2.30
  -3  -3   4   91.59    6.20
  -3  -3   4   96.09    6.40
  -3  -3   4   91.79    7.50
  -2  -3   4  198.58   15.30
  -2  -3   4  205.38   12.30
  -2  -3   4  193.88   12.50
  -2  -3   4  210.68   13.10
  -1  -3   4  118.69    7.40
  -1  -3   4  115.59    7.30
  -1  -3   4  121.89    7.80
  -1  -3   4  116.39    9.10
   0  -3   4    8.20    1.00
   0  -3   4    7.50    1.20
   0  -3   4    7.50    0.90
   1  -3   4   33.20    2.00
   1  -3   4   38.00    2.50
   1  -3   4   36.80    2.60
   1  -3   4   34.00    2.90
   2  -3   4  131.29    7.80
   2  -3   4  122.29    8.40
   2  -3   4  125.39    7.10
   2  -3   4  134.29    9.20
   3  -3   4  254.17   18.50
   3  -3   4  257.67   14.20
   3  -3   4  261.07   16.60
   3  -3   4  266.87   15.30
   4  -3   4    1.50    0.40
   4  -3   4    1.80    0.40
   4  -3   4    1.00    0.50
   5  -3   4    0.00    0.30
   5  -3   4    0.70    0.40
   5  -3   4    0.50    0.50
   6  -3   4   25.90    2.20
   6  -3   4   24.50    1.70
   6  -3   4   28.10    2.20
   7  -3   4    0.60    0.50
   7  -3   4    0.80    0.70
   7  -3   4    0.10    0.40
  -8   3  -4   58.69    4.40
   8  -3   4   65.09    4.70
   8  -3   4   50.99    3.50
  -9   3  -4   16.80    2.10
   9  -3   4   21.40    2.00
   9  -3   4   16.70    1.50
 -10   3  -4   -0.60    0.80
  10  -3   4    0.40    0.80
  10  -3   4   -0.50    0.50
  -8  -2   4   16.60    1.80
  -8  -2   4   17.20    2.30
  -7  -2   4   11.00    1.80
  -7  -2   4   13.40    1.50
  -7  -2   4   14.50    2.40
  -6  -2   4    3.00    0.80
  -6  -2   4    3.40    1.20
  -6  -2   4    3.00    1.30
  -6  -2   4    1.40    0.90
  -5  -2   4    0.00    0.50
  -5  -2   4   -0.60    0.70
  -5  -2   4    1.00    0.70
  -5  -2   4    0.80    0.80
  -4  -2   4   70.89    4.90
  -4  -2   4   71.29    5.90
  -4  -2   4   71.09    4.90
  -4  -2   4   64.69    4.70
  -3  -2   4  109.69    7.10
  -3  -2   4  114.99    7.30
  -3  -2   4  100.29    8.60
  -3  -2   4  111.19    6.90
  -2  -2   4  149.19   12.20
  -2  -2   4  164.78   10.00
  -2  -2   4  169.68   10.40
  -2  -2   4  156.78    9.80
  -1  -2   4  218.98   13.60
  -1  -2   4  229.88   13.80
  -1  -2   4  228.08   17.00
  -1  -2   4  230.28   14.50
   0  -2   4  140.59    8.60
   0  -2   4  140.19    9.10
   0  -2   4  133.29   10.60
   0  -2   4  147.59    8.50
   1  -2   4   -0.20    0.50
   1  -2   4    0.10    0.30
   1  -2   4   -0.10    0.40
   1  -2   4    0.30    0.20
   2  -2   4  383.56   22.70
   2  -2   4  370.76   20.60
   2  -2   4  387.76   27.80
   2  -2   4  367.06   22.20
   2  -2   4  378.26   23.90
   2  -2   4  387.26   26.90
   3  -2   4  112.19    7.50
   3  -2   4  112.29    6.90
   3  -2   4  117.29    6.40
   3  -2   4  116.29    8.30
   3  -2   4  117.09    7.20
   4  -2   4   97.09    5.20
   4  -2   4   94.09    6.20
   4  -2   4   88.69    6.80
   5  -2   4   72.69    5.00
   5  -2   4   74.59    4.20
   5  -2   4   71.59    5.40
   6  -2   4    2.40    0.70
   6  -2   4    2.30    0.50
   6  -2   4    2.70    0.60
   7  -2   4    0.20    0.50
   7  -2   4    0.00    0.30
  -8   2  -4   49.00    3.90
   8  -2   4   48.60    3.10
   8  -2   4   51.59    4.10
  -9   2  -4    0.30    0.80
   9  -2   4    0.80    0.70
   9  -2   4   -0.90    0.40
 -10   2  -4    5.60    1.30
  10  -2   4    5.70    1.20
  10  -2   4    6.70    1.00
 -11   2  -4    2.30    1.10
  11  -2   4    3.10    1.00
  11  -2   4    3.60    0.90
  -8  -1   4    6.70    1.60
  -8  -1   4    5.40    1.10
  -7  -1   4    1.40    0.90
  -7  -1   4    1.60    0.70
  -7  -1   4    4.40    1.40
  -6  -1   4   39.70    3.00
  -6  -1   4   43.00    3.60
  -6  -1   4   34.50    3.10
  -6  -1   4   40.40    4.00
  -5  -1   4    8.40    1.60
  -5  -1   4    8.60    1.50
  -5  -1   4    7.40    1.30
  -5  -1   4    8.60    1.10
  -4  -1   4   19.90    2.40
  -4  -1   4   22.60    2.10
  -4  -1   4   22.20    1.90
  -4  -1   4   22.50    2.00
   3   1  -4   72.59    4.60
  -3  -1   4   54.79    5.10
  -3  -1   4   59.49    4.20
  -3  -1   4   55.49    4.10
  -3  -1   4   55.19    4.20
   2   1  -4  196.88   12.70
  -2  -1   4  169.48   10.90
  -2  -1   4  165.28   10.80
  -2  -1   4  164.58   13.50
  -2  -1   4  185.98   11.40
   1   1  -4   42.70    3.30
  -1  -1   4   46.80    3.00
  -1  -1   4   46.00    3.10
  -1  -1   4   41.10    3.70
  -1  -1   4   42.00    3.00
   0  -1   4  338.27   20.90
   0  -1   4  349.87   19.90
   0  -1   4  316.27   19.70
   0  -1   4  326.87   24.60
   1  -1   4   32.60    1.80
   1  -1   4   31.30    2.30
   1  -1   4   30.00    2.20
   1  -1   4   33.00    2.80
   2  -1   4   61.89    3.50
   2  -1   4   61.49    3.90
   2  -1   4   59.59    4.10
   2  -1   4   58.59    4.50
   2  -1   4   64.39    4.80
   2  -1   4   64.29    3.90
   3  -1   4   60.69    3.50
   3  -1   4   59.59    4.60
   3  -1   4   61.49    3.90
   3  -1   4   66.69    4.00
   3  -1   4   62.59    4.20
  -4   1  -4  263.77   15.80
   4  -1   4  266.47   15.90
   4  -1   4  295.97   14.90
   4  -1   4  277.37   17.20
   4  -1   4  260.27   19.40
   5  -1   4  122.99    8.90
   5  -1   4  121.39    6.80
   5  -1   4  119.09    7.90
  -6   1  -4   69.69    4.90
   6  -1   4   57.29    4.80
   6  -1   4   61.39    3.70
  -7   1  -4   22.70    2.10
   7  -1   4   23.40    2.10
   7  -1   4   23.40    1.60
  -8   1  -4    3.80    1.00
   8  -1   4    4.50    0.90
   8  -1   4    3.90    0.70
  -9   1  -4    4.70    1.20
   9  -1   4    5.80    0.80
   9  -1   4    4.00    1.00
 -10   1  -4   63.59    5.00
  10  -1   4   67.29    5.30
  10  -1   4   64.09    4.10
 -11   1  -4   -0.10    0.80
  11  -1   4    0.20    0.80
  11  -1   4    0.10    0.70
  -8   0   4    1.60    0.70
  -7   0   4   -0.10    0.50
  -7   0   4   -1.00    0.90
  -7   0   4    1.60    1.00
   6   0  -4   16.90    1.60
  -6   0   4   13.20    1.40
  -6   0   4   10.00    1.90
  -6   0   4   12.60    1.70
  -6   0   4   11.40    2.00
  -5   0   4   14.10    2.10
  -5   0   4   11.90    1.60
  -5   0   4   14.20    1.30
  -5   0   4   11.40    1.80
   4   0  -4   55.59    3.70
  -4   0   4   44.40    3.50
  -4   0   4   37.30    3.30
  -4   0   4   44.80    3.30
  -4   0   4   42.00    4.20
   3   0  -4   34.30    2.50
  -3   0   4   27.50    2.90
  -3   0   4   27.60    2.40
  -3   0   4   25.70    2.30
  -3   0   4   30.00    2.30
   2   0  -4   31.60    2.50
  -2   0   4   31.60    2.30
  -2   0   4   31.90    2.30
  -2   0   4   26.60    2.30
  -2   0   4   28.40    2.80
   1   0  -4   25.20    2.30
  -1   0   4   28.00    2.10
  -1   0   4   28.20    2.10
  -1   0   4   27.10    2.70
  -1   0   4   31.80    2.10
   0   0   4  316.27   23.80
   0   0   4  331.07   19.10
   0   0   4  302.57   19.00
   0   0   4  332.57   20.10
   1   0   4    2.10    0.30
   1   0   4    1.90    0.30
   1   0   4    2.10    0.60
   1   0   4    2.00    0.40
   1   0   4    2.30    0.30
   1   0   4    1.30    0.70
   2   0   4  178.78   11.30
   2   0   4  194.28   14.20
   2   0   4  191.38   12.10
   2   0   4  203.58   10.40
   2   0   4  184.38   11.40
  -3   0  -4   -0.20    0.20
   3   0   4   -0.30    0.40
   3   0   4   -0.20    0.20
   3   0   4    0.20    0.20
   3   0   4    0.30    0.40
   3   0   4    0.10    0.30
   3   0   4    0.20    0.20
  -4   0  -4  286.77   17.10
   4   0   4  283.37   17.50
   4   0   4  325.37   17.70
   4   0   4  301.57   16.10
   4   0   4  288.47   21.10
   4   0   4  289.07   18.60
   5   0   4  407.66   22.50
   5   0   4  363.46   22.10
   5   0   4  371.06   20.40
   5   0   4  364.16   26.60
   5   0   4  363.86   23.50
  -6   0  -4  141.49    9.30
   6   0   4  146.09    7.90
   6   0   4  137.39   10.40
  -7   0  -4   30.80    2.60
  -7   0  -4   29.00    2.50
   7   0   4   29.60    2.50
   7   0   4   29.00    2.00
  -8   0  -4   28.10    2.50
  -8   0  -4   31.80    2.50
   8   0   4   25.50    2.40
   8   0   4   25.80    1.90
  -9   0  -4   -0.10    0.70
   9   0   4   -0.20    0.50
   9   0   4   -0.20    0.50
 -10   0  -4   23.40    2.30
  10   0   4   21.20    2.30
  10   0   4   22.10    1.80
 -11   0  -4    9.80    1.70
  11   0   4   11.70    1.70
  11   0   4   11.80    1.30
  -9   1   4    6.20    1.10
   8  -1  -4    8.90    1.30
  -8   1   4    6.20    1.10
   7  -1  -4    5.00    1.10
  -7   1   4    1.60    1.30
  -7   1   4    5.10    1.50
  -7   1   4    3.60    0.80
  -7   1   4    4.10    1.20
   6  -1  -4   23.00    1.90
  -6   1   4   16.30    1.90
  -6   1   4   15.50    1.50
  -6   1   4   17.00    2.10
  -6   1   4   13.30    2.30
   5  -1  -4    0.40    0.60
  -5   1   4    0.40    0.80
  -5   1   4   -0.30    0.40
  -5   1   4    0.70    0.80
  -5   1   4    1.60    0.90
   4  -1  -4  121.79    7.90
  -4   1   4   96.59    6.80
  -4   1   4  103.89    7.00
  -4   1   4  106.49    6.90
  -4   1   4   93.89    8.50
   3  -1  -4   60.19    4.40
  -3   1   4   49.90    4.80
  -3   1   4   56.59    4.00
  -3   1   4   54.89    3.80
  -3   1   4   56.29    3.90
   2  -1  -4   37.10    3.10
  -2   1   4   41.10    2.70
  -2   1   4   36.50    3.50
  -2   1   4   35.20    2.80
  -2   1   4   39.40    2.90
   1  -1  -4  197.78   15.70
  -1   1   4  229.68   13.20
  -1   1   4  183.18   16.30
  -1   1   4  232.18   13.70
  -1   1   4  248.18   13.10
  -1   1   4  212.08   13.10
   0   1   4    1.50    0.70
   0   1   4    2.20    0.50
   0   1   4    2.10    0.30
   0   1   4    1.40    0.60
   0   1   4    2.10    0.40
   0   1   4    1.60    0.40
   1   1   4   33.70    2.50
   1   1   4   36.50    2.30
   1   1   4   38.10    2.10
   1   1   4   36.30    2.40
   1   1   4   33.90    3.10
  -2  -1  -4  493.15   29.80
   2   1   4  497.35   30.40
   2   1   4  525.65   32.00
   2   1   4  543.25   27.80
   2   1   4  488.05   29.90
   2   1   4  526.25   37.60
  -3  -1  -4    1.20    0.20
   3   1   4    1.40    0.30
   3   1   4    0.90    0.30
   3   1   4    0.80    0.30
   3   1   4    0.30    0.40
   3   1   4    1.20    0.40
  -4  -1  -4    0.50    0.20
   4   1   4    0.30    0.30
   4   1   4    0.50    0.40
   4   1   4    0.60    0.40
   4   1   4    0.70    0.30
   4   1   4   -0.10    0.20
  -5  -1  -4  219.58   14.50
   5   1   4  221.18   16.40
   5   1   4  223.38   12.50
   5   1   4  244.48   13.80
   5   1   4  229.78   13.60
  -6  -1  -4  280.77   17.60
   6   1   4  274.07   19.90
   6   1   4  275.27   15.20
  -7  -1  -4  125.99    8.20
  -7  -1  -4  134.99    9.30
   7   1   4  115.99    9.10
   7   1   4  116.29    7.00
  -8  -1  -4   11.80    1.50
  -8  -1  -4   11.20    1.40
   8   1   4   11.50    1.00
   8   1   4   11.70    1.40
  -9  -1  -4    2.20    0.80
  -9  -1  -4    2.60    0.90
   9   1   4    0.50    0.60
   9   1   4    1.40    0.60
 -10  -1  -4    0.50    0.80
 -10  -1  -4    1.30    0.90
  10   1   4    2.30    0.90
  10   1   4    1.30    0.70
 -11  -1  -4    6.00    1.40
  11   1   4    6.30    1.10
  11   1   4    7.20    1.40
   9  -2  -4   15.30    2.00
   8  -2  -4    7.30    1.30
  -8   2   4    6.80    1.10
   7  -2  -4    0.10    0.70
  -7   2   4   -0.50    0.40
  -7   2   4    1.00    1.20
  -7   2   4    0.30    1.20
   6  -2  -4    5.90    1.00
  -6   2   4    2.90    1.20
  -6   2   4    2.40    1.30
  -6   2   4    4.70    1.20
  -6   2   4    3.80    0.80
   5  -2  -4   29.80    2.40
  -5   2   4   21.60    2.80
  -5   2   4   25.70    2.30
  -5   2   4   24.20    2.60
  -5   2   4   25.10    2.00
   4  -2  -4  335.17   21.70
  -4   2   4  271.77   22.60
  -4   2   4  308.07   19.00
  -4   2   4  281.07   18.00
  -4   2   4  298.07   18.50
   3  -2  -4  111.49    5.70
   3  -2  -4  105.19    7.80
  -3   2   4   97.59    6.70
  -3   2   4  102.79    6.80
  -3   2   4   94.79    6.60
   2  -2  -4   73.89    6.30
   2  -2  -4   83.89    4.70
  -2   2   4   95.59    5.50
  -2   2   4   82.19    5.50
  -2   2   4   80.79    5.50
  -2   2   4   92.49    5.20
  -2   2   4   71.39    6.70
   1  -2  -4    2.90    0.80
  -1   2   4    3.10    0.50
  -1   2   4    3.00    0.50
  -1   2   4    2.30    0.90
  -1   2   4    3.70    0.80
  -1   2   4    2.60    0.70
   0   2   4   26.90    2.10
   0   2   4   23.20    2.60
   0   2   4   29.80    1.90
  -1  -2  -4  695.93   42.10
   1   2   4  681.63   53.09
   1   2   4  727.73   42.30
   1   2   4  780.42   39.20
   1   2   4  734.33   43.00
  -2  -2  -4    5.30    0.60
   2   2   4    6.10    1.10
   2   2   4    6.30    0.90
   2   2   4    6.70    0.70
   2   2   4    7.20    0.60
  -3  -2  -4    0.80    0.20
   3   2   4    1.10    0.30
   3   2   4    0.50    0.30
   3   2   4    1.00    0.40
   3   2   4    1.00    0.30
  -4  -2  -4   67.29    4.00
  -4  -2  -4   69.49    4.50
   4   2   4   62.29    5.00
   4   2   4   68.99    4.20
   4   2   4   68.49    3.90
  -5  -2  -4    8.90    0.70
  -5  -2  -4    8.80    1.00
   5   2   4    9.10    1.00
   5   2   4    8.50    0.70
   5   2   4    9.00    0.80
  -6  -2  -4  107.89    6.60
  -6  -2  -4  113.99    7.40
   6   2   4  112.39    6.80
   6   2   4  109.89    6.30
   6   2   4  117.19    8.30
  -7  -2  -4  142.89    9.30
   7   2   4  141.99   10.40
   7   2   4  135.59    7.90
  -8  -2  -4    7.10    1.20
  -8  -2  -4    6.60    1.20
   8   2   4    8.20    1.10
   8   2   4    6.10    0.80
  -9  -2  -4    2.50    0.80
  -9  -2  -4    1.90    0.80
   9   2   4    1.40    0.70
   9   2   4    1.60    0.60
 -10  -2  -4    0.90    0.80
 -10  -2  -4    0.10    0.80
  10   2   4   -0.10    0.60
  10   2   4    0.40    0.60
 -11  -2  -4   10.10    1.70
  11   2   4   10.90    1.70
   9  -3  -4    5.90    1.40
   8  -3  -4   12.50    1.70
   7  -3  -4   18.60    2.00
  -7   3   4   14.10    2.50
   6  -3  -4    1.40    0.70
  -6   3   4   -0.20    1.00
  -6   3   4    0.40    0.50
  -6   3   4   -0.80    1.00
  -6   3   4    0.60    1.00
   5  -3  -4   47.60    3.50
  -5   3   4   41.20    3.00
  -5   3   4   38.70    3.20
  -5   3   4   37.60    3.50
  -5   3   4   33.90    4.00
   4  -3  -4   32.30    2.80
   4  -3  -4   35.20    1.90
  -4   3   4   25.70    2.50
  -4   3   4   25.60    3.10
  -4   3   4   30.10    2.80
  -4   3   4   30.20    2.30
   3  -3  -4  201.78   15.00
   3  -3  -4  220.38   11.30
  -3   3   4  202.48   12.90
  -3   3   4  196.18   12.60
  -3   3   4  212.18   13.00
  -3   3   4  182.18   15.70
  -3   3   4  215.48   12.50
   2  -3  -4  523.25   41.80
   2  -3  -4  603.34   31.80
  -2   3   4  627.34   36.50
  -2   3   4  593.64   34.50
  -2   3   4  594.54   35.20
  -2   3   4  545.55   43.30
  -2   3   4  606.24   34.80
   1  -3  -4   28.80    1.80
   1  -3  -4   23.50    2.40
  -1   3   4   30.00    2.30
  -1   3   4   29.50    1.90
  -1   3   4   21.40    2.60
   0  -3  -4   -0.10    0.30
   0   3   4   -0.10    0.70
   0   3   4   -1.10    0.50
   0   3   4   -0.10    0.30
  -1  -3  -4  286.97   17.80
   1   3   4  296.27   18.10
   1   3   4  308.27   22.70
   1   3   4  323.57   16.60
   1   3   4  309.57   18.30
  -2  -3  -4   19.00    1.30
   2   3   4   19.00    1.50
   2   3   4   22.60    2.10
   2   3   4   21.20    1.70
   2   3   4   19.90    1.30
  -3  -3  -4  173.78   10.50
  -3  -3  -4  187.58   11.30
   3   3   4  180.78   10.80
   3   3   4  175.18    9.90
  -4  -3  -4   44.00    2.90
  -4  -3  -4   41.20    2.50
   4   3   4   40.10    2.50
   4   3   4   39.60    3.20
   4   3   4   42.20    2.70
  -5  -3  -4   19.70    1.30
  -5  -3  -4   19.40    1.60
   5   3   4   19.10    1.70
   5   3   4   19.60    1.30
   5   3   4   18.20    1.40
  -6  -3  -4    8.80    1.10
  -6  -3  -4    9.10    0.80
   6   3   4    8.40    0.80
   6   3   4    8.60    1.00
   6   3   4    8.90    0.90
  -7  -3  -4   12.30    1.30
   7   3   4    9.60    0.90
   7   3   4    8.90    1.20
   7   3   4    9.40    0.90
  -8  -3  -4   14.20    1.70
  -8  -3  -4   15.20    1.70
   8   3   4   16.20    1.30
   8   3   4   17.70    1.80
  -9  -3  -4   21.00    2.20
   9   3   4   25.90    2.40
   9   3   4   25.70    1.80
 -10  -3  -4    2.20    0.90
  10   3   4    2.50    1.00
  10   3   4    1.70    0.70
 -11  -3  -4   -0.10    0.70
  11   3   4   -0.60    0.80
   8  -4  -4   17.70    2.10
   7  -4  -4   23.90    2.50
  -7   4   4   23.40    3.20
   6  -4  -4    0.20    0.70
  -6   4   4   -1.10    0.90
  -6   4   4    1.50    1.30
   5  -4  -4    6.60    0.80
   5  -4  -4    6.70    0.70
   5  -4  -4    4.50    1.10
  -5   4   4    6.40    1.40
  -5   4   4    5.80    1.50
  -5   4   4    4.50    1.40
   4  -4  -4   14.50    1.10
   4  -4  -4   15.70    1.30
   4  -4  -4   13.80    1.70
  -4   4   4   13.30    1.80
  -4   4   4   12.90    2.00
  -4   4   4   13.90    2.00
  -4   4   4   16.10    1.30
   3  -4  -4   77.89    6.40
   3  -4  -4   83.69    5.10
   3  -4  -4   90.69    4.70
  -3   4   4   85.99    5.40
  -3   4   4   71.49    6.80
  -3   4   4   81.29    5.20
  -3   4   4   79.59    5.50
  -3   4   4   80.79    5.80
   2  -4  -4  217.48   12.80
   2  -4  -4  200.78   15.80
   2  -4  -4  239.28   12.00
  -2   4   4  208.88   13.10
  -2   4   4  208.68   16.50
  -2   4   4  217.98   13.10
   1  -4  -4  140.89   11.90
   1  -4  -4  161.38    9.50
  -1   4   4  174.28    9.80
  -1   4   4  164.78   12.50
  -1   4   4  161.68    9.90
   0  -4  -4   64.99    4.20
   0   4   4   64.79    5.70
   0   4   4   72.49    4.60
   0   4   4   75.09    4.40
  -1  -4  -4    6.90    0.60
   1   4   4    8.20    1.10
   1   4   4    5.60    1.20
   1   4   4    6.10    0.80
  -2  -4  -4    0.20    0.30
   2   4   4    1.00    0.40
   2   4   4    0.10    0.60
   2   4   4    0.60    0.30
  -3  -4  -4  623.04   36.00
  -3  -4  -4  579.54   33.60
   3   4   4  556.04   34.30
   3   4   4  552.54   31.40
  -4  -4  -4  113.39    6.80
  -4  -4  -4  125.09    7.40
   4   4   4  111.49    7.00
   4   4   4  108.49    6.50
  -5  -4  -4   55.89    3.30
  -5  -4  -4   59.99    3.80
   5   4   4   50.79    3.30
   5   4   4   54.39    3.50
   5   4   4   51.39    4.20
  -6  -4  -4   67.59    4.40
  -6  -4  -4   63.29    3.90
   6   4   4   61.39    3.80
   6   4   4   63.69    4.00
   6   4   4   61.49    4.90
  -7  -4  -4    2.40    0.70
  -7  -4  -4    2.30    0.50
   7   4   4    1.70    0.40
   7   4   4    2.00    0.50
   7   4   4    1.70    0.70
  -8  -4  -4   40.30    3.30
  -8  -4  -4   44.20    3.60
   8   4   4   39.80    2.80
   8   4   4   42.80    3.60
   8   4   4   42.00    2.70
  -9  -4  -4    7.60    1.30
  -9  -4  -4   10.00    1.50
   9   4   4   10.00    1.20
   9   4   4   10.50    1.40
 -10  -4  -4    4.50    1.10
  10   4   4    4.60    1.20
 -11  -4  -4    6.30    1.40
  11   4   4    7.90    1.50
   8  -5  -4    0.30    0.80
   7  -5  -4    8.00    1.50
  -7   5   4   10.80    2.30
   6  -5  -4   13.50    1.10
   6  -5  -4   12.50    1.70
  -6   5   4   10.20    2.20
  -6   5   4   12.00    2.40
   5  -5  -4    3.10    0.60
   5  -5  -4    2.70    0.90
   5  -5  -4    3.60    0.60
  -5   5   4    4.00    1.40
  -5   5   4    1.20    1.00
  -5   5   4    1.00    1.20
   4  -5  -4    6.80    0.80
   4  -5  -4    4.10    1.10
   4  -5  -4    5.80    0.70
  -4   5   4    4.80    1.20
  -4   5   4    5.00    1.50
  -4   5   4    5.20    0.80
  -4   5   4    4.40    1.40
   3  -5  -4   12.70    1.00
   3  -5  -4   11.50    1.00
   3  -5  -4   12.20    1.60
  -3   5   4   10.40    1.50
  -3   5   4    9.10    1.80
  -3   5   4   10.90    1.10
   2  -5  -4   73.29    6.40
   2  -5  -4   81.79    5.00
   2  -5  -4   86.39    4.80
  -2   5   4   87.79    5.20
  -2   5   4   81.79    5.40
  -2   5   4   78.19    6.90
   1  -5  -4   42.30    4.20
   1  -5  -4   59.59    3.20
   1  -5  -4   52.99    3.20
  -1   5   4   44.30    4.50
  -1   5   4   51.09    3.40
  -1   5   4   53.79    3.60
   0  -5  -4  305.57   18.20
   0   5   4  346.67   18.70
   0   5   4  307.77   18.70
   0   5   4  288.37   23.30
  -1  -5  -4  118.79    7.20
   1   5   4  120.99    7.50
   1   5   4  124.89    9.50
  -2  -5  -4   39.20    2.50
   2   5   4   38.50    2.40
   2   5   4   40.40    2.70
  -3  -5  -4  193.68   11.50
  -3  -5  -4  213.78   12.40
   3   5   4  181.68   10.80
   3   5   4  192.08   11.80
  -4  -5  -4   44.00    2.90
  -4  -5  -4   41.70    2.60
   4   5   4   38.90    2.50
   4   5   4   39.80    2.70
  -5  -5  -4  289.17   17.10
  -5  -5  -4  313.77   18.50
   5   5   4  280.67   17.50
   5   5   4  285.07   16.10
  -6  -5  -4  207.78   12.70
  -6  -5  -4  190.48   11.70
   6   5   4  195.08   14.40
   6   5   4  194.68   11.90
   6   5   4  201.28   11.10
  -7  -5  -4    7.10    1.10
  -7  -5  -4    7.30    0.90
   7   5   4    7.30    0.90
   7   5   4    6.50    1.10
   7   5   4    8.00    0.90
  -8  -5  -4    3.90    1.00
  -8  -5  -4    5.00    1.00
  -8  -5  -4    5.00    0.80
   8   5   4    4.50    0.90
   8   5   4    5.40    1.00
   8   5   4    3.20    0.60
  -9  -5  -4    9.20    1.40
   9   5   4   10.60    1.50
 -10  -5  -4   14.00    1.90
  10   5   4   18.00    2.00
 -11  -5  -4    5.40    1.30
  11   5   4    9.50    1.60
   8  -6  -4    2.20    1.10
   7  -6  -4   -0.10    0.70
   6  -6  -4   25.10    2.60
   6  -6  -4   27.40    1.80
  -6   6   4   19.30    3.10
   5  -6  -4   32.70    2.20
   5  -6  -4   34.70    3.20
  -5   6   4   30.80    3.60
   4  -6  -4    4.70    0.70
   4  -6  -4    4.90    1.20
   4  -6  -4    5.00    0.70
  -4   6   4    3.30    1.40
  -4   6   4    5.60    0.80
  -4   6   4    4.80    1.30
   3  -6  -4   -0.10    0.40
   3  -6  -4    0.60    0.70
   3  -6  -4    0.10    0.40
  -3   6   4    0.20    0.40
  -3   6   4   -0.20    0.80
  -3   6   4    0.70    1.00
   2  -6  -4   -0.20    0.30
   2  -6  -4   -0.30    0.70
   2  -6  -4   -0.30    0.40
  -2   6   4   -0.10    0.80
  -2   6   4    0.70    0.70
  -2   6   4   -0.30    0.40
   1  -6  -4   70.69    3.80
   1  -6  -4   61.09    3.70
   1  -6  -4   50.89    4.90
  -1   6   4   57.49    3.90
  -1   6   4   59.09    5.20
   0  -6  -4  317.87   18.30
   0   6   4  317.77   18.80
   0   6   4  300.97   23.50
  -1  -6  -4   42.00    2.60
   1   6   4   40.80    2.80
   1   6   4   40.70    3.70
  -2  -6  -4   96.19    5.70
   2   6   4   93.99    6.00
  -3  -6  -4   65.29    4.10
  -3  -6  -4   60.99    3.70
   3   6   4   57.99    3.60
   3   6   4   59.49    3.90
  -4  -6  -4  224.58   13.20
  -4  -6  -4  213.78   12.10
   4   6   4  186.38   11.40
   4   6   4  200.28   12.50
  -5  -6  -4  198.68   12.30
  -5  -6  -4  190.48   11.30
   5   6   4  184.88   11.60
   5   6   4  193.28   10.70
  -6  -6  -4   21.90    1.70
  -6  -6  -4   26.80    2.10
   6   6   4   24.10    1.80
   6   6   4   25.10    1.80
  -7  -6  -4   45.50    2.90
  -7  -6  -4   43.40    3.40
   7   6   4   45.00    3.80
   7   6   4   46.10    2.90
   7   6   4   43.30    3.00
  -8  -6  -4   21.80    2.20
  -8  -6  -4   21.30    2.30
  -8  -6  -4   22.50    1.70
   8   6   4   24.10    2.30
   8   6   4   23.20    1.80
   8   6   4   22.00    1.80
  -9  -6  -4    3.10    1.00
   9   6   4    5.40    0.90
   9   6   4    5.80    1.20
 -10  -6  -4   14.50    1.90
  10   6   4   15.00    1.90
   7  -7  -4    1.80    1.00
   7  -7  -4   -0.10    0.60
   6  -7  -4    5.80    0.90
   6  -7  -4    5.80    1.40
   5  -7  -4   34.90    2.40
   5  -7  -4   35.30    3.30
   4  -7  -4   57.39    4.90
   4  -7  -4   57.69    3.50
  -4   7   4   54.29    5.40
   3  -7  -4   33.10    2.20
   3  -7  -4   33.90    2.20
   3  -7  -4   30.30    3.10
  -3   7   4   32.60    2.40
  -3   7   4   29.40    3.50
   2  -7  -4    4.60    1.30
   2  -7  -4    5.70    0.90
   2  -7  -4    4.70    0.60
  -2   7   4    4.70    1.30
  -2   7   4    5.20    0.80
   1  -7  -4   39.70    3.80
   1  -7  -4   43.50    2.70
   1  -7  -4   44.00    2.80
  -1   7   4   43.40    3.00
  -1   7   4   42.00    4.00
   0  -7  -4   20.20    1.40
   0   7   4   18.70    1.60
   0   7   4   20.00    2.30
  -1  -7  -4   42.20    2.60
   1   7   4   40.00    2.90
  -2  -7  -4  143.09    8.30
   2   7   4  133.89    8.60
  -3  -7  -4    0.30    0.30
   3   7   4   -0.40    0.40
  -4  -7  -4    9.90    1.00
   4   7   4   10.50    1.00
  -5  -7  -4  137.59    8.10
  -5  -7  -4  138.69    8.80
   5   7   4  130.39    8.30
   5   7   4  129.59    7.60
  -6  -7  -4   21.10    1.80
  -6  -7  -4   19.30    1.60
   6   7   4   21.10    1.60
   6   7   4   18.80    1.60
  -7  -7  -4   27.00    2.40
  -7  -7  -4   27.30    2.00
   7   7   4   27.40    2.10
   7   7   4   29.20    2.10
  -8  -7  -4    5.10    1.10
  -8  -7  -4    6.70    0.90
   8   7   4    7.50    1.00
  -9  -7  -4    0.20    0.70
   9   7   4    0.70    0.60
 -10  -7  -4   -0.60    0.60
   7  -8  -4    0.40    1.00
   7  -8  -4    0.50    0.60
   6  -8  -4    2.80    1.10
   6  -8  -4    0.50    0.60
   5  -8  -4   31.00    2.30
   5  -8  -4   31.90    3.20
   4  -8  -4   48.00    3.10
   4  -8  -4   48.30    4.40
   3  -8  -4   52.89    3.40
   3  -8  -4   49.60    4.60
   3  -8  -4   56.19    3.40
   2  -8  -4   25.80    2.80
   2  -8  -4   28.10    1.80
   2  -8  -4   28.70    2.00
  -2   8   4   24.80    2.10
  -2   8   4   21.80    2.90
   1  -8  -4    1.50    0.40
   1  -8  -4    1.20    0.60
   1  -8  -4    2.40    1.10
  -1   8   4    1.10    0.60
  -1   8   4    0.80    0.90
   0  -8  -4    2.00    0.70
   0  -8  -4    3.50    0.60
   0   8   4    4.90    1.30
   0   8   4    2.80    0.70
  -1  -8  -4   33.50    2.10
   1   8   4   27.90    2.30
  -2  -8  -4   15.30    1.10
   2   8   4   13.00    1.30
  -3  -8  -4   31.40    2.10
   3   8   4   28.50    2.20
  -4  -8  -4    3.30    0.70
   4   8   4    3.60    0.70
  -5  -8  -4    5.50    0.90
   5   8   4    5.30    0.80
  -6  -8  -4    0.20    0.50
  -6  -8  -4    1.20    0.60
   6   8   4    0.70    0.50
  -7  -8  -4   47.70    3.80
  -7  -8  -4   52.89    3.50
   7   8   4   53.79    3.60
  -8  -8  -4    3.80    1.00
  -8  -8  -4    7.00    1.00
   8   8   4    5.50    0.90
  -9  -8  -4    2.90    0.90
  -9  -8  -4    2.80    0.80
   6  -9  -4    2.30    0.80
   6  -9  -4    2.10    1.20
   5  -9  -4    2.90    0.80
   5  -9  -4    3.20    1.40
   4  -9  -4   50.69    3.30
   4  -9  -4   50.09    4.60
   3  -9  -4   76.29    4.50
   3  -9  -4   67.69    6.10
   2  -9  -4   13.40    1.10
   2  -9  -4   14.70    1.40
   2  -9  -4   16.40    2.20
  -2   9   4   12.20    1.40
   1  -9  -4   28.40    3.30
   1  -9  -4   34.00    2.20
   1  -9  -4   35.10    2.50
  -1   9   4   32.40    2.50
   0  -9  -4    6.30    1.10
   0  -9  -4    5.10    1.60
   0  -9  -4    8.60    0.80
   0   9   4    5.90    1.00
  -1  -9  -4   39.10    2.40
  -1  -9  -4   37.10    2.70
   1   9   4   32.90    2.70
  -2  -9  -4   18.00    1.40
   2   9   4   16.60    1.60
  -3  -9  -4   35.30    2.40
   3   9   4   32.70    2.50
  -4  -9  -4   36.90    2.50
   4   9   4   34.40    2.60
  -5  -9  -4   24.10    1.80
   5   9   4   21.30    1.90
  -6  -9  -4    2.30    0.70
   6   9   4    5.60    0.90
  -7  -9  -4    7.20    1.00
  -8  -9  -4    3.00    0.80
  -9  -9  -4   29.70    2.40
   5 -10  -4    1.60    0.70
   5 -10  -4   -0.30    1.10
   4 -10  -4    2.70    1.30
   4 -10  -4    2.20    0.80
   3 -10  -4   10.00    1.30
   3 -10  -4    9.70    1.90
   2 -10  -4   53.89    5.10
   2 -10  -4   58.09    3.60
   2 -10  -4   55.69    3.70
   1 -10  -4  116.49    6.50
   1 -10  -4  107.69    6.50
   1 -10  -4  102.59    8.60
  -1  10   4   96.49    6.90
   0 -10  -4    1.10    0.60
   0 -10  -4    2.40    1.30
   0 -10  -4    1.20    0.70
   0  10   4    2.10    0.70
  -1 -10  -4    0.80    0.70
  -1 -10  -4   -0.40    0.50
   1  10   4   -0.50    0.50
  -2 -10  -4    0.40    0.50
   2  10   4    0.90    0.60
  -3 -10  -4   63.49    4.20
   3  10   4   68.29    4.50
  -4 -10  -4   93.59    6.00
   4  10   4   98.49    6.30
  -5 -10  -4   32.60    2.40
   5  10   4   31.80    2.50
  -6 -10  -4    0.70    0.70
  -7 -10  -4    2.20    0.70
  -8 -10  -4   10.40    1.30
   4 -11  -4    2.00    0.90
   4 -11  -4   -0.50    1.10
   3 -11  -4    1.00    1.40
   3 -11  -4    0.70    0.70
   2 -11  -4   40.00    4.10
   2 -11  -4   40.20    2.90
   1 -11  -4   25.30    1.90
   1 -11  -4   27.50    2.20
   0 -11  -4   26.90    2.00
   0 -11  -4   27.80    2.30
   0  11   4   25.60    2.30
  -1 -11  -4   20.10    2.00
  -1 -11  -4   24.10    1.80
   1  11   4   24.40    2.10
  -2 -11  -4    7.00    1.30
  -2 -11  -4   11.80    1.20
   2  11   4   12.00    1.40
  -3 -11  -4   20.70    1.70
  -3 -11  -4   16.80    1.90
   3  11   4   19.80    1.90
  -4 -11  -4   17.80    1.60
  -5 -11  -4   42.40    3.00
  -6 -11  -4   28.10    2.30
  -7 -11  -4    2.70    0.80
   3 -12  -4    0.90    0.80
   2 -12  -4    2.40    0.90
   1 -12  -4    2.60    0.90
   0 -12  -4   40.50    3.10
   0 -12  -4   43.00    2.90
  -1 -12  -4    8.50    1.20
  -1 -12  -4    8.20    1.30
  -2 -12  -4    4.40    1.00
  -2 -12  -4    1.90    0.80
  -3 -12  -4    1.90    0.80
  -3 -12  -4    2.30    0.90
  -4 -12  -4    4.50    0.90
  -5 -12  -4   10.30    1.30
   0 -13  -4    3.40    1.00
  -1 -13  -4    3.90    0.90
  -1 -13  -4    3.50    1.00
  -2 -13  -4    6.90    1.10
  -2 -13  -4    3.90    1.10
   0  -9   5    2.80    1.20
   1  -9   5   25.30    2.80
   2  -9   5    0.90    1.10
   3  -9   5    8.50    1.70
   4  -9   5    1.90    1.20
  -2  -8   5    0.80    0.80
  -2  -8   5    0.00    0.90
  -1  -8   5    0.70    0.90
  -1  -8   5    1.20    1.00
   0  -8   5   20.60    2.30
   0  -8   5   18.20    1.90
   1  -8   5   25.70    2.60
   2  -8   5   12.40    1.90
   3  -8   5    8.70    1.60
   4  -8   5    1.10    1.10
   5  -8   5   13.50    1.90
   5  -8   5   13.50    1.20
   6  -8   5   -0.10    0.50
   6  -8   5    0.10    1.00
  -4  -7   5    7.50    1.50
  -4  -7   5    8.60    1.50
  -3  -7   5   11.70    1.70
  -3  -7   5   10.80    1.60
  -2  -7   5    5.40    1.20
  -2  -7   5    5.70    1.30
  -2  -7   5    7.70    1.40
   1   7  -5   15.10    1.60
  -1  -7   5   12.40    1.70
  -1  -7   5   16.60    2.00
  -1  -7   5   14.90    1.80
   0  -7   5   23.60    2.30
   0  -7   5   31.30    2.70
   1  -7   5   15.80    1.90
   2  -7   5   90.79    6.50
   3  -7   5   40.10    3.40
   4  -7   5    1.70    0.90
   4  -7   5    0.30    0.40
   5  -7   5    3.20    0.70
   5  -7   5    4.00    1.10
   6  -7   5   16.60    1.40
   6  -7   5   14.70    1.90
   7  -7   5   10.40    1.10
   7  -7   5   10.10    1.70
  -5  -6   5    5.80    1.40
  -5  -6   5    8.70    1.50
  -4  -6   5   14.00    1.90
  -4  -6   5   15.50    2.00
  -4  -6   5   16.40    1.80
  -3  -6   5   13.30    1.70
  -3  -6   5   12.60    1.70
  -3  -6   5   11.50    1.60
  -2  -6   5   16.00    1.90
  -2  -6   5   16.20    1.80
  -2  -6   5   11.20    1.60
  -1  -6   5    0.40    0.70
  -1  -6   5    1.40    0.70
  -1  -6   5    0.70    0.80
   0  -6   5    4.10    1.00
   0  -6   5    3.70    0.90
   1  -6   5   48.10    3.60
   1  -6   5   41.30    3.20
   2  -6   5   71.69    5.20
   3  -6   5   22.80    2.30
   4  -6   5   51.49    3.20
   4  -6   5   59.39    4.30
   5  -6   5    4.00    0.70
   5  -6   5    5.10    1.10
   6  -6   5    3.90    0.70
   6  -6   5    2.90    1.00
   7  -6   5   13.70    1.80
   7  -6   5   14.80    1.30
   8  -6   5    8.40    1.00
   8  -6   5    8.80    1.50
  -6  -5   5    0.90    0.90
  -6  -5   5    0.50    0.70
  -5  -5   5    0.20    0.70
  -5  -5   5    0.70    1.00
  -5  -5   5   -0.10    0.80
  -4  -5   5   -0.20    0.80
  -4  -5   5    0.60    0.70
  -4  -5   5   -0.10    0.80
  -3  -5   5   13.80    1.60
  -3  -5   5   10.70    1.60
  -3  -5   5    9.40    1.50
  -2  -5   5   54.69    4.20
  -2  -5   5   60.99    4.40
  -1  -5   5   -0.90    0.60
  -1  -5   5    0.90    0.70
  -1  -5   5    0.00    0.60
   0  -5   5    0.00    0.60
   0  -5   5    0.30    0.60
   1  -5   5    8.60    1.30
   1  -5   5    8.60    1.10
   2  -5   5    0.60    0.70
   2  -5   5    0.10    0.60
   3  -5   5   60.49    3.60
   3  -5   5   67.49    4.70
   4  -5   5   82.39    5.60
   4  -5   5   75.49    4.50
   5  -5   5    1.20    0.80
   5  -5   5    2.10    0.50
   6  -5   5   26.50    1.80
   6  -5   5   24.50    2.30
   7  -5   5   -0.20    0.40
   7  -5   5    0.60    0.80
   8  -5   5   18.10    1.50
   8  -5   5   17.60    2.00
  -9   5  -5   28.10    2.70
   9  -5   5   23.00    1.90
  -6  -4   5   10.00    1.90
  -6  -4   5   10.90    1.40
  -6  -4   5   11.20    1.80
  -5  -4   5   19.90    1.90
  -5  -4   5   13.40    2.10
  -5  -4   5   18.10    2.50
  -4  -4   5    0.60    0.80
  -4  -4   5   -0.90    0.60
  -4  -4   5   -0.20    0.50
  -4  -4   5   -0.10    0.90
  -3  -4   5   -0.70    0.80
  -3  -4   5   -0.60    0.70
  -3  -4   5    0.40    0.60
  -3  -4   5    0.00    0.70
  -2  -4   5    2.70    0.80
  -2  -4   5    2.10    0.80
  -2  -4   5    2.00    0.80
  -1  -4   5   57.79    4.00
  -1  -4   5   49.50    3.70
  -1  -4   5   52.19    3.70
   0  -4   5  124.59    7.90
   0  -4   5  111.49    7.40
   1  -4   5   14.40    1.50
   1  -4   5   14.30    1.40
   2  -4   5    6.10    0.60
   2  -4   5    5.60    0.90
   2  -4   5    5.20    0.90
   3  -4   5   12.60    1.40
   3  -4   5   10.20    0.90
   4  -4   5    8.40    0.70
   4  -4   5    6.90    1.10
   5  -4   5   85.89    5.00
   5  -4   5   86.89    6.00
   6  -4   5   54.59    3.30
   6  -4   5   52.19    4.00
   7  -4   5    5.00    1.10
   7  -4   5    4.20    0.70
   7  -4   5    4.70    0.80
   8  -4   5    6.80    1.30
   8  -4   5    5.70    1.00
   8  -4   5    5.90    0.80
  -9   4  -5   10.40    1.60
   9  -4   5    9.90    1.10
   9  -4   5   11.90    1.50
 -10   4  -5   10.20    1.80
  10  -4   5   10.40    1.60
  10  -4   5   12.00    1.20
  -7  -3   5    9.10    1.70
  -7  -3   5    9.40    1.30
  -6  -3   5   33.10    3.00
  -6  -3   5   35.20    2.80
  -6  -3   5   27.60    3.10
  -5  -3   5    5.50    1.10
  -5  -3   5    5.00    1.30
  -5  -3   5    4.70    1.20
  -5  -3   5    6.90    1.70
  -4  -3   5    9.90    1.30
  -4  -3   5    9.90    1.50
  -4  -3   5    6.30    1.30
  -4  -3   5    9.90    1.70
  -3  -3   5   31.10    2.50
  -3  -3   5   32.10    2.50
  -3  -3   5   29.10    3.10
  -3  -3   5   23.50    2.40
  -2  -3   5    5.50    0.90
  -2  -3   5    4.10    0.90
  -2  -3   5    2.10    0.80
  -2  -3   5    2.90    1.00
  -1  -3   5  103.69    8.10
  -1  -3   5  106.99    6.90
  -1  -3   5   98.79    6.50
  -1  -3   5   97.59    6.50
   0  -3   5   36.90    2.70
   0  -3   5   37.10    2.70
   0  -3   5   38.90    3.40
   0  -3   5   36.10    2.80
   1  -3   5  113.39    7.30
   1  -3   5  106.59    6.80
   2  -3   5   86.39    5.80
   2  -3   5   86.49    4.80
   2  -3   5   86.59    5.50
   3  -3   5   34.10    2.40
   3  -3   5   35.60    2.10
   3  -3   5   34.00    2.70
   4  -3   5    0.80    0.60
   4  -3   5    0.50    0.40
   4  -3   5    0.10    0.20
   5  -3   5   71.49    5.50
   5  -3   5   78.19    5.20
   5  -3   5   74.29    4.30
   6  -3   5   16.70    1.20
   6  -3   5   12.00    1.40
   6  -3   5   17.40    1.60
   7  -3   5   20.30    1.90
   7  -3   5   19.00    1.50
   7  -3   5   21.10    1.90
   8  -3   5    1.40    0.70
   8  -3   5    1.00    0.50
  -9   3  -5   32.70    3.00
   9  -3   5   33.90    2.40
   9  -3   5   34.40    3.00
 -10   3  -5   16.30    2.10
  10  -3   5   17.80    1.60
  10  -3   5   17.90    2.00
  -7  -2   5    5.90    1.50
  -7  -2   5    6.30    1.70
  -7  -2   5    7.20    1.20
  -6  -2   5    1.10    1.00
  -6  -2   5    1.10    1.20
  -6  -2   5   -0.40    0.50
  -5  -2   5   67.99    5.00
  -5  -2   5   69.29    4.80
  -5  -2   5   59.99    5.90
  -4  -2   5   71.69    5.10
  -4  -2   5   68.49    6.30
  -4  -2   5   74.99    5.20
  -4  -2   5   78.39    5.30
  -3  -2   5    6.00    1.10
  -3  -2   5    7.20    1.40
  -3  -2   5    6.30    1.10
  -3  -2   5    7.70    1.20
  -2  -2   5    0.30    0.60
  -2  -2   5   -0.40    0.50
  -2  -2   5    0.30    0.50
  -2  -2   5   -0.40    0.70
  -1  -2   5    3.20    1.00
  -1  -2   5    2.90    0.70
  -1  -2   5    3.50    0.70
  -1  -2   5    3.30    0.80
   0  -2   5  296.07   18.70
   0  -2   5  282.97   17.60
   0  -2   5  306.57   17.80
   0  -2   5  295.27   22.00
   1  -2   5  453.45   33.80
   1  -2   5  450.35   27.00
   1  -2   5  474.15   24.90
   1  -2   5  457.45   28.90
   2  -2   5   18.40    1.70
   2  -2   5   20.50    1.60
   2  -2   5   20.40    1.70
   2  -2   5   19.80    1.90
   2  -2   5   20.00    1.20
   3  -2   5   42.90    3.20
   3  -2   5   42.00    2.90
   3  -2   5   40.90    2.50
   3  -2   5   46.90    3.30
   3  -2   5   42.50    3.00
   4  -2   5   -0.10    0.30
   4  -2   5   -0.10    0.20
   4  -2   5   -0.60    0.40
   5  -2   5  102.99    7.90
   5  -2   5  113.09    6.10
   5  -2   5  108.89    7.20
   6  -2   5    2.30    0.70
   6  -2   5    2.40    0.50
   6  -2   5    2.20    0.60
   7  -2   5   42.70    2.60
   7  -2   5   40.40    3.40
   7  -2   5   41.70    3.20
  -8   2  -5   19.60    2.10
   8  -2   5   17.90    1.80
   8  -2   5   18.50    1.50
  -9   2  -5   -1.30    0.70
   9  -2   5   -0.40    0.40
   9  -2   5    0.30    0.60
 -10   2  -5    8.90    1.50
  10  -2   5    7.20    1.30
  10  -2   5    7.60    1.10
 -11   2  -5    4.40    1.30
  11  -2   5    6.10    1.40
  11  -2   5    5.90    1.00
  -8  -1   5   -0.40    0.60
  -8  -1   5   -0.50    1.10
  -7  -1   5    0.90    1.10
  -7  -1   5    2.00    0.80
  -7  -1   5    2.90    1.50
  -6  -1   5    2.00    0.70
  -6  -1   5    1.00    0.80
  -6  -1   5    2.80    1.30
  -5  -1   5   81.39    5.80
  -5  -1   5   80.49    5.50
  -5  -1   5   73.59    6.80
  -4  -1   5   35.80    2.90
  -4  -1   5   30.30    2.70
  -4  -1   5   31.20    2.60
  -4  -1   5   35.20    3.50
  -3  -1   5   50.19    4.70
  -3  -1   5   52.29    3.80
  -3  -1   5   52.19    3.80
  -3  -1   5   56.29    3.90
  -2  -1   5    4.20    0.70
  -2  -1   5    2.00    0.70
  -2  -1   5    1.70    0.70
  -2  -1   5    3.10    1.00
  -1  -1   5    0.40    0.40
  -1  -1   5    0.00    0.70
  -1  -1   5    0.30    0.60
  -1  -1   5    0.10    0.40
   0  -1   5   95.29    7.80
   0  -1   5  104.79    6.20
   0  -1   5   91.99    6.20
   0  -1   5  102.99    6.50
   1  -1   5  151.78   10.20
   1  -1   5  178.78   10.10
   1  -1   5  166.78   12.80
   1  -1   5  175.18    9.20
   1  -1   5  166.78   10.80
   2  -1   5  633.44   38.60
   2  -1   5  652.83   48.40
   2  -1   5  654.93   39.10
   2  -1   5  678.83   41.20
   2  -1   5  676.63   35.70
   3  -1   5  320.37   22.80
   3  -1   5  310.77   18.90
   3  -1   5  319.87   19.10
   3  -1   5  334.67   20.30
   3  -1   5  319.37   17.50
   4  -1   5    0.10    0.20
   4  -1   5    0.30    0.30
   4  -1   5    0.20    0.40
   4  -1   5   -0.30    0.40
   4  -1   5    0.10    0.50
   5  -1   5    1.10    0.30
   5  -1   5    1.10    0.60
   5  -1   5    0.50    0.40
   6  -1   5    9.10    1.10
   6  -1   5    8.20    0.80
   6  -1   5   10.00    1.20
   7  -1   5   81.79    4.70
   7  -1   5   77.09    6.00
  -8   1  -5    6.10    1.30
   8  -1   5    6.60    0.90
   8  -1   5    7.00    1.00
  -9   1  -5   30.10    2.70
   9  -1   5   30.40    2.10
   9  -1   5   27.80    2.70
 -10   1  -5   11.00    1.60
  10  -1   5   10.00    1.50
  10  -1   5    9.50    1.20
 -11   1  -5    0.90    0.90
  11  -1   5    1.10    0.90
  11  -1   5    0.60    0.70
  -8   0   5    6.60    1.20
  -7   0   5    5.10    1.60
  -7   0   5    4.60    1.40
  -7   0   5    8.30    1.10
  -6   0   5    0.90    0.60
  -6   0   5    1.10    1.10
  -6   0   5    0.20    0.90
  -6   0   5    0.30    1.00
  -5   0   5   -0.80    0.80
  -5   0   5    0.00    0.50
  -5   0   5    0.10    0.90
  -5   0   5    0.00    0.80
  -4   0   5   16.70    1.90
  -4   0   5   18.70    1.60
  -4   0   5   11.60    1.70
  -4   0   5   17.90    2.30
   3   0  -5  158.18   10.30
  -3   0   5  124.99    8.90
  -3   0   5  139.69    9.10
  -3   0   5  130.29   11.00
   2   0  -5    6.50    0.90
  -2   0   5    4.40    1.10
  -2   0   5    5.20    1.00
  -2   0   5    5.80    0.80
  -2   0   5    4.30    0.90
   1   0  -5    4.60    0.80
  -1   0   5    4.80    1.10
  -1   0   5    5.30    0.70
  -1   0   5    5.70    0.80
  -1   0   5    4.20    0.90
   0   0   5   10.30    1.00
   0   0   5   13.30    1.30
   0   0   5   12.90    1.10
   0   0   5    9.60    1.50
   1   0   5    5.80    1.00
   1   0   5    7.90    0.60
   1   0   5    7.20    0.60
   1   0   5    6.60    0.80
   2   0   5  359.56   27.20
   2   0   5  382.16   20.00
   2   0   5  380.26   23.10
   2   0   5  329.27   21.70
   2   0   5  382.46   21.90
   3   0   5  213.38   14.30
   3   0   5  178.48   11.40
   3   0   5  191.68   11.40
   3   0   5  183.08   13.60
   3   0   5  186.58   10.40
   3   0   5  187.88   12.10
  -4   0  -5  515.15   31.80
   4   0   5  558.54   34.30
   4   0   5  532.45   32.00
   4   0   5  530.55   32.50
   4   0   5  554.54   29.80
   4   0   5  563.14   38.90
   4   0   5  583.94   32.50
   5   0   5  105.49    7.00
   5   0   5  106.09    6.00
   5   0   5  101.19    7.80
   5   0   5  113.89    6.60
   6   0   5   44.40    3.30
   6   0   5   46.00    3.60
   6   0   5   46.60    2.80
  -7   0  -5   59.69    4.30
  -7   0  -5   52.29    4.00
   7   0   5   52.59    4.30
   7   0   5   52.69    3.30
  -8   0  -5   16.20    1.90
   8   0   5   17.70    1.80
   8   0   5   16.90    1.40
  -9   0  -5  113.79    7.60
   9   0   5  103.09    6.30
   9   0   5  108.89    8.30
 -10   0  -5   17.80    2.10
  10   0   5   18.10    1.60
  10   0   5   20.20    2.10
 -11   0  -5   -0.70    0.80
  11   0   5   -0.80    0.60
  11   0   5    0.10    0.80
  -8   1   5    3.20    0.90
  -7   1   5   15.60    1.60
  -7   1   5   15.60    2.20
  -7   1   5   15.50    2.40
   6  -1  -5   21.10    1.90
  -6   1   5   15.20    1.60
  -6   1   5   13.70    2.10
  -6   1   5   14.70    2.50
  -6   1   5   12.40    1.90
  -5   1   5   23.50    2.30
  -5   1   5   22.10    2.80
  -5   1   5   24.40    2.00
  -5   1   5   20.10    2.30
   4  -1  -5   15.30    1.50
  -4   1   5   12.60    1.70
  -4   1   5   11.60    1.60
  -4   1   5    9.40    1.90
  -4   1   5   13.00    1.30
   3  -1  -5   23.80    1.90
  -3   1   5   18.00    1.60
  -3   1   5   18.80    2.30
  -3   1   5   16.60    1.80
  -3   1   5   16.90    1.90
   2  -1  -5   12.20    1.40
  -2   1   5   11.50    1.50
  -2   1   5   10.50    1.70
  -2   1   5   14.40    1.50
  -2   1   5   14.00    1.20
   1  -1  -5   95.29    7.60
  -1   1   5   89.09    6.40
  -1   1   5  108.59    6.60
  -1   1   5  109.29    6.40
  -1   1   5  104.79    8.20
   0   1   5  127.29    7.70
   0   1   5  135.39    6.90
   0   1   5  110.09    9.70
   0   1   5  120.69    7.80
   0   1   5  122.99    8.00
   0   1   5  132.89    7.70
   1   1   5   18.00    1.40
   1   1   5   18.40    1.70
   1   1   5   19.60    2.10
   1   1   5   19.70    1.50
   1   1   5   19.90    1.20
   2   1   5  265.97   16.20
   2   1   5  281.37   14.90
   2   1   5  265.27   16.30
   2   1   5  283.37   17.20
   2   1   5  266.97   20.40
  -3  -1  -5   19.30    1.40
   3   1   5   22.00    1.50
   3   1   5   23.10    1.70
   3   1   5   22.30    1.40
   3   1   5   21.70    1.80
   3   1   5   27.20    2.30
  -4  -1  -5  530.25   32.40
   4   1   5  578.84   30.30
   4   1   5  589.14   32.60
   4   1   5  531.65   33.10
   4   1   5  564.04   34.90
   4   1   5  554.04   39.60
  -5  -1  -5   92.99    5.40
   5   1   5   97.29    5.70
   5   1   5   87.79    5.60
   5   1   5   91.89    5.20
   5   1   5   86.79    6.80
   5   1   5   89.99    6.00
  -6  -1  -5    4.70    0.90
   6   1   5    3.90    0.60
   6   1   5    5.10    0.80
  -7  -1  -5    7.90    1.20
   7   1   5    7.70    1.00
   7   1   5    8.90    0.80
  -8  -1  -5   52.89    4.10
  -8  -1  -5   57.99    4.40
   8   1   5   55.19    4.40
   8   1   5   52.79    3.40
  -9  -1  -5  113.29    7.70
   9   1   5  111.19    8.40
   9   1   5  107.19    6.40
 -10  -1  -5   18.30    2.10
  10   1   5   17.00    2.00
  10   1   5   16.80    1.60
 -11  -1  -5   14.80    2.00
  11   1   5   14.00    1.50
  11   1   5   16.20    1.90
   8  -2  -5   18.40    2.10
   7  -2  -5   27.10    2.40
  -7   2   5   20.20    1.90
  -7   2   5   15.30    2.60
   6  -2  -5   11.10    1.40
  -6   2   5    6.90    1.00
  -6   2   5    7.20    1.50
  -6   2   5    8.50    1.70
  -6   2   5    7.30    1.80
   5  -2  -5   52.69    3.70
  -5   2   5   36.80    4.10
  -5   2   5   35.30    3.30
  -5   2   5   41.00    3.10
  -5   2   5   40.70    3.60
   4  -2  -5   52.99    3.80
  -4   2   5   41.30    3.60
  -4   2   5   40.10    3.40
  -4   2   5   47.30    3.20
  -4   2   5   39.90    4.30
   3  -2  -5    0.90    0.60
  -3   2   5    1.70    0.90
  -3   2   5    0.70    0.40
  -3   2   5    1.00    0.80
  -3   2   5   -0.60    0.70
   2  -2  -5  289.77   15.00
   2  -2  -5  262.47   19.90
  -2   2   5  256.27   16.60
  -2   2   5  261.57   20.80
  -2   2   5  297.47   17.40
  -2   2   5  278.97   16.90
   1  -2  -5  158.08   13.80
  -1   2   5  175.78   14.50
  -1   2   5  194.68   12.00
  -1   2   5  195.38   11.70
  -1   2   5  213.58   11.60
  -1   2   5  202.88   11.70
   0   2   5    0.40    0.30
   0   2   5    0.50    0.30
   0   2   5    0.60    0.60
   0   2   5    0.90    0.80
  -1  -2  -5  142.29    8.60
   1   2   5  142.59    8.90
   1   2   5  143.69    9.20
   1   2   5  158.08    8.00
   1   2   5  138.89    9.00
  -2  -2  -5  139.39    8.50
   2   2   5  126.39    8.70
   2   2   5  152.38    9.10
   2   2   5  146.29    8.70
   2   2   5  147.79    7.90
  -3  -2  -5  556.04   35.70
   3   2   5  641.04   38.30
   3   2   5  613.74   33.30
   3   2   5  592.74   35.90
   3   2   5  698.33   45.20
   3   2   5  588.14   36.50
  -4  -2  -5  385.26   22.90
   4   2   5  392.76   28.00
   4   2   5  393.86   21.40
   4   2   5  389.06   23.40
   4   2   5  403.66   24.60
  -5  -2  -5    2.10    0.60
  -5  -2  -5    1.70    0.30
   5   2   5    2.40    0.50
   5   2   5    1.30    0.40
   5   2   5    1.60    0.50
  -6  -2  -5   90.69    6.10
   6   2   5   92.19    6.80
   6   2   5   87.09    5.20
   6   2   5   89.79    5.50
  -7  -2  -5    8.20    1.20
   7   2   5    7.40    1.00
   7   2   5    6.80    0.80
  -8  -2  -5   63.19    4.90
  -8  -2  -5   74.59    5.50
   8   2   5   68.69    5.40
   8   2   5   66.49    4.10
  -9  -2  -5   16.20    1.80
  -9  -2  -5   15.30    1.80
   9   2   5   15.50    1.40
   9   2   5   14.80    1.70
 -10  -2  -5   10.60    1.70
 -10  -2  -5   12.10    1.70
  10   2   5   15.50    1.40
  10   2   5   12.50    1.70
 -11  -2  -5   41.00    3.60
  11   2   5   46.70    3.10
  11   2   5   42.50    3.90
   8  -3  -5    3.40    1.20
   7  -3  -5   19.00    2.00
  -7   3   5   11.70    2.40
   6  -3  -5   76.49    5.30
  -6   3   5   49.20    5.70
  -6   3   5   59.99    4.70
  -6   3   5   62.09    5.10
   5  -3  -5   79.79    5.80
  -5   3   5   73.79    5.50
  -5   3   5   67.89    5.20
  -5   3   5   65.19    6.40
   4  -3  -5   14.90    1.70
  -4   3   5   13.50    1.20
  -4   3   5   11.20    1.70
  -4   3   5   12.30    2.00
  -4   3   5   12.80    1.80
   3  -3  -5    3.90    1.00
   3  -3  -5    6.10    0.60
  -3   3   5    6.80    0.80
  -3   3   5    4.70    0.70
  -3   3   5    5.80    1.20
  -3   3   5    3.60    1.00
  -3   3   5    3.40    1.20
   2  -3  -5   44.60    2.60
   2  -3  -5   39.30    3.60
  -2   3   5   36.10    4.00
  -2   3   5   44.50    3.30
  -2   3   5   44.20    2.90
  -2   3   5   47.30    3.00
  -2   3   5   44.00    3.30
   1  -3  -5  123.79   11.20
   1  -3  -5  156.68    9.10
  -1   3   5  152.08    9.60
  -1   3   5  165.88    9.30
  -1   3   5  150.58   11.90
  -1   3   5  163.48    9.50
   0  -3  -5  475.95   27.30
   0   3   5  444.26   34.70
   0   3   5  494.15   27.90
   0   3   5  452.15   27.60
  -1  -3  -5  313.37   19.30
   1   3   5  332.97   19.80
   1   3   5  360.06   18.00
   1   3   5  318.07   19.60
   1   3   5  323.57   24.70
  -2  -3  -5  181.28   11.00
   2   3   5  187.28   14.20
   2   3   5  193.98   10.30
   2   3   5  181.18   11.30
   2   3   5  188.98   11.30
  -3  -3  -5    6.10    0.60
   3   3   5    5.80    0.90
   3   3   5    6.60    0.70
   3   3   5    5.50    0.70
   3   3   5    7.10    0.70
  -4  -3  -5  130.99    8.10
  -4  -3  -5  122.49    7.40
   4   3   5  125.19    7.70
   4   3   5  126.59    7.10
  -5  -3  -5  322.47   17.90
  -5  -3  -5  326.17   19.40
   5   3   5  276.87   22.00
   5   3   5  303.07   16.90
   5   3   5  305.87   18.40
  -6  -3  -5  188.38   12.40
  -6  -3  -5  202.18   11.30
   6   3   5  188.18   11.70
   6   3   5  194.88   10.80
   6   3   5  192.48   14.10
  -7  -3  -5   22.90    2.00
   7   3   5   23.40    2.10
   7   3   5   21.00    1.60
   7   3   5   22.60    1.60
  -8  -3  -5    6.90    1.10
   8   3   5    6.90    1.10
   8   3   5    7.00    0.90
  -9  -3  -5    2.40    0.80
  -9  -3  -5    2.30    0.90
   9   3   5    1.40    0.80
   9   3   5    2.80    0.70
 -10  -3  -5   21.30    2.40
  10   3   5   24.00    2.50
  10   3   5   27.60    2.00
 -11  -3  -5   10.40    1.70
  11   3   5   11.00    1.60
  11   3   5   12.60    1.40
   8  -4  -5    3.20    1.20
   7  -4  -5   18.50    2.10
   6  -4  -5   57.09    4.50
  -6   4   5   44.70    5.10
  -6   4   5   53.09    4.50
   5  -4  -5   40.90    2.80
   5  -4  -5   44.40    3.70
  -5   4   5   39.70    4.20
  -5   4   5   40.30    3.40
  -5   4   5   38.50    3.70
   4  -4  -5   32.80    2.30
   4  -4  -5   35.10    3.10
  -4   4   5   33.80    2.90
  -4   4   5   28.00    3.50
  -4   4   5   30.60    3.00
   3  -4  -5   61.19    4.00
   3  -4  -5   61.09    5.10
   3  -4  -5   64.59    3.60
  -3   4   5   55.59    5.50
  -3   4   5   61.29    4.60
  -3   4   5   65.69    4.10
  -3   4   5   63.09    4.50
   2  -4  -5   16.70    1.30
   2  -4  -5   17.50    1.30
   2  -4  -5   14.90    1.80
  -2   4   5   17.50    1.90
  -2   4   5   16.70    1.40
  -2   4   5   14.50    2.20
   1  -4  -5  143.69   11.90
   1  -4  -5  167.58    9.50
  -1   4   5  131.19   12.30
  -1   4   5  171.18    9.80
  -1   4   5  183.48   10.10
   0  -4  -5  376.36   22.00
   0   4   5  382.36   22.40
   0   4   5  392.86   22.50
   0   4   5  347.27   28.00
  -1  -4  -5  233.08   14.30
   1   4   5  250.27   18.50
   1   4   5  242.68   14.70
   1   4   5  251.27   14.80
  -2  -4  -5   90.39    5.70
   2   4   5   97.89    6.10
   2   4   5   96.29    7.60
   2   4   5   95.39    5.40
   2   4   5   94.79    5.90
  -3  -4  -5  120.39    7.40
  -3  -4  -5  111.39    6.90
   3   4   5  110.19    7.10
   3   4   5  121.89    6.60
  -4  -4  -5   96.69    5.90
  -4  -4  -5   85.79    5.30
   4   4   5   88.39    5.10
   4   4   5   86.99    5.60
  -5  -4  -5    5.80    0.80
  -5  -4  -5    4.90    0.50
   5   4   5    5.10    0.70
   5   4   5    4.10    0.70
   5   4   5    5.40    0.70
  -6  -4  -5    3.60    0.70
  -6  -4  -5    3.60    0.50
   6   4   5    3.40    0.60
   6   4   5    3.00    0.70
   6   4   5    3.40    0.60
  -7  -4  -5  147.09    9.50
  -7  -4  -5  142.59    8.50
   7   4   5  147.79   10.70
   7   4   5  138.39    8.80
   7   4   5  144.19    8.20
  -8  -4  -5   54.19    4.00
   8   4   5   55.69    3.40
   8   4   5   53.09    4.50
  -9  -4  -5    5.80    1.20
  -9  -4  -5    7.50    1.30
   9   4   5    6.90    1.00
   9   4   5    7.90    1.30
 -10  -4  -5    6.10    1.30
  10   4   5    6.40    1.30
  10   4   5    9.00    1.20
 -11  -4  -5    0.20    0.90
  11   4   5    1.30    1.00
   8  -5  -5    0.00    0.90
   7  -5  -5   -0.60    0.80
   6  -5  -5    3.70    1.20
  -6   5   5    2.60    1.50
  -6   5   5    1.50    1.50
   5  -5  -5   36.30    2.60
   5  -5  -5   43.30    3.50
  -5   5   5   35.70    3.60
  -5   5   5   28.80    3.80
  -5   5   5   34.20    3.20
   4  -5  -5   16.90    2.00
   4  -5  -5   17.00    1.50
   4  -5  -5   20.60    1.40
  -4   5   5   15.40    2.00
  -4   5   5   16.40    2.30
  -4   5   5   19.10    1.50
  -4   5   5   15.20    2.50
   3  -5  -5   30.10    2.10
   3  -5  -5   32.60    2.00
   3  -5  -5   24.60    2.80
  -3   5   5   29.00    2.60
  -3   5   5   30.40    2.20
  -3   5   5   26.20    3.20
   2  -5  -5    5.30    0.70
   2  -5  -5    5.00    1.30
   2  -5  -5    5.50    0.70
  -2   5   5    2.80    1.20
  -2   5   5    4.70    1.20
  -2   5   5    5.80    0.80
   1  -5  -5   12.20    1.00
   1  -5  -5    8.80    1.50
  -1   5   5    8.50    1.80
  -1   5   5   12.00    1.50
  -1   5   5   10.70    1.10
   0  -5  -5  203.58   12.10
   0   5   5  190.38   15.60
   0   5   5  217.78   12.50
   0   5   5  203.48   12.40
  -1  -5  -5  207.18   12.70
   1   5   5  220.08   13.10
   1   5   5  212.28   16.50
   1   5   5  223.98   13.10
  -2  -5  -5  478.35   29.00
   2   5   5  492.45   27.10
   2   5   5  487.75   29.70
   2   5   5  534.35   36.90
  -3  -5  -5  252.27   14.80
   3   5   5  252.17   13.90
   3   5   5  251.87   15.20
  -4  -5  -5    0.10    0.20
  -4  -5  -5    0.00    0.40
   4   5   5   -0.30    0.30
   4   5   5    0.40    0.40
  -5  -5  -5   15.70    1.40
  -5  -5  -5   14.30    1.10
   5   5   5   15.80    1.30
   5   5   5   14.50    1.20
  -6  -5  -5   39.60    2.90
  -6  -5  -5   37.60    2.40
   6   5   5   36.40    2.60
   6   5   5   38.50    2.50
  -7  -5  -5   56.59    3.70
  -7  -5  -5   65.49    4.30
   7   5   5   58.09    4.80
   7   5   5   59.99    3.70
   7   5   5   58.89    3.90
  -8  -5  -5   47.30    3.60
   8   5   5   45.70    4.00
   8   5   5   45.20    3.10
   8   5   5   50.49    3.10
  -9  -5  -5   22.10    2.50
  -9  -5  -5   25.20    2.30
   9   5   5   28.10    2.00
   9   5   5   25.10    2.50
 -10  -5  -5    1.90    1.20
  10   5   5    3.50    1.10
  10   5   5    1.20    0.80
 -11  -5  -5    1.50    0.80
  11   5   5    1.30    1.00
   7  -6  -5   16.10    2.10
   6  -6  -5    3.00    1.20
  -6   6   5    3.70    1.70
   5  -6  -5    7.60    1.40
   5  -6  -5    4.80    0.80
  -5   6   5    5.80    1.80
   4  -6  -5   14.30    1.90
   4  -6  -5   13.40    1.20
   4  -6  -5   12.40    1.20
  -4   6   5   11.10    2.40
  -4   6   5   15.00    1.30
  -4   6   5   15.60    1.90
   3  -6  -5   22.00    2.40
   3  -6  -5   22.50    1.70
   3  -6  -5   25.70    1.70
  -3   6   5   23.30    2.40
  -3   6   5   20.90    1.80
  -3   6   5   16.40    2.70
   2  -6  -5    9.70    1.00
   2  -6  -5    9.50    0.90
   2  -6  -5    8.50    1.50
  -2   6   5    8.90    1.90
  -2   6   5    9.50    1.10
  -2   6   5    8.90    1.50
   1  -6  -5   18.70    1.50
   1  -6  -5   18.60    1.40
   1  -6  -5   15.80    2.10
  -1   6   5   18.90    1.60
  -1   6   5   17.40    2.30
   0  -6  -5    9.20    0.90
   0   6   5   10.90    1.50
   0   6   5    7.90    1.60
   0   6   5    8.80    1.00
  -1  -6  -5    2.10    0.40
   1   6   5    1.20    0.50
   1   6   5    0.20    0.80
  -2  -6  -5  535.25   31.90
   2   6   5  536.85   32.70
   2   6   5  573.34   40.60
  -3  -6  -5  216.78   12.30
   3   6   5  198.78   12.70
   3   6   5  208.48   11.60
  -4  -6  -5   73.49    4.60
  -4  -6  -5   71.99    4.20
   4   6   5   62.69    4.40
   4   6   5   65.89    4.10
  -5  -6  -5   34.10    2.30
  -5  -6  -5   37.20    2.60
   5   6   5   33.60    2.40
   5   6   5   35.70    2.30
  -6  -6  -5   14.20    1.10
  -6  -6  -5   13.20    1.40
   6   6   5   14.10    1.20
   6   6   5   11.00    1.10
  -7  -6  -5   51.99    3.60
  -7  -6  -5   43.00    3.00
   7   6   5   46.40    3.20
   7   6   5   49.50    3.10
  -8  -6  -5   63.39    3.90
  -8  -6  -5   64.69    4.50
   8   6   5   60.09    5.00
   8   6   5   62.89    3.90
   8   6   5   57.39    4.00
  -9  -6  -5   14.00    1.70
   9   6   5   12.10    1.40
   9   6   5   12.80    1.70
 -10  -6  -5    8.60    1.50
  10   6   5   11.50    1.70
 -11  -6  -5    1.20    0.90
  11   6   5    1.10    1.10
   7  -7  -5    6.00    1.50
   6  -7  -5    9.20    1.70
   6  -7  -5    8.40    1.00
   5  -7  -5   10.10    1.80
   5  -7  -5   13.00    1.20
  -5   7   5    6.40    2.10
   4  -7  -5    3.60    1.30
   4  -7  -5    3.80    0.80
   4  -7  -5    4.20    0.80
  -4   7   5    4.30    1.40
  -4   7   5   -0.10    1.20
  -4   7   5    5.20    0.80
   3  -7  -5   25.60    1.80
   3  -7  -5   23.60    1.70
   3  -7  -5   21.70    2.60
  -3   7   5   19.70    3.00
  -3   7   5   23.50    1.90
  -3   7   5   24.00    2.40
   2  -7  -5   38.30    3.70
   2  -7  -5   38.80    2.60
   2  -7  -5   39.20    2.60
  -2   7   5   39.80    3.20
  -2   7   5   37.40    2.80
  -2   7   5   38.10    4.00
   1  -7  -5   34.60    2.30
   1  -7  -5   37.80    2.40
   1  -7  -5   27.90    3.20
  -1   7   5   32.70    2.50
  -1   7   5   31.60    3.50
   0  -7  -5    0.30    0.30
   0   7   5    0.70    0.50
   0   7   5    0.10    0.90
  -1  -7  -5   14.90    1.10
   1   7   5   15.40    1.40
   1   7   5   13.20    2.00
  -2  -7  -5  100.39    5.90
   2   7   5   93.99    6.20
  -3  -7  -5    1.90    0.40
   3   7   5    1.70    0.50
  -4  -7  -5  285.07   16.00
   4   7   5  267.37   15.10
   4   7   5  262.77   16.50
  -5  -7  -5    9.10    0.90
   5   7   5    7.90    1.00
   5   7   5    8.40    1.00
  -6  -7  -5   21.20    1.60
  -6  -7  -5   19.10    1.80
   6   7   5   20.20    1.70
   6   7   5   21.90    1.60
  -7  -7  -5    0.60    0.60
  -7  -7  -5    0.70    0.50
   7   7   5    1.80    0.70
   7   7   5    0.60    0.50
  -8  -7  -5   16.90    1.40
  -8  -7  -5   15.40    1.70
   8   7   5   11.90    1.40
   8   7   5   15.60    1.50
  -9  -7  -5   41.80    3.50
   9   7   5   44.70    3.20
 -10  -7  -5   12.30    1.70
   6  -8  -5   51.89    3.40
   5  -8  -5   18.50    1.60
   5  -8  -5   17.70    2.40
   4  -8  -5    4.70    1.50
   4  -8  -5    5.70    1.00
   3  -8  -5    5.70    1.00
   3  -8  -5    6.20    1.50
   3  -8  -5    5.40    0.80
  -3   8   5    5.60    1.70
  -3   8   5    5.70    1.00
   2  -8  -5   15.60    2.30
   2  -8  -5   16.00    1.30
   2  -8  -5   19.00    1.60
  -2   8   5   15.50    1.50
  -2   8   5   15.30    2.60
   1  -8  -5   60.39    3.80
   1  -8  -5   65.89    3.90
   1  -8  -5   51.99    5.20
  -1   8   5   58.49    4.10
  -1   8   5   60.59    5.50
   0  -8  -5   24.20    1.70
   0  -8  -5   22.60    1.90
   0   8   5   23.30    1.90
   0   8   5   22.40    2.80
  -1  -8  -5    1.60    0.40
   1   8   5    1.70    0.60
   1   8   5    2.30    1.10
  -2  -8  -5    4.30    0.60
   2   8   5    3.00    0.70
  -3  -8  -5   28.60    1.90
   3   8   5   25.80    2.10
  -4  -8  -5  132.09    7.60
   4   8   5  119.49    7.90
  -5  -8  -5   13.60    1.20
   5   8   5   11.80    1.30
  -6  -8  -5    7.10    1.00
   6   8   5    8.10    1.00
   6   8   5    9.10    1.10
  -7  -8  -5    0.20    0.50
   7   8   5   -0.40    0.50
   7   8   5    0.30    0.50
  -8  -8  -5   16.40    1.50
  -8  -8  -5   16.70    1.80
   8   8   5   16.30    1.60
  -9  -8  -5    8.20    1.40
  -9  -8  -5   11.70    1.20
 -10  -8  -5    5.40    1.20
   6  -9  -5    4.80    0.90
   5  -9  -5    4.00    1.40
   5  -9  -5    1.80    0.70
   4  -9  -5   48.20    3.30
   4  -9  -5   50.79    4.60
   3  -9  -5    0.50    1.20
   3  -9  -5   -0.50    0.60
   3  -9  -5   -0.10    0.50
   2  -9  -5   81.79    4.90
   2  -9  -5   78.79    4.80
   2  -9  -5   72.99    6.60
  -2   9   5   73.99    5.10
   1  -9  -5   27.70    3.30
   1  -9  -5   30.10    2.30
   1  -9  -5   32.70    2.10
  -1   9   5   27.20    2.40
  -1   9   5   31.00    3.40
   0  -9  -5    1.70    0.50
   0  -9  -5    1.60    1.20
   0  -9  -5    0.60    0.70
   0   9   5    1.70    1.10
   0   9   5    0.20    0.60
  -1  -9  -5   55.09    3.30
   1   9   5   47.20    3.60
  -2  -9  -5   35.70    2.20
   2   9   5   29.10    2.50
  -3  -9  -5    1.60    0.50
   3   9   5    1.50    0.60
  -4  -9  -5   -0.20    0.50
   4   9   5   -0.40    0.40
  -5  -9  -5   22.10    1.70
   5   9   5   20.00    1.80
  -6  -9  -5   50.69    3.40
   6   9   5   51.09    3.60
  -7  -9  -5    2.20    0.70
   7   9   5    3.60    0.80
  -8  -9  -5    1.00    0.60
  -9  -9  -5    1.10    0.70
   5 -10  -5   16.20    2.30
   5 -10  -5   16.20    1.60
   4 -10  -5   10.20    2.00
   4 -10  -5   10.60    1.30
   3 -10  -5    1.40    1.30
   3 -10  -5    1.60    0.80
   2 -10  -5   22.10    1.90
   2 -10  -5   21.10    1.60
   2 -10  -5   22.10    2.80
   1 -10  -5    1.00    1.30
   1 -10  -5   -0.50    0.70
   1 -10  -5    1.60    0.50
  -1  10   5    2.20    0.70
   0 -10  -5  152.68    8.70
   0 -10  -5  150.18    8.60
   0 -10  -5  127.59   11.20
   0  10   5  140.89    9.10
  -1 -10  -5   66.39    4.60
  -1 -10  -5   74.49    4.40
   1  10   5   69.49    4.80
  -2 -10  -5   -0.20    0.50
   2  10   5    0.20    0.60
  -3 -10  -5   53.49    3.50
   3  10   5   53.69    3.80
  -4 -10  -5   32.30    2.40
   4  10   5   36.70    2.70
  -5 -10  -5   22.50    1.80
   5  10   5   20.00    1.90
  -6 -10  -5   22.20    1.90
  -7 -10  -5   11.10    1.30
  -8 -10  -5   20.10    1.80
   4 -11  -5    1.20    1.50
   4 -11  -5    2.00    0.90
   3 -11  -5   16.10    2.60
   3 -11  -5   20.90    1.90
   2 -11  -5   14.60    1.70
   2 -11  -5   17.50    2.60
   1 -11  -5    3.80    0.70
   1 -11  -5    4.40    1.70
   1 -11  -5    4.40    1.10
  -1  11   5    3.10    0.90
   0 -11  -5    3.80    1.60
   0 -11  -5    3.00    0.70
   0 -11  -5    1.90    0.90
   0  11   5    4.00    0.90
  -1 -11  -5   24.70    3.20
  -1 -11  -5   30.00    2.10
  -1 -11  -5   23.50    2.30
   1  11   5   30.00    2.40
  -2 -11  -5   79.89    5.70
  -2 -11  -5  101.39    5.80
   2  11   5   91.29    6.20
  -3 -11  -5   54.49    3.40
   3  11   5   45.90    3.70
  -4 -11  -5   -0.60    0.60
  -5 -11  -5    0.20    0.60
  -6 -11  -5    1.00    0.70
  -7 -11  -5   19.60    1.80
   3 -12  -5    5.60    1.90
   3 -12  -5    5.00    1.20
   2 -12  -5    4.60    1.10
   1 -12  -5    3.70    0.80
   1 -12  -5    4.10    1.10
   0 -12  -5   -0.50    0.60
   0 -12  -5   -0.70    0.70
  -1 -12  -5   12.00    1.30
  -1 -12  -5    9.60    1.50
  -2 -12  -5   20.80    2.10
  -2 -12  -5   25.50    2.00
  -3 -12  -5   10.20    1.50
  -3 -12  -5   12.90    1.40
  -4 -12  -5    7.00    1.10
  -5 -12  -5    1.60    0.80
   0 -13  -5    4.80    1.10
   0 -13  -5    7.20    1.10
  -1 -13  -5    0.60    0.90
  -1 -13  -5   -1.20    0.70
  -2 -13  -5   12.50    1.40
  -2 -13  -5   11.80    1.60
  -3 -13  -5    0.90    0.80
  -3 -13  -5    1.20    0.90
   0  -8   6   20.90    2.40
   1  -8   6    1.60    1.10
   2  -8   6   11.00    1.80
   3  -8   6    8.20    1.70
   4  -8   6    7.70    1.70
   5  -8   6   17.20    2.20
  -2  -7   6   12.20    1.90
  -2  -7   6   21.80    2.20
  -1  -7   6   35.70    3.00
   0  -7   6   11.90    1.70
   0  -7   6    8.50    1.50
   1  -7   6   11.80    1.80
   2  -7   6    1.30    1.10
   3  -7   6   15.70    2.10
   4  -7   6   39.10    3.50
   5  -7   6   21.00    2.40
   6  -7   6    6.10    1.50
   6  -7   6    6.30    0.90
   7  -7   6    0.80    1.10
   7  -7   6    0.70    0.60
  -4  -6   6    0.20    0.80
  -4  -6   6    0.30    1.00
  -3  -6   6   -1.30    0.70
  -3  -6   6   -0.20    0.80
  -2  -6   6   20.50    2.20
  -2  -6   6   19.00    2.10
  -2  -6   6   18.80    2.10
  -1  -6   6   51.89    4.10
  -1  -6   6   49.40    3.80
   0  -6   6   40.10    3.10
   0  -6   6   31.70    2.70
   0  -6   6   30.10    2.80
   1  -6   6   58.59    4.30
   1  -6   6   49.50    3.80
   2  -6   6    1.10    0.90
   3  -6   6    3.20    1.10
   4  -6   6   94.99    6.80
   5  -6   6   22.80    1.60
   5  -6   6   22.90    2.40
   6  -6   6   19.40    1.60
   6  -6   6   24.10    2.40
   7  -6   6    5.50    1.40
   7  -6   6    6.00    0.90
   8  -6   6    0.20    0.60
   8  -6   6   -0.60    0.90
  -5  -5   6    3.90    1.30
  -5  -5   6    8.30    1.40
  -4  -5   6    2.40    1.20
  -4  -5   6    7.10    1.30
  -3  -5   6   18.70    2.00
  -3  -5   6   16.60    2.00
  -3  -5   6   15.70    2.00
  -2  -5   6    8.90    1.40
  -2  -5   6    5.90    1.30
  -2  -5   6    9.90    1.50
  -1  -5   6   34.30    2.80
  -1  -5   6   28.60    2.50
  -1  -5   6   29.70    2.60
   0  -5   6   42.20    3.50
   0  -5   6   49.40    3.50
   0  -5   6   51.99    3.80
   1  -5   6   24.50    2.30
   1  -5   6   22.00    2.10
   2  -5   6   16.70    1.90
   3  -5   6   29.10    2.70
   4  -5   6   13.30    1.70
   4  -5   6   11.90    1.00
   5  -5   6   30.60    2.00
   5  -5   6   32.40    2.80
   6  -5   6   90.89    5.40
   6  -5   6   94.49    6.60
   7  -5   6   10.90    1.60
   7  -5   6   12.20    1.10
   8  -5   6   12.10    1.20
   8  -5   6   11.00    1.80
   9  -5   6    1.00    0.60
  -5  -4   6    1.20    1.10
  -5  -4   6    2.20    0.90
  -4  -4   6   27.10    2.60
  -4  -4   6   26.90    2.50
  -4  -4   6   26.00    2.60
  -3  -4   6   11.60    1.60
  -3  -4   6   14.90    1.80
  -3  -4   6   12.20    1.60
  -2  -4   6    3.00    0.90
  -2  -4   6    4.20    1.00
  -2  -4   6    2.90    1.00
  -1  -4   6    6.40    1.10
  -1  -4   6    4.50    1.10
  -1  -4   6    5.00    1.10
   0  -4   6   39.70    2.90
   0  -4   6   32.80    2.60
   0  -4   6   31.60    2.70
   1  -4   6   30.10    2.50
   1  -4   6   33.90    2.70
   2  -4   6   43.40    3.20
   2  -4   6   35.60    2.90
   3  -4   6   10.20    1.30
   3  -4   6    7.70    0.70
   4  -4   6   -0.60    0.60
   4  -4   6    0.20    0.30
   5  -4   6    4.20    1.00
   5  -4   6    2.40    0.50
   6  -4   6   24.60    1.70
   6  -4   6   25.90    2.40
   7  -4   6   69.59    5.20
   7  -4   6   71.89    4.30
   8  -4   6   72.89    5.40
   8  -4   6   72.89    4.40
   9  -4   6   -0.40    0.40
 -10   4  -6   -1.00    0.90
  10  -4   6   -0.50    0.70
  10  -4   6   -0.50    0.50
  -6  -3   6    7.90    1.30
  -6  -3   6    5.10    1.40
  -5  -3   6    8.30    1.70
  -5  -3   6   10.30    1.70
  -5  -3   6   11.30    1.40
  -4  -3   6   31.00    2.90
  -4  -3   6   33.80    2.90
  -4  -3   6   32.70    3.50
  -4  -3   6   31.00    2.70
  -3  -3   6    2.70    1.00
  -3  -3   6    2.40    0.80
  -3  -3   6    2.10    1.20
  -3  -3   6    1.90    0.90
  -2  -3   6   47.80    4.50
  -2  -3   6   47.40    3.60
  -2  -3   6   54.89    3.80
  -2  -3   6   44.90    3.60
  -1  -3   6   44.50    3.30
  -1  -3   6   40.60    3.10
  -1  -3   6   40.60    3.20
   0  -3   6    0.00    0.50
   0  -3   6    3.20    0.80
   0  -3   6    1.20    0.70
   1  -3   6   27.50    2.30
   1  -3   6   30.10    2.40
   1  -3   6   28.70    2.10
   2  -3   6   62.99    4.30
   2  -3   6   56.89    4.00
   3  -3   6   36.60    2.80
   3  -3   6   34.80    2.20
   4  -3   6   45.30    3.30
   4  -3   6   41.70    2.60
   5  -3   6    3.30    0.60
   5  -3   6    6.10    1.10
   6  -3   6   42.00    2.70
   6  -3   6   45.00    3.50
   7  -3   6    5.20    0.90
   7  -3   6    5.20    1.10
   7  -3   6    5.70    0.70
   8  -3   6   23.20    2.10
   8  -3   6   22.10    2.30
   8  -3   6   19.80    1.60
  -9   3  -6   18.90    2.30
   9  -3   6   23.30    2.30
   9  -3   6   23.00    1.80
 -10   3  -6    4.70    1.30
  10  -3   6    5.40    0.90
  10  -3   6    4.10    1.10
  -6  -2   6    0.60    1.00
  -6  -2   6    0.80    0.70
  -5  -2   6    4.10    1.30
  -5  -2   6    8.90    1.20
  -5  -2   6    6.30    1.50
  -4  -2   6    0.10    1.00
  -4  -2   6    0.10    0.80
  -4  -2   6    0.60    0.60
  -4  -2   6   -0.30    0.80
  -3  -2   6   52.99    3.90
  -3  -2   6   52.69    3.80
  -3  -2   6   50.99    4.80
  -3  -2   6   46.00    3.80
  -2  -2   6  127.79   10.50
  -2  -2   6  135.69    8.40
  -2  -2   6  118.89    8.30
  -2  -2   6  142.69    8.80
  -1  -2   6   36.20    3.70
  -1  -2   6   40.30    2.90
  -1  -2   6   39.10    3.10
  -1  -2   6   42.80    3.10
   0  -2   6   13.30    1.20
   0  -2   6   13.60    1.80
   0  -2   6   11.90    1.40
   0  -2   6   12.50    1.40
   1  -2   6    1.90    0.60
   1  -2   6    4.50    1.10
   1  -2   6    3.90    0.70
   1  -2   6    2.50    0.80
   2  -2   6   66.69    3.70
   2  -2   6   66.89    4.30
   2  -2   6   69.09    4.60
   2  -2   6   57.59    4.30
   3  -2   6  123.59    6.60
   3  -2   6  111.89    7.30
   3  -2   6  110.29    7.30
   3  -2   6  126.09    7.90
   4  -2   6   73.09    4.20
   4  -2   6   73.19    5.50
   4  -2   6   74.59    5.10
   5  -2   6    3.00    0.60
   5  -2   6    3.60    0.50
   5  -2   6    3.20    0.80
   6  -2   6    1.60    0.60
   6  -2   6    2.10    0.80
   6  -2   6    1.10    0.40
   7  -2   6   20.00    1.80
   7  -2   6   15.10    1.60
   7  -2   6   15.90    1.30
   8  -2   6   33.10    2.90
   8  -2   6   34.20    2.30
  -9   2  -6    4.10    1.20
   9  -2   6    5.40    1.10
   9  -2   6    3.00    0.70
 -10   2  -6    1.50    1.10
  10  -2   6    0.20    0.80
  10  -2   6    0.50    0.60
 -11   2  -6   -0.10    0.90
  11  -2   6    0.20    0.60
  -7  -1   6    1.20    1.20
  -7  -1   6    0.30    0.60
  -6  -1   6    5.50    1.40
  -6  -1   6   10.70    1.30
  -6  -1   6   10.90    1.90
  -5  -1   6   19.50    2.30
  -5  -1   6   21.20    2.30
  -5  -1   6   19.80    2.80
  -5  -1   6   19.50    1.90
  -4  -1   6    7.90    1.50
  -4  -1   6    9.30    1.20
  -4  -1   6    9.30    1.50
  -4  -1   6    8.90    1.90
  -3  -1   6  155.38    9.70
  -3  -1   6  144.99   12.00
  -3  -1   6  152.28    9.90
  -2  -1   6   27.50    2.30
  -2  -1   6   31.40    2.30
  -2  -1   6   22.60    2.90
  -1  -1   6   72.49    6.50
  -1  -1   6   86.19    5.30
  -1  -1   6   78.39    5.10
  -1  -1   6   72.59    5.20
   0  -1   6  141.09    8.80
   0  -1   6  127.79    8.40
   0  -1   6  139.29    8.30
   0  -1   6  126.79   10.50
   1  -1   6    7.00    0.70
   1  -1   6    5.70    1.00
   1  -1   6    6.80    0.90
   1  -1   6    5.80    1.20
   2  -1   6  115.79    9.30
   2  -1   6  113.39    7.40
   2  -1   6  120.79    7.20
   2  -1   6  119.59    7.20
   2  -1   6  117.89    7.80
   2  -1   6  126.19    6.60
   3  -1   6   74.19    5.50
   3  -1   6   63.79    4.40
   3  -1   6   65.09    4.10
   3  -1   6   66.59    3.90
   3  -1   6   69.89    4.70
   4  -1   6   74.29    4.20
   4  -1   6   73.59    5.40
   4  -1   6   75.19    5.00
   4  -1   6   69.79    4.50
   5  -1   6   59.39    3.60
   5  -1   6   61.69    4.60
   5  -1   6   61.29    4.30
   6  -1   6    8.70    1.20
   6  -1   6    9.40    0.90
   6  -1   6    7.50    1.00
   7  -1   6    6.00    1.00
   7  -1   6    4.00    0.80
   7  -1   6    3.50    0.60
  -8   1  -6    1.00    0.80
   8  -1   6    2.50    0.80
   8  -1   6    2.20    0.60
  -9   1  -6   13.10    1.70
   9  -1   6   12.60    1.60
   9  -1   6   11.70    1.20
 -10   1  -6    8.80    1.60
  10  -1   6    9.70    1.20
  10  -1   6   10.20    1.50
 -11   1  -6   -0.30    0.90
  11  -1   6   -0.50    0.80
  11  -1   6   -0.20    0.60
  -7   0   6    4.80    1.50
  -7   0   6    5.30    1.00
  -6   0   6   21.30    2.40
  -6   0   6   24.40    2.70
  -6   0   6   22.30    2.00
  -5   0   6    1.80    1.10
  -5   0   6    4.50    1.50
  -5   0   6    3.10    1.00
  -5   0   6    3.50    0.80
  -4   0   6    0.30    1.00
  -4   0   6    0.10    0.50
  -4   0   6    1.00    0.80
  -4   0   6   -0.10    0.90
  -3   0   6   -0.40    0.60
  -3   0   6    0.80    0.80
  -3   0   6    0.30    0.50
  -3   0   6    1.40    1.10
  -2   0   6   17.00    1.50
  -2   0   6   14.90    1.70
  -2   0   6   17.40    2.30
  -2   0   6   16.10    1.70
   1   0  -6  197.18   14.40
  -1   0   6  193.48   12.20
  -1   0   6  206.98   12.20
  -1   0   6  184.88   15.20
  -1   0   6  209.98   12.70
   0   0   6   39.80    3.90
   0   0   6   44.70    3.20
   0   0   6   43.50    3.10
   0   0   6   45.60    2.90
   1   0   6   53.69    4.00
   1   0   6   59.59    4.10
   1   0   6   58.39    5.00
   1   0   6   62.69    3.60
   1   0   6   59.69    3.40
   2   0   6    0.90    0.80
   2   0   6    1.10    0.50
   2   0   6    1.60    0.70
   2   0   6    1.50    0.30
   3   0   6    3.00    0.80
   3   0   6    4.80    1.00
   3   0   6    3.60    0.50
   3   0   6    4.60    0.80
   3   0   6    4.00    0.50
  -4   0  -6  144.69    8.90
   4   0   6  150.98    9.00
   4   0   6  151.68   10.90
   4   0   6  157.28    8.30
   4   0   6  152.28    9.70
   4   0   6  142.69    9.10
   5   0   6   61.49    4.30
   5   0   6   59.99    3.90
   5   0   6   61.89    3.60
   5   0   6   62.99    4.70
   6   0   6   90.19    7.10
   6   0   6   97.99    6.40
   6   0   6   96.79    5.40
   7   0   6   20.10    1.90
   7   0   6   21.00    1.50
  -8   0  -6    6.80    1.30
   8   0   6    7.20    1.10
   8   0   6    6.40    0.80
  -9   0  -6    9.70    1.50
   9   0   6   10.80    1.10
   9   0   6    9.50    1.40
 -10   0  -6    9.10    1.70
  10   0   6   11.00    1.50
  10   0   6   11.90    1.30
 -11   0  -6   17.20    2.20
  11   0   6   17.00    1.60
  11   0   6   21.10    2.20
  -7   1   6    1.10    0.60
  -7   1   6   -0.90    1.20
  -7   1   6    1.00    1.10
  -6   1   6    4.20    1.40
  -6   1   6    3.70    0.90
  -6   1   6    5.00    1.40
  -5   1   6    3.40    1.10
  -5   1   6    4.80    0.90
  -5   1   6    1.70    1.20
  -5   1   6    3.40    1.20
  -4   1   6   32.60    2.90
  -4   1   6   36.80    3.70
  -4   1   6   34.00    2.60
  -4   1   6   32.60    2.90
   3  -1  -6    3.10    0.80
  -3   1   6    2.40    0.90
  -3   1   6    3.70    0.70
  -3   1   6    3.80    1.10
  -3   1   6    3.30    1.20
   2  -1  -6   37.00    3.10
  -2   1   6   35.10    2.90
  -2   1   6   36.60    2.70
  -2   1   6   36.20    2.60
  -2   1   6   30.90    3.50
   1  -1  -6    0.10    0.50
  -1   1   6   -0.30    0.50
  -1   1   6    0.30    0.40
  -1   1   6    0.20    0.70
  -1   1   6   -0.40    0.70
   0   1   6    3.50    1.00
   0   1   6    5.30    0.70
   0   1   6    3.80    1.00
   0   1   6    6.00    0.80
   0   1   6    6.10    0.50
   1   1   6  194.78   10.10
   1   1   6  178.08   11.70
   1   1   6  178.28   14.10
   1   1   6  197.58   11.10
   1   1   6  164.58   11.20
   2   1   6   98.39    8.10
   2   1   6  102.89    5.70
   2   1   6  105.09    6.70
   2   1   6  102.99    6.30
   2   1   6  100.59    6.50
  -3  -1  -6   33.50    2.30
   3   1   6   37.90    2.60
   3   1   6   33.90    2.60
   3   1   6   38.00    2.20
   3   1   6   40.20    3.30
   3   1   6   32.60    2.40
  -4  -1  -6   12.60    0.90
   4   1   6   12.40    1.00
   4   1   6   10.80    1.20
   4   1   6   13.00    0.90
   4   1   6   11.40    1.20
   4   1   6   11.80    1.30
   5   1   6   49.60    3.00
   5   1   6   48.00    3.80
   5   1   6   47.70    3.10
   5   1   6   52.59    3.50
   6   1   6  217.38   13.90
   6   1   6  224.48   12.00
   6   1   6  208.88   15.70
  -7  -1  -6   18.00    1.80
   7   1   6   18.40    1.80
   7   1   6   18.40    1.40
  -8  -1  -6   57.69    4.30
   8   1   6   55.49    3.50
   8   1   6   56.89    4.60
  -9  -1  -6    5.10    1.20
   9   1   6    4.40    1.10
   9   1   6    4.10    0.80
 -10  -1  -6    1.60    1.00
  10   1   6    3.90    1.10
  10   1   6    3.20    0.80
 -11  -1  -6    0.30    1.00
  11   1   6    0.70    0.70
  11   1   6    0.00    0.80
  -7   2   6    0.30    1.30
  -7   2   6    1.10    1.30
   6  -2  -6    2.00    1.00
  -6   2   6    1.00    1.20
  -6   2   6    0.10    1.00
   5  -2  -6    1.10    0.80
  -5   2   6    1.20    1.10
  -5   2   6   -0.50    0.90
  -5   2   6    0.60    0.50
  -5   2   6   -0.30    0.90
   4  -2  -6   29.20    2.40
  -4   2   6   21.10    2.30
  -4   2   6   20.90    2.90
  -4   2   6   20.00    2.30
  -4   2   6   21.70    1.90
   3  -2  -6   27.20    2.50
  -3   2   6   23.70    2.40
  -3   2   6   25.30    2.30
  -3   2   6   28.70    2.10
  -3   2   6   19.40    2.80
   2  -2  -6   85.39    6.60
  -2   2   6   85.89    5.70
  -2   2   6   76.29    7.10
  -2   2   6   87.59    5.80
  -2   2   6   91.19    5.70
   1  -2  -6    1.50    0.70
  -1   2   6    1.40    0.70
  -1   2   6    1.30    0.50
  -1   2   6    1.30    0.40
  -1   2   6    0.30    0.70
  -1   2   6    2.00    1.00
   0   2   6  106.89    6.70
   0   2   6  117.39    6.50
   0   2   6  103.29    6.70
   0   2   6   83.59    8.30
   1   2   6    0.90    0.40
   1   2   6    0.50    0.40
   1   2   6    0.10    0.70
   1   2   6    0.80    0.70
   1   2   6    0.30    0.30
  -2  -2  -6    4.50    0.60
   2   2   6    3.70    0.90
   2   2   6    3.90    1.10
   2   2   6    3.70    0.50
   2   2   6    5.60    0.70
   2   2   6    4.10    0.60
  -3  -2  -6   96.69    6.00
   3   2   6  101.99    5.60
   3   2   6  111.69    8.00
   3   2   6  103.59    6.50
   3   2   6   93.79    6.20
   3   2   6   93.69    6.30
  -4  -2  -6   57.09    3.70
   4   2   6   58.49    3.80
   4   2   6   59.59    3.50
   4   2   6   64.09    4.10
   4   2   6   62.29    4.00
  -5  -2  -6   11.10    0.80
   5   2   6    8.70    0.90
   5   2   6   11.30    1.20
   5   2   6   11.70    0.90
   5   2   6   10.20    1.10
  -6  -2  -6  115.79    7.50
   6   2   6  116.09    6.40
   6   2   6  104.79    8.30
  -7  -2  -6   62.49    4.50
   7   2   6   63.79    5.00
   7   2   6   63.09    3.80
  -8  -2  -6   44.50    3.60
   8   2   6   47.40    3.90
   8   2   6   48.70    3.00
  -9  -2  -6    1.50    0.80
  -9  -2  -6   -0.90    0.60
   9   2   6    0.60    0.70
   9   2   6    0.20    0.50
 -10  -2  -6    5.50    1.30
  10   2   6    5.70    1.00
  10   2   6    5.60    1.30
 -11  -2  -6    2.00    1.00
  11   2   6    2.80    1.10
  11   2   6    2.60    0.80
   7  -3  -6    0.60    0.90
  -7   3   6    0.40    1.40
   6  -3  -6    2.60    1.10
  -6   3   6    4.60    1.40
  -6   3   6    1.50    1.20
   5  -3  -6    4.70    1.20
  -5   3   6    3.00    1.40
  -5   3   6    5.70    1.40
  -5   3   6    1.30    1.00
   4  -3  -6   33.80    2.80
  -4   3   6   25.20    2.70
  -4   3   6   26.90    2.70
  -4   3   6   24.30    3.20
   3  -3  -6   42.70    3.50
  -3   3   6   34.90    3.90
  -3   3   6   38.60    3.20
  -3   3   6   36.50    3.20
   2  -3  -6  104.39    8.80
  -2   3   6  112.79    9.50
  -2   3   6  113.39    7.60
  -2   3   6  108.59    7.60
  -2   3   6  120.69    7.50
  -2   3   6  133.19    7.30
   1  -3  -6   -0.30    0.70
  -1   3   6    1.10    0.40
  -1   3   6    2.50    1.00
  -1   3   6    0.80    0.30
  -1   3   6    1.20    0.80
   0  -3  -6   74.29    4.60
   0   3   6   70.39    4.80
   0   3   6   72.29    6.30
   0   3   6   76.79    4.70
   0   3   6   79.09    5.10
  -1  -3  -6   72.99    4.50
   1   3   6   76.09    4.70
   1   3   6   69.49    4.90
   1   3   6   75.49    4.70
   1   3   6   55.99    6.00
   1   3   6   79.29    4.20
  -2  -3  -6  367.96   22.70
   2   3   6  397.86   21.20
   2   3   6  375.96   28.90
   2   3   6  376.86   23.00
   2   3   6  415.46   24.20
   2   3   6  388.46   23.20
  -3  -3  -6    0.30    0.30
   3   3   6    1.30    0.40
   3   3   6    1.30    0.40
   3   3   6    2.00    0.80
   3   3   6    0.90    0.40
   3   3   6    0.90    0.80
  -4  -3  -6   36.80    2.30
   4   3   6   37.30    2.30
   4   3   6   37.60    2.50
   4   3   6   36.40    2.60
  -5  -3  -6   16.00    1.40
  -5  -3  -6   14.10    1.00
   5   3   6   13.50    1.10
   5   3   6   11.60    1.30
   5   3   6   12.20    1.10
  -6  -3  -6    5.40    0.90
  -6  -3  -6    4.50    0.50
   6   3   6    4.20    0.80
   6   3   6    5.40    0.70
   6   3   6    4.90    0.70
  -7  -3  -6   62.49    4.50
   7   3   6   60.59    5.00
   7   3   6   64.69    3.80
  -8  -3  -6   46.60    3.60
   8   3   6   45.00    3.00
   8   3   6   48.50    3.90
  -9  -3  -6    2.00    0.80
   9   3   6    2.40    0.80
   9   3   6    1.00    0.60
 -10  -3  -6    4.50    1.10
 -10  -3  -6    6.40    1.20
  10   3   6    4.50    0.90
  10   3   6    5.60    1.30
 -11  -3  -6    1.00    0.90
  11   3   6    1.20    1.00
  11   3   6    0.60    0.70
   7  -4  -6    7.40    1.50
  -7   4   6    4.00    1.70
   6  -4  -6   13.60    1.80
   6  -4  -6   11.40    1.30
  -6   4   6   15.40    2.30
  -6   4   6   10.90    2.00
   5  -4  -6   13.90    1.80
   5  -4  -6   10.70    1.20
  -5   4   6   11.30    1.90
  -5   4   6    9.20    1.90
  -5   4   6   11.60    2.30
   4  -4  -6    8.20    1.40
   4  -4  -6    5.40    0.90
  -4   4   6    1.70    1.30
  -4   4   6    7.00    1.40
  -4   4   6    4.90    1.40
   3  -4  -6   38.50    2.60
   3  -4  -6   37.40    3.40
  -3   4   6   30.30    3.80
  -3   4   6   37.50    3.20
  -3   4   6   30.10    3.10
  -3   4   6   43.30    2.70
   2  -4  -6  155.48    8.00
   2  -4  -6  144.39    8.70
   2  -4  -6  128.49   10.80
  -2   4   6  146.69    9.20
  -2   4   6  146.69    8.80
  -2   4   6  130.49   11.40
   1  -4  -6   52.69    5.20
   1  -4  -6   66.99    4.10
  -1   4   6   62.99    5.70
  -1   4   6   69.79    4.70
  -1   4   6   69.69    4.20
   0  -4  -6   47.60    3.10
   0   4   6   49.10    3.30
   0   4   6   46.90    4.50
   0   4   6   49.50    3.60
  -1  -4  -6   38.80    2.60
   1   4   6   38.50    3.00
   1   4   6   38.90    3.80
   1   4   6   42.30    2.80
  -2  -4  -6   29.30    2.00
   2   4   6   32.00    3.20
   2   4   6   30.10    2.50
   2   4   6   27.80    2.20
   2   4   6   31.70    1.90
  -3  -4  -6  167.98   10.60
   3   4   6  198.38   13.90
   3   4   6  172.98   10.90
   3   4   6  181.88   11.00
   3   4   6  179.38   10.00
  -4  -4  -6  185.28   11.20
  -4  -4  -6  168.58   10.40
   4   4   6  182.88    9.90
   4   4   6  168.38   10.70
  -5  -4  -6   22.00    1.50
  -5  -4  -6   23.20    1.80
   5   4   6   20.70    1.60
   5   4   6   21.10    1.70
  -6  -4  -6    0.30    0.50
  -6  -4  -6   -0.10    0.30
   6   4   6   -0.10    0.40
   6   4   6    0.10    0.40
   6   4   6   -0.40    0.40
  -7  -4  -6    0.90    0.70
   7   4   6    1.50    0.60
   7   4   6    1.20    0.50
   7   4   6    0.80    0.70
  -8  -4  -6    0.20    0.60
   8   4   6    0.30    0.50
   8   4   6    1.00    0.70
  -9  -4  -6   14.50    1.80
   9   4   6   16.80    1.50
   9   4   6   17.60    1.90
 -10  -4  -6   21.70    2.20
  10   4   6   22.90    2.40
  10   4   6   20.60    1.90
 -11  -4  -6    3.00    1.10
  11   4   6    3.40    0.90
  11   4   6    2.00    1.00
   7  -5  -6   22.30    2.60
  -7   5   6   22.40    3.20
   6  -5  -6    2.20    1.10
  -6   5   6    1.50    1.40
   5  -5  -6    1.70    0.70
   5  -5  -6    0.80    1.00
  -5   5   6    3.40    1.60
  -5   5   6    1.50    1.30
  -5   5   6    1.10    1.30
   4  -5  -6    4.10    1.20
   4  -5  -6    5.30    0.90
  -4   5   6    4.80    1.50
  -4   5   6    6.60    0.90
  -4   5   6    4.50    1.40
  -4   5   6    5.30    1.70
   3  -5  -6   29.40    1.90
   3  -5  -6   30.40    2.90
   3  -5  -6   27.70    2.10
  -3   5   6   26.40    2.70
  -3   5   6   24.90    3.30
  -3   5   6   28.10    2.10
   2  -5  -6   27.30    1.80
   2  -5  -6   23.90    1.90
   2  -5  -6   24.80    2.60
  -2   5   6   21.00    2.40
  -2   5   6   25.20    1.90
  -2   5   6   25.40    3.10
   1  -5  -6   95.59    5.90
   1  -5  -6   81.29    7.40
  -1   5   6  101.99    8.10
  -1   5   6   97.79    6.10
  -1   5   6   99.59    6.40
   0  -5  -6  119.59    7.30
   0   5   6  117.79    7.80
   0   5   6  124.59    7.60
   0   5   6  117.79    9.80
  -1  -5  -6   33.20    2.30
   1   5   6   34.30    2.50
   1   5   6   34.50    2.80
   1   5   6   35.30    3.50
  -2  -5  -6   14.10    1.10
   2   5   6   16.10    2.10
   2   5   6   15.10    1.10
   2   5   6   15.10    1.60
   2   5   6   13.50    1.30
  -3  -5  -6   77.59    4.80
   3   5   6   76.39    4.60
   3   5   6   89.39    6.70
   3   5   6   77.89    5.10
  -4  -5  -6    3.60    0.70
  -4  -5  -6    3.30    0.50
   4   5   6    3.00    0.60
   4   5   6    3.70    0.60
  -5  -5  -6  230.28   13.50
  -5  -5  -6  240.48   14.70
   5   5   6  226.28   14.00
   5   5   6  225.58   12.80
  -6  -5  -6  134.29    7.60
  -6  -5  -6  128.19    8.30
   6   5   6  127.09    7.30
   6   5   6  117.89    7.90
  -7  -5  -6   50.69    3.00
  -7  -5  -6   50.39    3.60
   7   5   6   45.00    3.20
   7   5   6   44.40    4.00
   7   5   6   48.60    3.10
  -8  -5  -6    1.00    0.70
   8   5   6    2.10    0.70
   8   5   6    1.70    0.80
  -9  -5  -6   23.90    2.20
   9   5   6   20.80    2.30
   9   5   6   22.30    1.80
 -10  -5  -6    3.70    1.00
  10   5   6    4.50    1.20
  10   5   6    4.00    0.90
 -11  -5  -6    6.80    1.40
  11   5   6   10.50    1.40
  11   5   6    8.40    1.60
   7  -6  -6    2.20    1.20
   6  -6  -6    0.80    1.00
   5  -6  -6   37.40    2.60
   5  -6  -6   38.20    3.50
  -5   6   6   34.90    3.30
  -5   6   6   25.10    3.90
   4  -6  -6    3.30    1.20
   4  -6  -6    3.10    0.80
   4  -6  -6    3.30    0.70
  -4   6   6    3.20    0.70
  -4   6   6    2.90    1.30
  -4   6   6    0.40    1.30
   3  -6  -6    1.00    0.50
   3  -6  -6    1.50    0.60
   3  -6  -6    1.40    1.10
  -3   6   6   -0.50    0.90
  -3   6   6    1.40    0.60
   2  -6  -6   13.30    1.90
   2  -6  -6   18.70    1.40
   2  -6  -6   14.40    1.30
  -2   6   6   12.20    1.80
  -2   6   6   16.20    2.50
  -2   6   6   15.20    1.40
   1  -6  -6   91.69    5.00
   1  -6  -6   70.49    6.70
   1  -6  -6   81.99    5.20
  -1   6   6   77.69    7.20
  -1   6   6   86.49    5.40
  -1   6   6   87.89    5.70
   0  -6  -6   49.90    3.40
   0   6   6   49.99    4.90
   0   6   6   54.99    3.60
   0   6   6   56.69    4.00
  -1  -6  -6  135.89    8.40
   1   6   6  143.19    8.80
   1   6   6  149.29    9.00
   1   6   6  134.99   11.20
  -2  -6  -6  153.18    9.10
   2   6   6  152.78   12.00
   2   6   6  149.99    9.40
  -3  -6  -6    5.40    0.60
   3   6   6    4.40    0.80
   3   6   6    5.00    0.70
  -4  -6  -6   90.49    5.40
   4   6   6   92.89    5.30
   4   6   6   86.59    5.70
  -5  -6  -6   85.09    5.00
   5   6   6   77.59    5.20
   5   6   6   82.59    4.90
  -6  -6  -6   42.90    3.00
  -6  -6  -6   41.80    2.60
   6   6   6   39.00    2.80
   6   6   6   37.40    2.70
  -7  -6  -6  194.48   11.10
  -7  -6  -6  190.38   12.20
   7   6   6  187.28   10.60
   7   6   6  177.58   11.50
  -8  -6  -6   17.00    1.80
   8   6   6   16.30    1.50
   8   6   6   19.50    1.60
  -9  -6  -6    1.70    0.80
   9   6   6    1.50    0.70
   9   6   6    2.50    0.90
 -10  -6  -6    6.60    1.30
  10   6   6    8.50    1.40
  10   6   6   10.10    1.30
 -11  -6  -6   13.70    1.90
  11   6   6   14.60    2.00
   6  -7  -6    5.90    1.60
   5  -7  -6    7.90    1.60
  -5   7   6    7.10    2.00
   4  -7  -6    7.90    1.10
   4  -7  -6    9.10    1.10
   4  -7  -6    7.10    1.70
  -4   7   6   10.10    1.20
  -4   7   6    7.00    2.00
  -4   7   6    7.50    1.70
   3  -7  -6   42.60    4.10
   3  -7  -6   44.50    2.80
   3  -7  -6   44.70    2.90
  -3   7   6   37.20    4.40
  -3   7   6   46.70    3.70
  -3   7   6   40.40    3.10
   2  -7  -6    2.60    1.30
   2  -7  -6    5.00    0.90
   2  -7  -6    4.90    0.80
  -2   7   6    4.50    0.80
  -2   7   6    5.80    1.40
  -2   7   6    3.60    1.50
   1  -7  -6    4.40    0.70
   1  -7  -6    4.70    1.40
   1  -7  -6    4.40    0.90
  -1   7   6    3.90    1.40
  -1   7   6    5.20    1.30
  -1   7   6    5.20    0.90
   0  -7  -6    5.10    0.70
   0   7   6    5.80    1.50
   0   7   6    4.70    0.80
  -1  -7  -6  214.88   12.70
   1   7   6  219.08   13.20
   1   7   6  208.48   16.60
  -2  -7  -6   44.00    2.80
   2   7   6   44.40    4.20
   2   7   6   41.60    3.10
  -3  -7  -6   18.60    1.40
   3   7   6   17.80    1.60
  -4  -7  -6    0.00    0.30
   4   7   6   -0.30    0.40
   4   7   6   -0.10    0.40
  -5  -7  -6  104.69    5.90
   5   7   6   92.49    6.20
   5   7   6   95.59    5.70
  -6  -7  -6  113.89    6.70
   6   7   6  106.29    7.00
   6   7   6  112.09    6.50
  -7  -7  -6   22.50    1.70
   7   7   6   20.40    1.80
   7   7   6   21.50    1.70
  -8  -7  -6    6.30    0.90
  -8  -7  -6    7.80    1.30
   8   7   6    7.30    1.00
   8   7   6    8.00    1.10
  -9  -7  -6   19.50    2.10
   9   7   6   20.40    1.80
 -10  -7  -6    1.80    0.90
   6  -8  -6    1.20    1.10
   5  -8  -6    7.90    1.80
   5  -8  -6    8.40    1.10
   4  -8  -6   82.69    4.70
   4  -8  -6   71.19    6.40
  -4   8   6   69.99    7.10
   3  -8  -6   33.60    2.40
   3  -8  -6   30.90    2.30
   3  -8  -6   31.50    3.40
  -3   8   6   36.30    3.20
  -3   8   6   30.00    2.50
  -3   8   6   32.00    3.90
   2  -8  -6    5.70    1.00
   2  -8  -6    4.60    1.60
   2  -8  -6    6.70    0.80
  -2   8   6    5.90    1.80
  -2   8   6    4.70    0.90
   1  -8  -6    2.80    0.80
   1  -8  -6    1.30    0.50
   1  -8  -6    1.90    1.20
  -1   8   6    2.40    0.80
  -1   8   6    3.10    1.30
   0  -8  -6   25.00    1.80
   0   8   6   24.30    2.00
   0   8   6   20.10    2.80
  -1  -8  -6   21.80    1.60
   1   8   6   20.50    1.90
   1   8   6   22.30    2.70
  -2  -8  -6   16.10    1.30
   2   8   6   16.60    1.50
  -3  -8  -6  127.99    7.50
   3   8   6  120.19    7.90
  -4  -8  -6    0.10    0.40
   4   8   6    0.80    0.60
  -5  -8  -6   43.30    2.70
   5   8   6   41.40    2.70
   5   8   6   35.20    2.90
  -6  -8  -6    8.80    1.00
   6   8   6    9.90    1.10
   6   8   6   10.60    1.10
  -7  -8  -6   35.00    2.40
   7   8   6   30.40    2.60
   7   8   6   37.20    2.50
  -8  -8  -6   38.30    2.70
   8   8   6   38.90    2.80
   8   8   6   41.10    3.00
   9   8   6    2.20    0.80
 -10  -8  -6    0.50    0.90
   5  -9  -6    3.20    0.90
   5  -9  -6    2.70    1.40
   4  -9  -6    9.70    1.30
   4  -9  -6   10.10    2.00
   3  -9  -6   37.90    2.70
   3  -9  -6   35.50    3.80
   3  -9  -6   37.10    2.60
   2  -9  -6   99.89    8.50
   2  -9  -6  107.69    6.30
   2  -9  -6  104.99    6.20
  -2   9   6  106.19    8.90
  -2   9   6   93.09    6.60
   1  -9  -6   12.70    1.10
   1  -9  -6   13.70    1.50
   1  -9  -6   10.50    2.00
  -1   9   6   11.50    2.20
  -1   9   6    9.30    1.30
   0  -9  -6    9.10    0.90
   0  -9  -6    8.20    1.30
   0  -9  -6    7.60    1.90
   0   9   6    8.10    1.20
   0   9   6    8.00    1.80
  -1  -9  -6   25.80    1.80
   1   9   6   24.90    2.20
   1   9   6   27.20    3.20
  -2  -9  -6   19.60    1.50
   2   9   6   19.10    1.80
  -3  -9  -6   25.30    1.70
   3   9   6   21.10    2.00
  -4  -9  -6   25.40    1.80
   4   9   6   22.90    2.00
  -5  -9  -6   18.20    1.50
   5   9   6   17.40    1.70
  -6  -9  -6   12.60    1.30
   6   9   6   12.40    1.40
  -7  -9  -6   25.00    2.00
   7   9   6   26.80    2.00
   7   9   6   24.40    2.20
  -8  -9  -6    6.80    1.00
   8   9   6    7.50    1.10
  -9  -9  -6   23.60    1.90
   5 -10  -6    2.90    0.90
   4 -10  -6    9.90    2.00
   4 -10  -6   10.40    1.30
   3 -10  -6   30.20    3.50
   3 -10  -6   32.70    2.50
   2 -10  -6   20.70    1.80
   2 -10  -6   21.00    1.60
   2 -10  -6   17.10    2.60
  -2  10   6   16.00    1.80
   1 -10  -6   25.60    1.80
   1 -10  -6   24.50    3.10
   1 -10  -6   26.10    2.10
  -1  10   6   17.80    2.00
   0 -10  -6   63.19    6.00
   0 -10  -6   69.19    4.50
   0 -10  -6   69.39    4.30
   0  10   6   70.09    6.30
   0  10   6   64.39    4.70
  -1 -10  -6    1.00    0.50
   1  10   6   -1.00    0.50
  -2 -10  -6   29.20    2.10
   2  10   6   28.20    2.40
  -3 -10  -6   62.39    3.90
   3  10   6   58.59    4.20
  -4 -10  -6   29.60    2.10
   4  10   6   25.40    2.30
  -5 -10  -6   33.20    2.30
   5  10   6   27.10    2.50
  -6 -10  -6   12.30    1.30
  -7 -10  -6   -0.50    0.60
  -8 -10  -6   19.70    1.80
   4 -11  -6    1.30    0.90
   3 -11  -6    3.80    1.00
   3 -11  -6   -1.30    1.20
   2 -11  -6   18.40    2.80
   2 -11  -6   19.00    1.60
   2 -11  -6   20.50    2.00
   1 -11  -6   51.39    3.20
   1 -11  -6   48.60    3.40
   1 -11  -6   46.80    4.80
  -1  11   6   42.30    3.50
   0 -11  -6   30.90    3.90
   0 -11  -6   41.80    2.90
   0 -11  -6   41.50    2.60
   0  11   6   31.50    2.90
  -1 -11  -6    2.20    1.00
  -1 -11  -6    2.70    0.70
   1  11   6    2.20    0.90
  -2 -11  -6   -0.50    0.50
   2  11   6    0.60    0.80
  -3 -11  -6    2.10    0.70
   3  11   6    2.50    0.90
  -4 -11  -6   42.30    2.90
  -5 -11  -6  115.19    7.10
  -6 -11  -6    7.00    1.20
  -7 -11  -6   -0.90    0.60
   2 -12  -6    1.00    0.90
   2 -12  -6    2.20    1.70
   1 -12  -6   18.80    3.10
   1 -12  -6   25.60    1.90
   1 -12  -6   24.30    2.30
   0 -12  -6   26.40    2.50
   0 -12  -6   31.20    2.20
   0 -12  -6   32.20    3.70
  -1 -12  -6   20.10    1.70
  -1 -12  -6   17.80    2.00
  -2 -12  -6   -0.20    0.60
  -2 -12  -6    0.20    0.80
  -3 -12  -6    9.60    1.20
  -4 -12  -6   12.60    1.40
  -5 -12  -6    6.30    1.10
  -6 -12  -6   13.70    1.50
   0 -13  -6    0.00    0.80
   0 -13  -6    0.10    0.70
  -1 -13  -6   20.30    2.10
  -1 -13  -6   25.00    2.00
  -2 -13  -6    6.80    1.10
  -2 -13  -6    6.00    1.40
  -3 -13  -6    2.10    1.00
  -3 -13  -6    2.70    0.90
   0  -7   7    1.30    1.10
   1  -7   7   21.60    2.50
   2  -7   7   12.30    2.00
   3  -7   7    2.40    1.20
   4  -7   7    1.80    1.10
   5  -7   7    0.50    1.10
  -2  -6   7    4.70    1.40
  -2  -6   7    6.90    1.40
  -1  -6   7    2.60    1.20
  -1  -6   7   -0.60    0.90
   0  -6   7   -0.70    0.80
   0  -6   7    0.80    1.00
   1  -6   7   15.80    2.00
   1  -6   7   15.10    1.70
   2  -6   7   15.50    2.00
   3  -6   7   39.20    3.50
   4  -6   7    3.70    1.30
   5  -6   7    0.20    0.90
   6  -6   7    1.20    1.10
   6  -6   7    1.70    0.60
   7  -6   7    5.70    0.90
   7  -6   7    9.00    1.70
  -3  -5   7    8.30    1.50
  -3  -5   7    4.80    1.40
  -2  -5   7   14.60    1.80
  -2  -5   7   10.70    1.80
  -1  -5   7   19.90    2.00
  -1  -5   7   22.80    2.30
  -1  -5   7   17.20    2.10
   0  -5   7    0.20    0.80
   0  -5   7    1.10    0.70
   0  -5   7    0.40    0.80
   1  -5   7   19.50    1.90
   1  -5   7   18.30    2.00
   1  -5   7   23.50    2.30
   2  -5   7    5.10    1.20
   3  -5   7   26.10    2.50
   4  -5   7   19.30    2.20
   5  -5   7   11.60    1.10
   5  -5   7   16.20    1.90
   6  -5   7   -0.50    0.80
   6  -5   7    0.60    0.50
   7  -5   7    1.40    0.60
   7  -5   7    1.50    1.00
   8  -5   7    2.80    0.70
   8  -5   7    1.70    1.10
  -4  -4   7    0.20    0.70
  -4  -4   7    0.20    1.00
  -3  -4   7    4.50    1.10
  -3  -4   7    5.50    1.30
  -3  -4   7    5.40    1.30
  -2  -4   7    1.70    1.00
  -2  -4   7    3.60    0.90
  -2  -4   7    4.20    1.10
  -1  -4   7    8.70    1.30
  -1  -4   7   10.30    1.40
  -1  -4   7    9.50    1.50
   0  -4   7   12.50    1.60
   0  -4   7    9.80    1.20
   0  -4   7   10.10    1.50
   1  -4   7   16.10    1.80
   1  -4   7   17.10    1.90
   1  -4   7   16.40    1.60
   2  -4   7    5.60    1.10
   3  -4   7   37.20    3.10
   4  -4   7   34.70    3.00
   5  -4   7   18.10    1.40
   5  -4   7   21.90    2.10
   6  -4   7   11.40    1.60
   6  -4   7    9.80    1.00
   7  -4   7   14.40    1.40
   7  -4   7   25.30    2.30
   8  -4   7    0.60    1.00
   8  -4   7    1.00    0.60
   9  -4   7    0.80    1.00
   9  -4   7    1.70    0.70
  -5  -3   7    0.60    1.10
  -5  -3   7    0.70    0.70
  -4  -3   7    7.60    1.50
  -4  -3   7    5.40    1.40
  -4  -3   7    8.00    1.30
  -3  -3   7    3.60    1.10
  -3  -3   7    2.80    1.10
  -3  -3   7    3.30    1.00
  -2  -3   7    7.70    1.40
  -2  -3   7    8.40    1.40
  -2  -3   7   10.50    1.40
  -1  -3   7    9.70    1.30
  -1  -3   7    8.80    1.20
  -1  -3   7    7.60    1.40
   0  -3   7   12.70    1.70
   0  -3   7   11.40    1.30
   0  -3   7   11.70    1.40
   1  -3   7   13.00    1.60
   1  -3   7   15.50    1.40
   1  -3   7   18.40    1.80
   2  -3   7   24.70    2.20
   2  -3   7   31.00    2.40
   2  -3   7   24.50    1.90
   3  -3   7    7.40    1.30
   4  -3   7    0.40    0.30
   4  -3   7    1.70    0.80
   5  -3   7   96.49    5.60
   5  -3   7   97.49    6.80
   6  -3   7   69.99    4.20
   6  -3   7   73.89    5.30
   7  -3   7   10.50    1.00
   7  -3   7    9.40    1.60
   8  -3   7    0.90    0.90
   8  -3   7   -0.30    0.50
   9  -3   7   -0.80    0.40
 -10   3  -7    6.60    1.50
  10  -3   7    9.20    1.40
  10  -3   7    7.80    1.10
  -6  -2   7    1.40    0.80
  -6  -2   7    0.40    1.10
  -5  -2   7   13.70    2.10
  -5  -2   7   18.80    1.80
  -4  -2   7    5.90    1.40
  -4  -2   7    5.10    1.00
  -4  -2   7    5.20    1.80
  -4  -2   7    3.70    1.20
  -3  -2   7    0.40    0.80
  -3  -2   7    0.80    0.80
  -3  -2   7   -0.10    0.60
  -3  -2   7    0.20    1.10
  -2  -2   7   24.20    3.20
  -2  -2   7   30.00    2.50
  -2  -2   7   31.10    2.50
  -1  -2   7    2.20    1.20
  -1  -2   7    2.30    0.80
  -1  -2   7    2.50    0.80
  -1  -2   7    1.90    0.90
   0  -2   7  145.49    9.20
   0  -2   7  153.68    9.90
   1  -2   7   88.59    5.60
   1  -2   7   82.29    5.90
   1  -2   7   96.79    6.20
   2  -2   7    5.40    1.10
   2  -2   7    3.70    0.60
   2  -2   7    5.70    1.00
   3  -2   7    1.40    0.40
   3  -2   7    0.90    0.40
   3  -2   7    1.40    0.70
   4  -2   7   21.50    1.90
   4  -2   7   18.40    1.30
   5  -2   7   45.70    2.90
   5  -2   7   49.80    3.70
   6  -2   7   23.70    2.10
   6  -2   7   17.80    1.40
   7  -2   7   45.60    2.90
   7  -2   7   47.20    3.60
   7  -2   7   42.80    3.60
   8  -2   7   18.10    1.90
   8  -2   7   17.90    1.80
   8  -2   7   15.10    1.40
   9  -2   7   -0.40    0.60
   9  -2   7   -0.70    0.40
 -10   2  -7   11.60    1.90
  10  -2   7   13.90    1.40
  10  -2   7   13.00    1.70
  -6  -1   7    0.20    1.00
  -6  -1   7    0.90    0.70
  -5  -1   7    0.40    1.00
  -5  -1   7    0.70    0.60
  -5  -1   7   -0.50    1.00
  -4  -1   7   15.70    1.90
  -4  -1   7   15.90    2.70
  -4  -1   7   15.90    2.00
  -4  -1   7   14.80    1.60
  -3  -1   7   80.79    5.30
  -3  -1   7   72.79    6.70
  -3  -1   7   71.69    5.30
  -2  -1   7   18.80    2.60
  -2  -1   7   18.50    2.10
  -2  -1   7   21.20    1.90
  -2  -1   7   19.50    1.90
  -1  -1   7   31.60    2.80
  -1  -1   7   35.00    3.60
  -1  -1   7   36.00    2.70
  -1  -1   7   36.70    2.80
   0  -1   7    0.70    0.70
   0  -1   7    2.30    0.70
   0  -1   7    1.70    0.90
   0  -1   7    1.10    0.50
   1  -1   7   29.20    2.30
   1  -1   7   26.50    2.90
   1  -1   7   25.80    2.30
   1  -1   7   28.10    1.90
   2  -1   7  277.47   17.30
   2  -1   7  275.47   20.50
   2  -1   7  260.27   16.30
   3  -1   7  140.69    9.20
   3  -1   7  149.69    8.20
   3  -1   7  153.88    9.80
   4  -1   7    5.70    0.60
   4  -1   7    5.80    1.00
   5  -1   7   85.79    5.50
   5  -1   7   75.59    5.80
   5  -1   7   73.79    4.70
   5  -1   7   76.09    4.50
   6  -1   7    0.50    0.50
   6  -1   7    0.50    0.40
   6  -1   7    1.10    0.80
   7  -1   7   43.80    3.60
   7  -1   7   43.50    2.80
   7  -1   7   46.10    3.50
   8  -1   7   20.30    1.50
   8  -1   7   18.50    2.00
   8  -1   7   21.90    2.20
  -9   1  -7   17.60    2.10
   9  -1   7   17.10    1.50
   9  -1   7   18.10    1.90
 -10   1  -7   -0.70    0.80
  10  -1   7    0.10    0.60
  10  -1   7   -0.30    0.70
 -11   1  -7    0.60    1.00
  11  -1   7    1.90    0.70
  11  -1   7    0.70    0.90
  -6   0   7    1.60    1.30
  -6   0   7    2.80    0.80
  -5   0   7    4.40    1.40
  -5   0   7    2.70    0.80
  -5   0   7    4.90    1.30
  -4   0   7   32.40    2.50
  -4   0   7   28.50    2.70
  -4   0   7   28.60    3.50
  -4   0   7   27.10    2.70
  -3   0   7   34.50    2.90
  -3   0   7   37.60    2.70
  -3   0   7   29.30    2.90
  -3   0   7   33.70    3.70
  -2   0   7   14.80    2.30
  -2   0   7   14.00    1.70
  -2   0   7   17.30    1.90
  -2   0   7   15.50    1.50
  -1   0   7   41.20    2.90
  -1   0   7   37.10    3.10
  -1   0   7   38.80    3.90
  -1   0   7   37.20    2.80
   0   0   7   10.00    1.40
   0   0   7   10.50    1.80
   0   0   7   10.50    1.10
   0   0   7   12.40    1.20
   1   0   7  174.48   13.70
   1   0   7  183.08   11.40
   1   0   7  171.68   10.90
   2   0   7   89.09    5.00
   2   0   7   84.09    5.80
   2   0   7   87.29    7.30
   2   0   7   96.29    6.00
   3   0   7   61.99    3.60
   3   0   7   53.09    4.20
   3   0   7   66.89    5.30
   3   0   7   63.29    4.30
  -4   0  -7   94.29    5.80
   4   0   7   97.29    5.40
   4   0   7   99.39    6.50
   4   0   7   90.09    6.10
   5   0   7  143.09    8.00
   5   0   7  138.99   10.40
   5   0   7  145.99    9.40
   6   0   7   10.20    1.20
   6   0   7    9.30    1.30
   6   0   7    9.10    0.90
   7   0   7  159.38    8.90
   7   0   7  151.28   11.70
   7   0   7  165.28   10.50
   8   0   7    2.40    0.60
   8   0   7    3.00    0.80
  -9   0  -7   26.50    2.60
   9   0   7   24.10    1.90
   9   0   7   25.10    2.50
 -10   0  -7   19.90    2.40
  10   0   7   21.10    1.80
  10   0   7   21.80    2.30
 -11   0  -7    2.90    1.20
  11   0   7    3.40    0.90
  11   0   7    3.00    1.10
  -6   1   7    1.50    0.70
  -6   1   7    1.60    1.20
  -5   1   7    6.00    1.40
  -5   1   7    3.30    1.30
  -5   1   7    4.40    0.90
  -4   1   7    0.60    1.00
  -4   1   7   -0.10    1.10
  -4   1   7    0.00    0.50
  -4   1   7   -0.40    0.80
  -3   1   7   49.80    3.60
  -3   1   7   48.80    3.90
  -3   1   7   46.90    4.90
  -3   1   7   53.79    3.80
  -2   1   7   50.39    4.80
  -2   1   7   54.39    3.60
  -2   1   7   49.80    3.60
  -2   1   7   45.40    3.80
   1  -1  -7   56.49    5.00
  -1   1   7   68.89    4.30
  -1   1   7   60.49    5.60
  -1   1   7   62.59    4.50
  -1   1   7   65.39    4.20
   0   1   7   16.70    2.20
   0   1   7   16.70    1.40
   0   1   7   16.20    1.30
   0   1   7   15.00    1.80
   1   1   7   -0.10    0.70
   1   1   7    0.10    0.40
   1   1   7    1.10    0.90
   1   1   7    0.90    0.30
   2   1   7   18.50    1.50
   2   1   7   15.30    1.70
   2   1   7   18.20    1.40
   2   1   7   16.80    1.20
   2   1   7   15.30    2.20
  -3  -1  -7  149.49    9.20
   3   1   7  160.18   10.00
   3   1   7  140.89    9.50
   3   1   7  155.78    8.50
   3   1   7  162.38   12.00
   3   1   7  151.78    9.30
  -4  -1  -7  165.18    9.90
   4   1   7  157.58   10.20
   4   1   7  172.98   10.80
   4   1   7  173.98    9.30
   4   1   7  165.88   10.10
   5   1   7  165.38    9.10
   5   1   7  152.18   11.90
   5   1   7  172.28   10.60
   6   1   7    0.30    0.40
   6   1   7    0.10    0.60
   6   1   7    0.30    0.50
   7   1   7   11.10    1.00
   7   1   7   10.20    1.30
  -8  -1  -7   16.50    1.80
   8   1   7   14.40    1.60
   8   1   7   11.70    1.20
  -9  -1  -7  150.08   10.50
   9   1   7  152.68    8.90
   9   1   7  164.88   11.70
 -10  -1  -7   19.40    2.20
  10   1   7   17.30    1.60
  10   1   7   18.60    2.10
 -11  -1  -7    1.10    1.00
  11   1   7    1.10    0.90
  11   1   7    0.60    0.70
  -7   2   7    9.30    2.00
  -6   2   7    7.80    1.80
  -6   2   7    7.50    1.60
  -5   2   7    7.80    1.70
  -5   2   7    8.00    1.70
  -4   2   7    1.40    1.00
  -4   2   7    0.60    1.10
  -4   2   7    0.90    1.00
  -4   2   7    0.50    0.50
   3  -2  -7    4.90    1.10
  -3   2   7    4.00    1.20
  -3   2   7    7.20    0.90
  -3   2   7    5.50    1.30
  -3   2   7    7.80    1.80
   2  -2  -7   28.20    2.60
  -2   2   7   25.20    3.10
  -2   2   7   27.30    2.00
  -2   2   7   24.70    2.50
  -2   2   7   22.70    2.30
   1  -2  -7  161.08   13.20
  -1   2   7  181.48   14.10
  -1   2   7  179.78   11.30
  -1   2   7  191.98   11.10
  -1   2   7  181.48   11.40
   0   2   7   58.69    4.10
   0   2   7   53.19    5.30
   0   2   7   64.49    4.40
   0   2   7   66.09    4.00
   1   2   7   74.39    5.20
   1   2   7   80.69    4.30
   1   2   7   77.69    4.80
   1   2   7   72.19    5.00
   1   2   7   69.59    6.40
  -2  -2  -7    0.20    0.40
   2   2   7    0.30    0.30
   2   2   7   -0.60    0.60
   2   2   7   -0.30    0.40
   2   2   7    0.30    0.80
   2   2   7    0.40    0.30
  -3  -2  -7  105.09    6.80
   3   2   7  109.99    7.00
   3   2   7  105.49    7.20
   3   2   7  124.69    9.20
   3   2   7  118.39    6.40
   3   2   7  120.89    7.40
  -4  -2  -7  167.18   10.10
   4   2   7  181.38   11.00
   4   2   7  177.88    9.50
   4   2   7  165.68   10.40
   4   2   7  160.88   10.40
  -5  -2  -7   96.09    5.80
   5   2   7  102.79    6.20
   5   2   7   96.39    5.60
   5   2   7   98.69    6.50
   5   2   7   91.99    6.00
   6   2   7   79.29    4.70
   6   2   7   80.29    6.20
   6   2   7   83.99    5.60
  -7  -2  -7   15.20    1.70
   7   2   7   15.40    1.70
   7   2   7   17.40    1.30
  -8  -2  -7   68.09    5.10
   8   2   7   70.99    5.60
   8   2   7   72.99    4.30
  -9  -2  -7    9.00    1.40
   9   2   7    8.20    1.30
   9   2   7    8.10    1.10
 -10  -2  -7   12.20    1.70
  10   2   7    8.90    1.20
  10   2   7   10.60    1.60
  11   2   7   52.19    4.60
  11   2   7   51.19    3.50
   6  -3  -7   12.40    1.70
  -6   3   7    8.90    2.00
  -6   3   7   10.00    2.00
   5  -3  -7   43.90    3.50
  -5   3   7   31.90    3.30
  -5   3   7   32.80    3.40
   4  -3  -7   22.40    2.30
  -4   3   7   20.90    2.90
  -4   3   7   20.30    2.30
  -4   3   7   14.70    2.20
   3  -3  -7    4.40    1.10
  -3   3   7    5.90    1.30
  -3   3   7    2.60    1.10
  -3   3   7    2.60    1.30
   2  -3  -7  120.29    9.00
  -2   3   7  106.39    9.60
  -2   3   7  123.09    7.80
  -2   3   7  116.59    7.60
   1  -3  -7    8.70    1.50
  -1   3   7   10.00    1.60
  -1   3   7   12.20    1.10
  -1   3   7   11.50    1.90
   0  -3  -7   80.39    5.00
   0   3   7   81.09    5.50
   0   3   7   83.99    5.10
   0   3   7   77.99    5.20
   0   3   7   72.19    6.80
  -1  -3  -7  256.07   15.10
   1   3   7  216.08   19.40
   1   3   7  279.17   14.00
   1   3   7  254.77   15.40
   1   3   7  259.67   15.60
   1   3   7  258.47   16.10
  -2  -3  -7   11.30    1.10
   2   3   7   13.80    1.20
   2   3   7   13.70    1.00
   2   3   7   12.90    2.00
   2   3   7    9.30    1.50
   2   3   7   12.50    1.10
  -3  -3  -7   21.40    1.60
   3   3   7   22.40    2.10
   3   3   7   23.30    2.60
   3   3   7   22.10    1.60
   3   3   7   22.80    1.70
   3   3   7   25.40    1.80
  -4  -3  -7  111.89    7.00
   4   3   7  114.29    7.20
   4   3   7  118.19    7.40
   4   3   7  119.49    6.60
   4   3   7  118.69    7.60
  -5  -3  -7  150.98    9.00
   5   3   7  143.09    9.30
   5   3   7  156.58    9.80
   5   3   7  154.88    8.50
  -6  -3  -7   98.09    6.40
   6   3   7   83.49    7.10
   6   3   7   95.79    5.90
   6   3   7  100.39    5.50
  -7  -3  -7    0.10    0.50
   7   3   7    0.90    0.60
   7   3   7   -0.20    0.40
  -8  -3  -7    1.90    0.90
   8   3   7    2.70    0.60
   8   3   7    1.90    0.80
  -9  -3  -7    6.60    1.20
   9   3   7    5.50    1.20
   9   3   7    4.60    0.90
 -10  -3  -7   45.80    3.80
  10   3   7   48.30    3.20
  10   3   7   48.20    4.20
 -11  -3  -7    5.70    1.30
  11   3   7    6.70    1.20
  11   3   7    6.70    1.30
   7  -4  -7    1.90    1.10
   6  -4  -7   16.90    1.70
   6  -4  -7   21.00    2.30
  -6   4   7   14.90    2.50
  -6   4   7   16.40    2.70
   5  -4  -7   22.20    2.30
  -5   4   7   17.00    2.50
  -5   4   7   16.60    2.50
   4  -4  -7   31.40    2.90
  -4   4   7   31.50    3.00
  -4   4   7   26.30    3.50
  -4   4   7   21.70    2.70
   3  -4  -7   34.70    3.20
   3  -4  -7   34.00    2.40
  -3   4   7   33.10    3.00
  -3   4   7   33.80    3.10
  -3   4   7   28.50    3.60
   2  -4  -7    4.20    0.80
   2  -4  -7    3.70    1.20
  -2   4   7    4.80    1.30
  -2   4   7    4.00    0.70
  -2   4   7    3.90    1.40
   1  -4  -7   59.39    3.70
   1  -4  -7   49.40    4.80
  -1   4   7   63.79    3.90
  -1   4   7   56.19    4.30
  -1   4   7   53.09    5.30
   0  -4  -7  448.66   26.70
   0   4   7  466.25   27.30
   0   4   7  460.25   27.30
   0   4   7  444.76   34.20
  -1  -4  -7   18.90    1.50
   1   4   7   24.80    2.20
   1   4   7   11.60    2.20
   1   4   7   19.60    1.60
  -2  -4  -7   33.80    2.40
   2   4   7   31.40    2.80
   2   4   7   35.70    2.50
   2   4   7   37.20    2.20
   2   4   7   37.00    3.60
  -3  -4  -7    2.40    0.50
   3   4   7    3.20    0.50
   3   4   7    2.10    0.90
   3   4   7    1.70    1.00
   3   4   7    3.50    0.60
   3   4   7    1.80    0.50
  -4  -4  -7   25.10    1.70
   4   4   7   26.10    1.80
   4   4   7   25.70    1.90
  -5  -4  -7   50.79    3.10
  -5  -4  -7   50.89    3.50
   5   4   7   47.80    3.40
   5   4   7   50.19    3.10
  -6  -4  -7  111.39    7.20
  -6  -4  -7  109.89    6.40
   6   4   7  103.29    6.20
   6   4   7  103.59    6.70
  -7  -4  -7   67.39    4.90
   7   4   7   67.49    5.50
   7   4   7   72.29    4.20
  -8  -4  -7    0.30    0.70
   8   4   7    1.10    0.70
   8   4   7    1.50    0.60
  -9  -4  -7    8.60    1.40
   9   4   7   10.10    1.20
   9   4   7    8.40    1.40
 -10  -4  -7    2.80    1.00
  10   4   7    1.70    0.80
  10   4   7    1.30    0.90
 -11  -4  -7    5.30    1.20
  11   4   7    5.10    1.30
  11   4   7    5.10    1.10
   6  -5  -7    2.90    1.30
  -6   5   7    2.90    1.60
   5  -5  -7   57.59    4.80
   5  -5  -7   52.89    3.70
  -5   5   7   50.69    4.50
  -5   5   7   47.30    4.30
   4  -5  -7   44.70    3.20
   4  -5  -7   47.00    4.20
  -4   5   7   44.70    3.90
  -4   5   7   41.90    4.80
   3  -5  -7    1.30    0.60
   3  -5  -7    1.50    1.00
  -3   5   7    2.00    0.70
  -3   5   7    2.50    1.20
  -3   5   7    0.40    1.20
   2  -5  -7    6.60    0.90
   2  -5  -7    7.60    0.90
   2  -5  -7    7.00    1.40
  -2   5   7    7.70    1.80
  -2   5   7    7.70    1.00
  -2   5   7    5.30    1.40
   1  -5  -7    5.80    1.40
   1  -5  -7    3.80    0.80
  -1   5   7    4.60    1.50
  -1   5   7    6.00    0.90
  -1   5   7    3.60    1.30
   0  -5  -7  109.79    6.60
   0   5   7   97.39    9.00
   0   5   7  107.69    6.90
   0   5   7  116.49    7.30
  -1  -5  -7  151.58    9.10
   1   5   7  150.88    9.60
   1   5   7  151.08    9.40
   1   5   7  147.09   12.00
  -2  -5  -7  278.87   17.30
   2   5   7  287.17   17.80
   2   5   7  291.87   22.40
   2   5   7  296.67   17.80
   2   5   7  312.97   16.20
  -3  -5  -7    4.20    0.60
   3   5   7    3.70    1.10
   3   5   7    3.90    0.70
   3   5   7    4.10    0.60
   3   5   7    4.50    1.40
  -4  -5  -7    3.80    0.60
   4   5   7    2.50    0.60
   4   5   7    5.00    0.80
  -5  -5  -7   28.00    2.10
  -5  -5  -7   28.70    1.90
   5   5   7   25.00    2.10
   5   5   7   29.00    2.00
  -6  -5  -7   26.00    1.70
  -6  -5  -7   25.90    2.10
   6   5   7   24.30    1.80
   6   5   7   23.90    1.90
  -7  -5  -7   37.10    2.30
  -7  -5  -7   36.10    2.80
   7   5   7   33.60    2.50
   7   5   7   34.30    2.40
  -8  -5  -7   55.19    4.00
   8   5   7   51.29    4.50
   8   5   7   56.39    3.50
  -9  -5  -7   20.40    2.10
   9   5   7   17.90    2.10
   9   5   7   19.40    1.70
 -10  -5  -7    2.30    1.00
  10   5   7    0.80    0.90
  10   5   7    0.40    0.70
 -11  -5  -7    3.20    1.10
  11   5   7    4.40    1.10
  11   5   7    6.00    1.40
   6  -6  -7    2.70    1.30
   5  -6  -7    1.20    1.10
   5  -6  -7    0.00    0.70
  -5   6   7    0.80    1.40
   4  -6  -7    6.00    1.00
   4  -6  -7    5.30    1.50
  -4   6   7    6.70    1.00
  -4   6   7    3.50    1.80
  -4   6   7    8.70    1.80
   3  -6  -7   60.19    5.50
   3  -6  -7   68.09    3.90
   3  -6  -7   62.99    4.20
  -3   6   7   59.09    4.20
  -3   6   7   59.19    6.00
  -3   6   7   65.49    4.90
   2  -6  -7   63.29    5.70
   2  -6  -7   71.19    4.10
   2  -6  -7   67.69    4.40
  -2   6   7   62.09    6.30
  -2   6   7   71.09    4.50
  -2   6   7   61.19    5.00
   1  -6  -7   12.20    1.90
   1  -6  -7   14.00    1.20
  -1   6   7   12.00    1.30
  -1   6   7   11.50    1.80
  -1   6   7   10.40    2.10
   0  -6  -7   11.50    1.10
   0   6   7   13.70    1.90
   0   6   7   11.70    1.30
   0   6   7   12.30    2.20
  -1  -6  -7   15.00    1.30
   1   6   7   13.60    1.80
   1   6   7   14.00    2.30
   1   6   7   13.80    1.40
  -2  -6  -7  113.69    7.00
   2   6   7  113.49    9.50
   2   6   7  124.29    7.60
   2   6   7  113.59    7.30
  -3  -6  -7  277.07   16.80
   3   6   7  304.77   21.80
   3   6   7  273.37   17.30
   3   6   7  287.37   15.70
  -4  -6  -7   79.59    4.80
   4   6   7   79.09    4.70
   4   6   7   76.99    5.10
  -5  -6  -7    6.60    0.70
   5   6   7    6.00    0.90
   5   6   7    6.90    0.90
  -6  -6  -7   -0.10    0.40
   6   6   7   -0.30    0.40
   6   6   7    0.10    0.50
  -7  -6  -7   41.60    2.60
  -7  -6  -7   39.30    3.00
   7   6   7   38.40    2.70
   7   6   7   37.00    2.80
  -8  -6  -7   49.30    3.50
   8   6   7   42.30    3.20
   8   6   7   45.80    3.10
  -9  -6  -7   12.10    1.60
   9   6   7   12.60    1.40
 -10  -6  -7    4.50    1.10
  10   6   7    2.70    1.10
  10   6   7    4.20    1.10
 -11  -6  -7   -0.70    0.80
  11   6   7   -0.20    0.90
  11   6   7    0.70    0.90
   6  -7  -7    9.10    1.70
   5  -7  -7   -0.20    1.00
   4  -7  -7   15.30    1.50
   4  -7  -7   17.20    2.40
  -4   7   7   17.40    2.60
  -4   7   7   18.10    1.70
  -4   7   7   15.40    3.00
   3  -7  -7   24.70    1.80
   3  -7  -7   23.90    1.90
   3  -7  -7   24.10    2.80
  -3   7   7   18.50    3.10
  -3   7   7   23.90    2.70
  -3   7   7   23.10    2.00
   2  -7  -7    4.00    0.80
   2  -7  -7    2.90    0.70
   2  -7  -7    1.00    1.20
  -2   7   7    0.40    1.10
  -2   7   7    1.70    1.50
  -2   7   7    2.40    0.80
   1  -7  -7   38.50    4.40
   1  -7  -7   49.10    3.30
   1  -7  -7   51.79    3.30
  -1   7   7   51.19    3.50
  -1   7   7   55.99    4.10
  -1   7   7   50.99    5.00
   0  -7  -7   58.79    3.90
   0   7   7   58.89    4.10
   0   7   7   65.59    5.80
   0   7   7   59.09    4.50
  -1  -7  -7   44.10    2.90
   1   7   7   41.80    3.10
   1   7   7   42.60    4.40
  -2  -7  -7  111.89    6.80
   2   7   7  109.89    7.10
   2   7   7  111.29    9.20
  -3  -7  -7    0.50    0.40
   3   7   7    0.60    0.50
  -4  -7  -7   60.59    3.70
   4   7   7   56.29    4.00
   4   7   7   61.19    3.70
  -5  -7  -7  114.39    6.50
   5   7   7   98.89    6.90
   5   7   7  108.99    6.30
  -6  -7  -7   -0.20    0.40
   6   7   7   -0.40    0.50
   6   7   7    0.00    0.50
  -7  -7  -7   32.30    2.10
   7   7   7   29.80    2.40
   7   7   7   30.00    2.30
  -8  -7  -7    5.60    0.90
   8   7   7    6.50    1.00
   8   7   7    6.20    1.00
  -9  -7  -7   15.30    1.80
   9   7   7   15.80    1.60
 -10  -7  -7    3.50    1.10
  10   7   7    5.80    1.10
   5  -8  -7    2.30    1.40
   4  -8  -7   -0.80    1.00
   4  -8  -7   -0.40    0.50
   4  -8  -7    0.50    0.60
  -4   8   7    0.50    1.70
   3  -8  -7    2.00    0.70
   3  -8  -7    0.90    1.20
   3  -8  -7    0.40    0.70
  -3   8   7    0.30    1.40
  -3   8   7    1.20    0.70
   2  -8  -7   35.60    2.50
   2  -8  -7   36.90    2.60
   2  -8  -7   34.90    3.70
  -2   8   7   39.70    3.40
  -2   8   7   30.90    4.00
  -2   8   7   31.50    2.70
   1  -8  -7   90.59    5.60
   1  -8  -7   77.69    7.30
   1  -8  -7   91.89    5.50
  -1   8   7   88.09    7.90
  -1   8   7   94.19    6.30
  -1   8   7   88.09    5.80
   0  -8  -7    1.40    0.50
   0   8   7    1.60    1.30
   0   8   7    1.50    0.70
  -1  -8  -7    1.60    0.50
   1   8   7    2.30    1.40
   1   8   7    1.70    0.70
  -2  -8  -7    2.10    0.50
   2   8   7    4.50    1.50
   2   8   7    2.20    0.80
  -3  -8  -7   35.50    2.30
   3   8   7   32.90    2.60
  -4  -8  -7  184.18   10.70
   4   8   7  176.08   11.20
  -5  -8  -7    2.40    0.50
   5   8   7    1.30    0.60
   5   8   7    2.00    0.70
  -6  -8  -7    1.50    0.60
   6   8   7    1.80    0.70
   6   8   7    1.40    0.60
  -7  -8  -7    6.60    1.00
   7   8   7    7.20    1.10
   7   8   7    6.60    1.10
  -8  -8  -7    3.50    0.70
   8   8   7    3.20    0.80
   8   8   7    2.20    0.70
   9   8   7   16.10    1.70
   9   8   7   17.50    1.80
  10   8   7    4.10    1.10
   4  -9  -7    0.10    0.70
   4  -9  -7   -0.90    1.10
   3  -9  -7    0.90    0.70
   3  -9  -7    0.40    0.60
   3  -9  -7   -0.90    1.10
  -3   9   7    0.70    1.40
  -3   9   7    0.20    0.60
   2  -9  -7   29.20    2.20
   2  -9  -7   29.00    2.30
   2  -9  -7   30.30    3.40
  -2   9   7   25.40    3.70
  -2   9   7   25.70    2.30
   1  -9  -7    6.60    2.00
   1  -9  -7    9.90    1.10
   1  -9  -7    9.50    1.40
  -1   9   7   10.00    1.30
   0  -9  -7   28.80    2.00
   0  -9  -7   28.50    2.40
   0   9   7   25.90    3.40
   0   9   7   26.20    2.30
  -1  -9  -7   31.80    2.20
   1   9   7   29.00    2.50
   1   9   7   34.70    3.70
  -2  -9  -7    7.10    0.80
   2   9   7    5.10    1.00
  -3  -9  -7   17.40    1.40
   3   9   7   18.30    1.70
  -4  -9  -7    0.50    0.40
   4   9   7    1.50    0.70
  -5  -9  -7   11.70    1.10
   5   9   7    9.80    1.30
  -6  -9  -7   67.89    4.10
   6   9   7   60.89    4.40
   6   9   7   62.79    4.10
  -7  -9  -7    3.60    0.80
   7   9   7    1.50    0.70
   7   9   7    2.30    0.80
  -8  -9  -7    1.00    0.70
   8   9   7    2.00    0.80
   9   9   7    0.00    0.70
   4 -10  -7   16.00    1.60
   4 -10  -7    8.10    2.10
   3 -10  -7    1.10    1.50
   3 -10  -7   -0.30    0.70
   2 -10  -7    3.30    0.80
   2 -10  -7    4.60    1.10
   2 -10  -7    4.40    1.80
  -2  10   7    4.30    1.00
   1 -10  -7    2.90    1.00
   1 -10  -7    4.40    1.80
   1 -10  -7    3.40    0.70
  -1  10   7    3.30    1.80
  -1  10   7    2.00    0.80
   0 -10  -7   25.90    3.60
   0 -10  -7   36.00    2.70
   0 -10  -7   33.20    2.30
   0  10   7   34.70    4.00
   0  10   7   34.60    2.70
  -1 -10  -7    4.60    0.70
   1  10   7    2.40    1.50
   1  10   7    3.60    0.90
  -2 -10  -7   11.60    1.10
   2  10   7   11.60    1.50
  -3 -10  -7   15.10    1.30
   3  10   7   13.70    1.60
  -4 -10  -7   -0.10    0.50
   4  10   7    0.20    0.70
  -5 -10  -7   18.50    1.60
   5  10   7   19.00    1.90
  -6 -10  -7    7.90    1.10
  -7 -10  -7    4.10    0.90
  -8 -10  -7   32.20    2.50
  -9 -10  -7    1.20    0.70
   3 -11  -7    0.70    0.80
   3 -11  -7    3.00    1.70
   2 -11  -7   12.40    2.50
   2 -11  -7   10.20    1.50
   2 -11  -7   11.80    1.20
   1 -11  -7    1.40    0.90
   1 -11  -7    3.30    1.70
   1 -11  -7    1.60    0.60
  -1  11   7    2.20    0.90
   0 -11  -7    2.10    0.60
   0 -11  -7    0.40    1.30
   0 -11  -7    2.00    1.00
   0  11   7    2.10    0.90
  -1 -11  -7   17.20    2.00
  -1 -11  -7   22.60    1.70
   1  11   7   21.30    2.10
  -2 -11  -7   37.10    2.50
   2  11   7   34.50    2.90
  -3 -11  -7    0.60    0.60
   3  11   7    1.10    0.80
  -4 -11  -7   18.50    1.60
  -5 -11  -7    6.00    1.00
  -6 -11  -7    4.30    0.90
  -7 -11  -7   25.60    2.10
  -8 -11  -7    5.20    1.00
   2 -12  -7    3.40    1.80
   2 -12  -7    3.00    1.10
   1 -12  -7    5.60    1.30
   1 -12  -7    9.90    1.10
   1 -12  -7    7.90    2.20
   0 -12  -7    4.20    1.90
   0 -12  -7    5.60    0.90
   0 -12  -7    2.60    1.10
  -1 -12  -7    1.80    0.70
  -1 -12  -7    1.10    0.80
  -1 -12  -7    0.50    1.60
  -2 -12  -7   10.10    1.60
  -2 -12  -7   13.20    1.30
  -3 -12  -7   23.80    1.90
  -4 -12  -7   16.30    1.60
  -5 -12  -7   -0.50    0.70
  -6 -12  -7    0.20    0.80
  -1 -13  -7    0.80    0.80
  -1 -13  -7    1.90    0.80
  -2 -13  -7   -0.10    0.70
  -2 -13  -7    1.70    1.00
  -3 -13  -7   12.10    1.70
   0  -6   8   27.30    2.90
   1  -6   8   15.00    2.10
   2  -6   8    2.10    1.20
   3  -6   8    8.70    1.70
   4  -6   8   25.50    2.80
   5  -6   8   19.90    2.50
   6  -6   8   10.90    2.00
  -2  -5   8    0.80    1.10
  -2  -5   8    2.10    1.00
  -1  -5   8    9.80    1.60
  -1  -5   8    5.90    1.50
   0  -5   8   14.70    2.10
   0  -5   8   21.20    2.30
   1  -5   8   31.50    2.60
   1  -5   8   38.80    3.20
   2  -5   8   14.30    1.60
   2  -5   8   18.50    2.10
   3  -5   8    0.60    1.00
   4  -5   8    6.10    1.50
   5  -5   8   36.10    3.30
   6  -5   8   20.30    2.30
   7  -5   8    1.30    0.60
   7  -5   8    1.90    1.20
  -3  -4   8   18.10    2.00
  -2  -4   8   -0.20    0.90
  -2  -4   8    0.30    0.80
  -1  -4   8    0.00    0.70
  -1  -4   8    0.10    0.80
  -1  -4   8    1.00    0.90
   0  -4   8   23.70    2.20
   0  -4   8   32.80    2.70
   0  -4   8   26.80    2.60
   1  -4   8   23.10    2.10
   1  -4   8   16.60    1.70
   1  -4   8   17.70    2.10
   2  -4   8   17.30    1.60
   2  -4   8   20.30    2.10
   3  -4   8   46.60    3.30
   3  -4   8   51.79    4.00
   4  -4   8    1.10    1.00
   5  -4   8    6.60    1.40
   6  -4   8    5.20    1.40
   6  -4   8    5.40    0.80
   7  -4   8   14.50    1.30
   7  -4   8   13.00    2.00
   8  -4   8   21.30    1.70
   8  -4   8   21.60    2.40
  -4  -3   8   10.80    1.60
  -4  -3   8   10.10    1.90
  -3  -3   8    3.40    1.20
  -3  -3   8    4.90    1.20
  -2  -3   8   15.90    2.00
  -2  -3   8   21.00    2.10
  -2  -3   8   15.90    1.90
  -1  -3   8   19.40    2.00
  -1  -3   8   23.50    2.20
   0  -3   8   20.30    1.70
   0  -3   8   18.10    2.00
   0  -3   8   14.40    1.90
   1  -3   8   15.60    1.90
   1  -3   8   18.10    1.90
   1  -3   8   15.10    1.40
   2  -3   8   53.39    4.00
   2  -3   8   56.39    4.10
   2  -3   8   52.69    3.50
   3  -3   8   30.20    2.70
   3  -3   8   26.90    2.00
   4  -3   8   26.10    2.50
   5  -3   8   13.60    1.60
   5  -3   8   10.30    1.00
   6  -3   8    7.60    0.90
   6  -3   8    8.50    1.50
   7  -3   8   12.80    1.80
   7  -3   8   11.60    1.20
   8  -3   8   15.20    2.00
   8  -3   8   14.70    1.40
   9  -3   8    9.50    1.10
   9  -3   8   10.00    1.80
  -4  -2   8    1.10    1.10
  -4  -2   8    1.20    0.80
  -3  -2   8   33.90    3.00
  -3  -2   8   32.30    2.80
  -2  -2   8   20.30    2.00
  -2  -2   8   17.90    2.00
  -1  -2   8    0.00    0.60
  -1  -2   8    0.10    0.90
  -1  -2   8    1.60    0.70
   0  -2   8    6.50    1.00
   0  -2   8    4.20    1.20
   0  -2   8    5.30    1.00
   1  -2   8   18.30    2.00
   1  -2   8   19.10    1.90
   1  -2   8   19.90    1.50
   2  -2   8  131.19    8.30
   2  -2   8  116.79    7.90
   2  -2   8  120.79    7.40
   3  -2   8   69.09    5.00
   4  -2   8   65.79    3.90
   4  -2   8   67.49    4.90
   5  -2   8    9.10    1.40
   5  -2   8    8.30    0.90
   6  -2   8    1.30    0.90
   6  -2   8   -0.40    0.40
   7  -2   8   13.30    1.80
   7  -2   8   15.50    1.30
   8  -2   8   29.50    2.70
   8  -2   8   26.50    2.00
   9  -2   8    7.40    1.40
   9  -2   8    5.70    0.90
 -10   2  -8    7.10    1.60
  10  -2   8    6.60    1.10
  10  -2   8    8.10    1.40
  -5  -1   8    3.50    1.00
  -5  -1   8    2.40    1.30
  -4  -1   8    0.70    1.10
  -4  -1   8   -0.20    0.60
  -3  -1   8    1.10    1.10
  -3  -1   8    0.80    0.90
  -3  -1   8    1.80    0.80
  -3  -1   8    0.60    1.30
  -2  -1   8   15.80    1.70
  -2  -1   8   16.10    1.70
  -2  -1   8   12.70    2.40
  -2  -1   8   12.90    1.80
  -1  -1   8   68.39    4.70
  -1  -1   8   74.29    5.00
  -1  -1   8   64.19    5.00
  -1  -1   8   71.19    6.30
   0  -1   8   39.50    2.80
   0  -1   8   44.00    3.10
   0  -1   8   36.20    3.90
   0  -1   8   38.60    3.20
   1  -1   8   86.39    5.40
   1  -1   8   94.39    6.10
   1  -1   8   82.59    5.90
   2  -1   8   34.40    2.90
   2  -1   8   35.50    2.80
   3  -1   8   41.20    3.30
   3  -1   8   43.50    3.30
   4  -1   8  204.48   11.60
   4  -1   8  216.38   13.70
   5  -1   8  114.49    7.50
   5  -1   8  105.89    6.20
   6  -1   8   -0.10    0.80
   6  -1   8    0.80    0.50
   7  -1   8   25.70    2.60
   7  -1   8   30.80    2.70
   7  -1   8   32.40    2.10
   8  -1   8    0.50    0.80
   8  -1   8    0.60    0.50
   8  -1   8    0.70    0.70
   9  -1   8   21.40    2.20
   9  -1   8   19.10    1.60
 -10   1  -8   19.60    2.30
  10  -1   8   15.40    1.50
  10  -1   8   19.20    2.10
  -5   0   8    4.60    1.00
  -5   0   8    2.60    1.30
  -4   0   8    5.70    1.50
  -4   0   8    5.80    1.10
  -4   0   8    6.30    1.40
  -3   0   8    1.00    0.80
  -3   0   8    2.00    1.30
  -3   0   8    0.10    0.60
  -3   0   8   -0.20    0.80
  -2   0   8   28.30    2.30
  -2   0   8   25.00    3.30
  -2   0   8   25.80    2.50
  -2   0   8   26.50    2.30
  -1   0   8   38.70    2.80
  -1   0   8   34.50    2.60
  -1   0   8   37.30    3.80
  -1   0   8   30.60    3.00
   0   0   8   13.10    1.80
   0   0   8   11.60    1.20
   0   0   8   14.20    2.20
   0   0   8   16.00    1.50
   1   0   8   29.20    3.20
   1   0   8   30.40    2.40
   1   0   8   28.40    2.60
   2   0   8   28.00    2.30
   2   0   8   24.80    2.40
   2   0   8   27.50    3.00
   3   0   8  257.57   14.30
   3   0   8  246.48   15.70
   3   0   8  273.67   16.70
   4   0   8   85.89    5.90
   4   0   8   84.99    4.90
   5   0   8   92.09    5.40
   5   0   8   97.79    6.50
   6   0   8   85.49    5.80
   6   0   8   81.09    4.80
   6   0   8   81.49    6.30
   7   0   8   55.29    4.60
   7   0   8   58.49    3.50
   7   0   8   57.89    4.30
   8   0   8    8.10    1.20
   8   0   8    6.50    1.30
   8   0   8    8.90    1.00
  -9   0  -8   30.70    2.90
   9   0   8   31.70    2.90
   9   0   8   27.90    2.10
 -10   0  -8    1.20    1.00
  10   0   8   -0.20    0.50
  10   0   8    0.50    0.80
 -11   0  -8    5.80    1.50
  11   0   8    5.80    1.40
  11   0   8    2.80    0.80
  -6   1   8    8.20    2.00
  -5   1   8    7.20    1.60
  -4   1   8   14.50    2.00
  -4   1   8   16.90    1.60
  -4   1   8   12.50    2.00
  -3   1   8    0.40    1.10
  -3   1   8    0.40    0.50
  -3   1   8   -1.10    0.70
  -3   1   8    0.30    0.90
  -2   1   8    1.60    1.00
  -2   1   8    1.00    0.80
  -2   1   8    1.80    0.60
  -2   1   8    0.60    1.20
  -1   1   8   11.30    1.20
  -1   1   8   10.20    2.10
  -1   1   8    9.50    1.50
  -1   1   8   10.90    1.30
   0   1   8   17.50    2.00
   0   1   8   16.50    1.50
   0   1   8   16.00    2.30
   0   1   8   18.60    1.40
   1   1   8   84.89    6.30
   1   1   8   98.19    6.30
   1   1   8   96.49    7.90
   2   1   8    6.20    1.00
   2   1   8    7.20    1.30
   2   1   8    8.30    1.70
   2   1   8    6.00    0.70
   3   1   8    0.10    0.30
   3   1   8   -0.40    0.80
   3   1   8    0.50    0.90
   3   1   8   -0.40    0.50
   3   1   8    0.60    0.40
  -4  -1  -8   53.09    3.50
   4   1   8   50.29    3.90
   4   1   8   55.09    3.30
   4   1   8   64.69    5.10
   4   1   8   55.99    3.60
   4   1   8   58.99    4.00
   5   1   8  108.49    6.40
   5   1   8  115.79    7.50
   6   1   8  123.99    7.90
   6   1   8  110.59    8.70
   6   1   8  115.49    6.70
   7   1   8   33.80    3.00
   7   1   8   36.00    2.90
   7   1   8   33.40    2.30
   8   1   8   14.80    1.30
   8   1   8   14.10    1.70
  -9  -1  -8   30.10    2.80
   9   1   8   31.10    2.90
   9   1   8   28.30    2.10
 -10  -1  -8    2.20    1.10
  10   1   8    3.60    0.80
  10   1   8    4.30    1.10
 -11  -1  -8   25.40    2.70
  11   1   8   25.00    2.10
  11   1   8   30.90    2.90
  -6   2   8    0.90    1.30
  -5   2   8   16.70    2.30
  -4   2   8    9.60    1.60
  -4   2   8    8.70    1.80
  -3   2   8    2.50    1.00
  -3   2   8    3.00    1.20
  -3   2   8    3.20    1.50
  -2   2   8    8.40    1.00
  -2   2   8    7.40    1.30
  -2   2   8    7.20    1.90
  -2   2   8    6.90    1.50
   1  -2  -8   -0.10    0.70
  -1   2   8   -0.40    1.00
  -1   2   8   -0.20    0.60
  -1   2   8    0.20    0.40
  -1   2   8    0.10    0.70
   0   2   8    6.90    1.40
   0   2   8    7.20    0.90
   0   2   8    5.90    1.60
   1   2   8   51.19    3.50
   1   2   8   47.70    3.80
   1   2   8   47.20    4.70
   1   2   8   53.69    3.40
  -2  -2  -8   17.10    1.40
   2   2   8   17.40    2.40
   2   2   8   16.10    1.40
   2   2   8   18.30    1.50
   2   2   8   12.40    1.80
   2   2   8   18.00    1.30
  -3  -2  -8  112.99    7.10
   3   2   8  113.19    6.60
   3   2   8  128.09    9.60
   3   2   8  114.79    7.30
   3   2   8  124.49    7.70
   3   2   8  109.79    7.50
  -4  -2  -8    7.90    0.90
   4   2   8    8.80    0.90
   4   2   8    8.10    1.30
   4   2   8    9.70    1.10
   4   2   8    7.60    0.90
   4   2   8    9.50    1.80
   5   2   8    1.20    0.50
   5   2   8    1.20    0.70
   5   2   8    0.70    0.50
   6   2   8    4.00    0.90
   6   2   8    3.20    0.70
   7   2   8   58.79    3.50
   7   2   8   54.99    4.60
  -8  -2  -8   76.29    5.50
   8   2   8   71.69    5.90
   8   2   8   77.29    4.60
  -9  -2  -8    8.40    1.50
   9   2   8    5.40    1.20
   9   2   8    6.80    1.00
 -10  -2  -8    0.50    0.90
  10   2   8    0.70    0.70
  10   2   8   -0.20    0.70
 -11  -2  -8    1.70    1.00
  11   2   8    0.60    0.90
  11   2   8    0.30    0.70
  -6   3   8   -1.00    1.30
  -5   3   8    2.50    1.30
  -5   3   8    1.40    1.30
  -4   3   8    0.70    1.20
  -4   3   8   -0.80    0.90
   3  -3  -8   29.70    2.80
  -3   3   8   26.70    2.80
  -3   3   8   29.00    2.70
  -3   3   8   23.30    3.30
   2  -3  -8   20.90    2.40
  -2   3   8   20.30    2.40
  -2   3   8   24.40    3.10
  -2   3   8   21.60    2.10
   1  -3  -8    0.40    0.90
  -1   3   8    2.70    1.00
  -1   3   8    1.80    0.60
  -1   3   8    0.80    1.20
   0   3   8    0.90    0.50
   0   3   8    2.10    1.00
   0   3   8    0.80    1.10
  -1  -3  -8    6.40    0.90
   1   3   8    6.40    0.80
   1   3   8    6.00    0.70
   1   3   8    7.00    1.60
   1   3   8    4.70    1.30
   1   3   8    6.00    0.90
  -2  -3  -8   59.39    4.00
   2   3   8   68.79    3.80
   2   3   8   57.99    5.60
   2   3   8   66.59    4.30
   2   3   8   63.09    4.20
   2   3   8   61.79    4.60
  -3  -3  -8  168.68   10.50
   3   3   8  172.28    9.80
   3   3   8  189.98   11.30
   3   3   8  165.48   11.00
   3   3   8  168.68   10.80
   3   3   8  194.98   13.90
  -4  -3  -8    4.20    0.60
   4   3   8    4.60    1.30
   4   3   8    3.80    0.80
   4   3   8    5.00    1.10
   4   3   8    4.00    0.60
   4   3   8    3.60    0.70
  -5  -3  -8   10.50    0.90
   5   3   8    9.20    1.40
   5   3   8   13.10    1.30
   5   3   8    9.10    1.00
   5   3   8    8.80    1.00
   6   3   8    2.00    0.50
  -7  -3  -8   10.60    1.40
   7   3   8    9.70    1.10
   7   3   8    9.30    1.30
  -8  -3  -8    7.50    1.20
   8   3   8    7.40    0.90
   8   3   8    7.00    1.20
  -9  -3  -8   15.90    1.70
   9   3   8   13.40    1.40
   9   3   8   10.70    1.60
 -10  -3  -8   17.80    2.20
  10   3   8   18.50    2.20
  10   3   8   20.30    1.80
 -11  -3  -8    1.50    1.00
  11   3   8    2.60    1.10
  11   3   8    2.80    0.90
   6  -4  -8    5.30    1.10
  -6   4   8    5.10    1.90
   5  -4  -8    4.60    1.00
   5  -4  -8    6.90    1.50
  -5   4   8    2.60    1.50
  -5   4   8    5.00    1.60
   4  -4  -8    0.20    1.00
   4  -4  -8    1.00    0.70
  -4   4   8    0.60    1.20
  -4   4   8    3.50    1.20
   3  -4  -8    5.80    1.40
   3  -4  -8    3.80    0.80
  -3   4   8    5.00    1.50
  -3   4   8    4.60    1.30
  -3   4   8    2.80    1.40
   2  -4  -8   10.00    1.10
   2  -4  -8    8.70    1.70
  -2   4   8    9.10    1.70
  -2   4   8   12.40    1.30
  -2   4   8   13.00    2.30
   1  -4  -8   27.50    3.10
   1  -4  -8   32.00    2.40
  -1   4   8   27.50    3.50
  -1   4   8   32.30    3.00
  -1   4   8   39.40    2.50
   0  -4  -8    3.10    0.70
   0   4   8    1.70    1.10
   0   4   8    2.60    0.70
   0   4   8    3.50    1.20
  -1  -4  -8    0.10    0.40
   1   4   8    0.60    0.50
   1   4   8    0.70    0.90
   1   4   8   -0.20    1.00
  -2  -4  -8   80.39    5.20
   2   4   8   89.89    5.80
   2   4   8   87.99    4.80
   2   4   8   79.29    5.40
   2   4   8   80.69    7.20
  -3  -4  -8   80.29    5.20
   3   4   8   83.89    5.40
   3   4   8   89.29    5.80
   3   4   8   88.39    7.20
   3   4   8   81.29    4.90
  -4  -4  -8   29.50    2.20
   4   4   8   39.00    3.60
   4   4   8   35.90    2.80
   4   4   8   35.60    2.50
   4   4   8   31.10    2.40
   4   4   8   31.30    2.20
  -5  -4  -8   32.70    2.20
   5   4   8   31.80    2.40
   5   4   8   35.50    2.30
  -6  -4  -8    1.30    0.40
  -6  -4  -8    0.50    0.60
   6   4   8    1.50    0.60
   6   4   8    1.80    0.60
  -7  -4  -8    4.50    0.90
   7   4   8    5.30    0.80
  -8  -4  -8   17.10    1.80
   8   4   8   15.30    1.80
   8   4   8   15.90    1.40
  -9  -4  -8    7.70    1.30
   9   4   8    6.60    1.20
   9   4   8    5.00    0.90
 -10  -4  -8   10.60    1.60
  10   4   8    8.70    1.50
  10   4   8    8.80    1.20
 -11  -4  -8    5.50    1.30
  11   4   8    7.70    1.20
  11   4   8    7.20    1.40
   6  -5  -8    0.90    1.10
   5  -5  -8   18.20    2.30
   5  -5  -8   16.50    1.80
  -5   5   8   20.60    2.70
   4  -5  -8    6.90    1.60
   4  -5  -8    8.40    1.20
  -4   5   8    7.80    1.90
   3  -5  -8   44.10    4.30
   3  -5  -8   45.00    3.30
  -3   5   8   48.60    4.10
  -3   5   8   43.20    4.90
  -3   5   8   55.09    3.50
   2  -5  -8   17.10    2.30
   2  -5  -8   21.50    1.70
  -2   5   8   17.70    2.40
  -2   5   8   17.80    2.80
  -2   5   8   20.80    1.80
   1  -5  -8   -0.50    0.80
   1  -5  -8    0.20    0.50
  -1   5   8   -0.20    1.00
  -1   5   8    0.70    1.00
  -1   5   8    0.10    0.50
   0  -5  -8   12.00    1.20
   0   5   8   13.70    1.30
   0   5   8   11.40    1.90
   0   5   8   10.10    2.10
  -1  -5  -8   23.00    1.70
   1   5   8   20.40    2.90
   1   5   8   21.20    1.80
   1   5   8   23.00    2.40
  -2  -5  -8    3.80    0.70
   2   5   8    4.70    1.40
   2   5   8    5.40    0.70
   2   5   8    3.40    0.70
   2   5   8    4.50    1.20
  -3  -5  -8    9.30    0.90
   3   5   8    9.10    1.10
   3   5   8    6.50    1.40
   3   5   8    9.90    2.00
   3   5   8    9.90    1.00
  -4  -5  -8   73.69    4.70
   4   5   8   72.29    5.00
   4   5   8   87.29    6.80
   4   5   8   75.99    4.50
  -5  -5  -8   59.29    3.80
   5   5   8   60.09    4.10
   5   5   8   64.19    3.80
  -6  -5  -8   19.40    1.70
  -6  -5  -8   17.50    1.30
   6   5   8   18.30    1.50
   6   5   8   14.10    1.50
  -7  -5  -8    4.20    0.90
   7   5   8    4.30    0.90
   7   5   8    3.50    0.80
  -8  -5  -8   -0.30    0.60
   8   5   8   -0.60    0.60
  -9  -5  -8   16.70    1.80
   9   5   8   14.70    1.50
 -10  -5  -8   24.90    2.40
  10   5   8   23.60    2.00
  10   5   8   20.80    2.40
 -11  -5  -8   19.20    2.10
  11   5   8   13.90    2.00
  11   5   8   14.40    1.60
   5  -6  -8    9.30    1.80
   5  -6  -8    8.70    1.30
  -5   6   8    6.00    1.90
   4  -6  -8    1.60    0.70
   4  -6  -8    0.60    1.20
  -4   6   8    2.60    1.40
   3  -6  -8   16.30    2.40
   3  -6  -8   14.20    1.60
  -3   6   8   22.00    2.60
  -3   6   8   18.70    1.70
  -3   6   8   16.90    2.80
   2  -6  -8   33.30    2.50
   2  -6  -8   29.80    3.40
  -2   6   8   30.10    3.90
  -2   6   8   31.30    3.20
  -2   6   8   37.70    2.60
   1  -6  -8  155.88    9.20
   1  -6  -8  129.79   11.50
  -1   6   8  146.69   12.40
  -1   6   8  165.98   10.00
  -1   6   8  154.88    9.50
   0  -6  -8   70.29    4.60
   0   6   8   71.39    4.80
   0   6   8   68.09    6.60
   0   6   8   76.89    5.40
  -1  -6  -8   25.60    1.90
   1   6   8   30.10    2.80
   1   6   8   25.30    3.20
   1   6   8   25.40    2.10
  -2  -6  -8   40.30    2.70
   2   6   8   42.40    4.20
   2   6   8   36.60    2.90
  -3  -6  -8   62.99    4.00
   3   6   8   61.59    4.30
   3   6   8   64.59    5.80
   3   6   8   63.19    3.80
  -4  -6  -8   34.90    2.30
   4   6   8   36.00    2.30
   4   6   8   32.40    2.60
  -5  -6  -8   58.59    3.60
   5   6   8   56.29    3.90
   5   6   8   57.39    3.60
  -6  -6  -8   42.40    2.70
   6   6   8   40.30    3.10
   6   6   8   46.10    2.90
  -7  -6  -8   44.70    2.80
   7   6   8   40.10    3.10
   7   6   8   46.40    3.00
   8   6   8    9.40    1.20
  -9  -6  -8    3.90    1.10
   9   6   8    4.30    1.00
 -10  -6  -8    7.40    1.40
  10   6   8    6.50    1.20
 -11  -6  -8   21.40    2.30
  11   6   8   19.30    2.00
   5  -7  -8   -0.20    1.10
   4  -7  -8   37.50    3.70
   4  -7  -8   32.10    2.70
  -4   7   8   39.00    2.90
  -4   7   8   37.60    3.70
   3  -7  -8   24.30    2.00
   3  -7  -8   24.30    2.90
  -3   7   8   24.90    2.90
  -3   7   8   23.60    2.10
  -3   7   8   25.00    3.60
   2  -7  -8    2.60    0.80
   2  -7  -8    2.30    1.40
   2  -7  -8    3.30    0.80
  -2   7   8    6.40    1.60
  -2   7   8    4.00    0.90
  -2   7   8    3.50    1.50
   1  -7  -8    1.10    1.10
   1  -7  -8    1.50    0.70
   1  -7  -8   -0.20    0.50
  -1   7   8   -0.90    1.10
  -1   7   8    1.20    1.20
  -1   7   8   -0.70    0.60
   0  -7  -8   32.30    2.50
   0   7   8   38.10    3.30
   0   7   8   37.80    2.80
   0   7   8   35.10    4.10
  -1  -7  -8  272.97   16.10
   1   7   8  260.97   21.00
   1   7   8  265.17   16.60
   1   7   8  285.87   16.80
  -2  -7  -8  204.68   12.10
   2   7   8  208.78   16.00
   2   7   8  193.68   12.50
  -3  -7  -8   13.10    1.20
   3   7   8   12.30    1.40
   3   7   8   14.50    2.40
  -4  -7  -8    1.50    0.40
   4   7   8    1.50    0.60
   4   7   8    1.10    0.60
  -5  -7  -8    4.70    0.60
   5   7   8    3.80    0.70
   5   7   8    1.10    0.60
  -6  -7  -8   48.70    2.90
   6   7   8   44.00    3.00
   6   7   8   37.30    3.10
  -7  -7  -8   86.39    5.10
   7   7   8   83.39    5.10
   7   7   8   77.99    5.40
   8   7   8   12.30    1.30
   8   7   8   10.90    1.30
   9   7   8    0.20    0.60
  10   7   8    2.00    0.90
   4  -8  -8   19.10    2.70
   4  -8  -8   20.80    1.90
  -4   8   8   17.70    2.70
   3  -8  -8    8.00    1.10
   3  -8  -8    5.30    1.70
   3  -8  -8    4.70    0.90
  -3   8   8    7.00    1.90
  -3   8   8    4.30    1.00
   2  -8  -8   25.60    3.40
   2  -8  -8   33.30    2.40
   2  -8  -8   34.00    2.40
  -2   8   8   37.40    3.40
  -2   8   8   33.30    2.60
  -2   8   8   23.40    3.80
   1  -8  -8    9.50    2.10
   1  -8  -8   14.10    1.30
   1  -8  -8   14.60    1.50
  -1   8   8   12.20    2.50
  -1   8   8   12.50    1.50
  -1   8   8   16.10    2.10
   0  -8  -8   50.49    3.40
   0   8   8   53.09    4.20
   0   8   8   47.60    5.20
   0   8   8   48.20    3.60
  -1  -8  -8  100.89    6.20
   1   8   8   95.79    6.60
   1   8   8  104.29    8.80
  -2  -8  -8    8.00    0.90
   2   8   8   10.70    2.10
   2   8   8    7.50    1.20
  -3  -8  -8  170.08   10.30
   3   8   8  158.58   10.80
   3   8   8  194.38   14.00
  -4  -8  -8   99.39    6.00
   4   8   8   94.19    6.40
  -5  -8  -8   40.80    2.70
   5   8   8   35.80    2.90
   5   8   8   43.70    2.80
  -6  -8  -8   42.20    2.60
   6   8   8   34.90    2.90
   6   8   8   36.90    2.70
  -7  -8  -8    4.40    0.70
   7   8   8    4.40    0.90
   7   8   8    2.10    0.80
  -8  -8  -8    9.40    1.10
   8   8   8    8.40    1.20
   8   8   8    8.60    1.20
   9   8   8   16.80    1.70
  10   8   8   -0.30    0.80
   4  -9  -8    1.90    1.50
   3  -9  -8   24.00    2.00
   3  -9  -8   29.50    2.20
   3  -9  -8   21.10    3.10
  -3   9   8   26.50    3.10
  -3   9   8   23.00    2.20
   2  -9  -8   32.10    2.30
   2  -9  -8   26.80    2.10
   2  -9  -8   23.60    3.30
  -2   9   8   25.60    3.80
  -2   9   8   28.50    3.10
  -2   9   8   25.60    2.40
   1  -9  -8    7.80    1.30
   1  -9  -8    4.30    1.70
   1  -9  -8    7.20    1.00
  -1   9   8    6.90    2.10
  -1   9   8    7.40    1.20
   0  -9  -8    1.40    0.60
   0  -9  -8    1.10    1.30
   0   9   8    1.30    1.50
   0   9   8    3.10    0.80
  -1  -9  -8   29.30    2.10
   1   9   8   27.40    2.40
   1   9   8   30.20    3.70
  -2  -9  -8   66.09    4.30
   2   9   8   73.99    6.50
   2   9   8   66.89    4.70
  -3  -9  -8   99.39    5.90
   3   9   8   90.19    6.30
  -4  -9  -8    1.90    0.50
   4   9   8    0.60    0.70
  -5  -9  -8   19.70    1.50
   5   9   8   17.20    1.80
  -6  -9  -8    1.30    0.60
   6   9   8   -0.20    0.50
   6   9   8    1.60    0.70
  -7  -9  -8   32.00    2.20
   7   9   8   26.40    2.40
   7   9   8   29.70    2.30
  -8  -9  -8   34.50    2.50
   8   9   8   33.70    2.60
   9   9   8   11.90    1.50
   3 -10  -8    9.70    1.30
   3 -10  -8    8.20    2.10
   3 -10  -8    9.90    1.40
   2 -10  -8   13.90    1.60
   2 -10  -8   12.30    2.30
   2 -10  -8   13.50    1.40
   1 -10  -8   18.20    1.60
   1 -10  -8   15.50    2.60
   1 -10  -8   21.40    1.90
  -1  10   8   18.80    3.30
  -1  10   8   17.10    1.90
   0 -10  -8    0.50    0.60
   0 -10  -8    2.00    1.50
   0 -10  -8   -0.20    0.80
   0  10   8    1.80    0.90
   0  10   8    2.20    1.70
  -1 -10  -8    0.00    0.40
   1  10   8    0.10    1.40
   1  10   8    0.10    0.70
  -2 -10  -8   26.50    1.90
   2  10   8   24.30    2.30
  -3 -10  -8   54.49    3.50
   3  10   8   49.99    3.90
  -4 -10  -8   34.50    2.30
   4  10   8   30.20    2.70
  -5 -10  -8   43.20    2.80
   5  10   8   38.20    3.20
  -6 -10  -8    0.30    0.60
  -7 -10  -8   -1.30    0.60
  -8 -10  -8    7.40    1.20
   8  10   8    5.80    1.20
  -9 -10  -8   22.00    1.90
   9  10   8   23.20    2.10
   2 -11  -8    2.40    1.70
   2 -11  -8    3.20    0.80
   2 -11  -8    3.50    1.00
   1 -11  -8    2.50    0.70
   1 -11  -8    3.10    1.00
   1 -11  -8    3.10    1.70
   0 -11  -8   22.90    3.40
   0 -11  -8   26.40    2.40
   0 -11  -8   27.50    2.00
  -1 -11  -8   19.70    1.60
  -1 -11  -8   20.30    2.10
  -2 -11  -8    8.70    1.00
  -3 -11  -8    5.60    0.90
  -4 -11  -8   24.50    1.90
  -5 -11  -8   50.59    3.40
  -6 -11  -8   11.10    1.30
  -7 -11  -8    1.70    0.80
  -8 -11  -8    8.20    1.30
   1 -12  -8    5.70    1.30
   1 -12  -8    2.80    1.90
   1 -12  -8    8.00    1.00
   0 -12  -8   16.30    1.40
   0 -12  -8   15.20    1.80
   0 -12  -8   11.30    2.70
  -1 -12  -8    7.10    1.00
  -1 -12  -8    7.00    2.20
  -1 -12  -8    5.80    1.40
  -2 -12  -8   14.60    1.40
  -3 -12  -8   -0.50    0.60
  -4 -12  -8   27.10    2.10
  -5 -12  -8   13.40    1.40
  -6 -12  -8    9.60    1.30
  -2 -13  -8    7.80    1.50
   0  -5   9    7.70    1.60
   0  -5   9    7.70    1.60
   1  -5   9   13.10    2.00
   2  -5   9    4.70    1.30
   3  -5   9    1.80    1.20
   4  -5   9    1.80    1.20
   5  -5   9    0.90    1.10
   6  -5   9    2.10    1.30
  -1  -4   9   12.30    2.00
  -1  -4   9   14.90    1.90
   0  -4   9    2.70    1.20
   0  -4   9    2.90    1.10
   1  -4   9    3.20    0.80
   1  -4   9    3.50    1.20
   2  -4   9    9.70    1.60
   2  -4   9    9.10    1.10
   3  -4   9   26.20    1.90
   3  -4   9   25.70    2.60
   4  -4   9   11.80    1.10
   4  -4   9   17.10    2.10
   5  -4   9    3.30    1.20
   6  -4   9    0.90    1.00
   7  -4   9    3.80    0.80
   7  -4   9    2.40    1.30
  -2  -3   9    1.80    0.90
  -2  -3   9    0.10    1.00
  -1  -3   9   11.10    1.60
  -1  -3   9    6.60    1.50
   0  -3   9   11.60    1.40
   0  -3   9   13.00    1.70
   0  -3   9    7.60    1.60
   1  -3   9   28.50    2.50
   1  -3   9   22.00    2.50
   1  -3   9   24.40    1.90
   2  -3   9    8.70    1.50
   2  -3   9    6.40    0.80
   3  -3   9    2.20    1.00
   4  -3   9    0.70    0.90
   5  -3   9   61.29    4.80
   6  -3   9   17.50    2.20
   7  -3   9   14.40    1.90
   7  -3   9   13.40    1.30
   8  -3   9    0.70    1.00
   8  -3   9    1.00    0.60
   9  -3   9    0.20    0.60
   9  -3   9    0.00    0.90
  -3  -2   9    4.30    1.10
  -3  -2   9    6.70    1.60
  -2  -2   9    0.10    0.70
  -2  -2   9   -1.40    0.90
  -1  -2   9   19.90    2.40
  -1  -2   9   22.70    2.20
  -1  -2   9   22.00    2.00
   0  -2   9    6.00    1.40
   0  -2   9    5.00    1.10
   0  -2   9    6.70    1.10
   1  -2   9   20.30    1.90
   1  -2   9   13.50    2.00
   1  -2   9   16.70    1.40
   2  -2   9   16.00    1.80
   2  -2   9   14.00    1.90
   3  -2   9   42.50    3.40
   4  -2   9    1.20    0.90
   5  -2   9   23.30    2.40
   6  -2   9   25.10    1.90
   6  -2   9   28.90    2.60
   7  -2   9   56.89    4.60
   7  -2   9   59.19    3.60
   8  -2   9    7.80    1.00
   8  -2   9    7.20    1.40
   9  -2   9   10.70    1.70
   9  -2   9    6.40    1.00
  -4  -1   9    0.50    1.20
  -4  -1   9   -0.30    0.70
  -3  -1   9    2.90    1.10
  -3  -1   9    4.20    1.00
  -2  -1   9    1.20    0.70
  -2  -1   9    0.70    0.80
  -2  -1   9    0.40    1.00
  -1  -1   9   10.90    1.30
  -1  -1   9    7.30    1.60
  -1  -1   9   15.10    1.60
   0  -1   9    3.40    1.20
   0  -1   9    3.60    0.90
   0  -1   9    2.80    0.70
   1  -1   9   95.19    6.90
   1  -1   9  108.79    7.10
   2  -1   9   21.00    2.00
   2  -1   9   17.60    2.10
   3  -1   9    2.10    0.90
   4  -1   9    2.40    0.90
   5  -1   9    1.30    0.80
   5  -1   9    1.60    0.50
   6  -1   9   74.09    4.50
   6  -1   9   80.09    5.60
   7  -1   9   63.09    4.10
   7  -1   9   76.39    5.20
   8  -1   9   11.20    1.20
   8  -1   9   11.90    1.80
   9  -1   9    9.70    1.20
   9  -1   9   12.00    1.70
 -10   1  -9   -0.20    1.00
  10  -1   9   -0.30    0.70
  10  -1   9    0.40    0.60
  -4   0   9    5.30    1.10
  -4   0   9    2.80    1.40
  -3   0   9    7.80    1.70
  -3   0   9   11.00    1.40
  -3   0   9   11.40    1.70
  -2   0   9   19.90    3.10
  -2   0   9   22.20    2.00
  -2   0   9   21.90    2.10
  -2   0   9   17.70    2.30
  -1   0   9    6.90    1.10
  -1   0   9    4.70    1.60
  -1   0   9    4.80    0.90
  -1   0   9    4.30    1.30
   0   0   9    5.40    1.40
   0   0   9    5.70    1.70
   0   0   9    7.40    1.10
   0   0   9    7.50    0.90
   1   0   9    0.70    0.60
   1   0   9    0.10    0.90
   2   0   9   10.80    1.70
   2   0   9    9.90    1.30
   3   0   9  122.39    7.80
   3   0   9  104.79    7.50
   4   0   9   14.60    1.60
   4   0   9   13.10    1.10
   5   0   9   12.80    1.60
   5   0   9   13.10    1.10
   6   0   9   11.50    1.10
   6   0   9   17.30    1.80
   7   0   9    5.90    0.90
   7   0   9    7.20    1.40
   7   0   9    7.30    1.10
   8   0   9   51.79    4.00
   8   0   9   46.50    3.20
   8   0   9   49.40    4.10
   9   0   9   33.80    2.40
   9   0   9   32.60    3.10
 -10   0  -9   -0.10    0.90
  10   0   9    0.20    0.80
  10   0   9    0.90    0.60
  -5   1   9    0.50    1.30
  -4   1   9    0.90    1.10
  -3   1   9   14.90    2.00
  -3   1   9   17.90    1.70
  -3   1   9   15.50    2.20
  -2   1   9   48.10    3.50
  -2   1   9   45.40    3.50
  -2   1   9   48.40    4.90
  -2   1   9   45.50    3.90
  -1   1   9   15.60    2.10
  -1   1   9   10.80    2.40
  -1   1   9   15.90    1.60
  -1   1   9   16.90    1.60
   0   1   9   30.50    2.30
   0   1   9   25.60    3.30
   0   1   9   26.90    2.80
   1   1   9    0.20    0.50
   1   1   9   -0.60    1.00
   1   1   9    0.30    0.90
   2   1   9   40.90    3.50
   2   1   9   43.50    4.40
   2   1   9   47.80    3.40
   3   1   9    6.40    1.30
   3   1   9    5.30    1.00
   3   1   9    5.00    1.50
  -4  -1  -9    0.20    0.50
   4   1   9    0.60    0.60
   4   1   9   -0.10    0.40
   4   1   9    0.20    0.40
   4   1   9   -1.30    0.80
   5   1   9   90.99    6.30
   5   1   9   90.19    5.30
   6   1   9   17.20    1.40
   6   1   9   19.30    2.00
   7   1   9   26.50    1.90
   7   1   9   28.10    2.50
   8   1   9   35.80    3.00
   8   1   9   32.00    3.00
   8   1   9   32.80    2.30
  -9  -1  -9    7.40    1.50
   9   1   9    8.80    1.40
   9   1   9    7.00    1.00
 -10  -1  -9   11.90    1.80
  10   1   9   13.50    1.80
  10   1   9   12.30    1.30
 -11  -1  -9   15.20    2.10
  11   1   9    9.80    1.30
  -5   2   9    1.60    1.40
  -4   2   9    2.20    1.30
  -3   2   9    2.40    1.30
  -3   2   9    1.10    1.00
  -2   2   9    7.80    2.00
  -2   2   9    8.50    1.70
  -2   2   9   11.20    1.50
  -1   2   9   52.89    4.20
  -1   2   9   51.69    5.10
   0   2   9  105.09    7.20
   0   2   9   92.39    8.70
   0   2   9  111.19    6.90
   1   2   9   23.60    1.90
   1   2   9   21.40    2.40
   1   2   9   20.90    2.90
  -2  -2  -9    7.00    0.90
   2   2   9    7.60    1.10
   2   2   9    7.40    1.50
   2   2   9    8.00    1.70
   2   2   9    7.90    1.00
  -3  -2  -9   54.49    3.70
   3   2   9   56.69    3.80
   3   2   9   51.29    4.20
   3   2   9   60.69    4.10
   3   2   9   60.29    5.40
   3   2   9   57.09    3.40
  -4  -2  -9   47.20    3.30
   4   2   9   54.89    4.80
   4   2   9   48.70    3.30
   4   2   9   53.79    3.70
   4   2   9   47.80    3.70
   4   2   9   48.10    3.10
   5   2   9   30.00    2.40
   5   2   9   26.80    1.90
   6   2   9   14.20    1.60
   6   2   9   12.30    1.20
   7   2   9   33.50    2.40
   7   2   9   37.20    2.90
   8   2   9    1.20    0.70
   8   2   9    0.50    0.50
  -9  -2  -9   26.60    2.60
   9   2   9   26.60    2.60
   9   2   9   25.10    2.00
 -10  -2  -9   25.50    2.70
  10   2   9   25.50    2.10
  10   2   9   23.70    2.60
 -11  -2  -9    7.70    1.70
  11   2   9    6.90    1.50
  11   2   9    8.80    1.20
  -5   3   9    1.00    1.40
  -4   3   9    3.60    1.50
  -3   3   9   -0.80    0.90
  -3   3   9   -0.90    0.90
  -2   3   9   17.50    2.30
  -2   3   9   16.70    2.80
   1  -3  -9   31.80    3.10
  -1   3   9   32.80    3.10
  -1   3   9   30.50    3.60
   0   3   9   52.39    3.40
   0   3   9   45.20    4.80
   0   3   9   44.50    3.90
  -1  -3  -9   98.99    6.30
   1   3   9   96.09    6.80
   1   3   9   98.19    8.60
   1   3   9  105.09    6.40
  -2  -3  -9   57.99    3.90
   2   3   9   63.09    3.50
   2   3   9   56.39    4.40
   2   3   9   53.59    5.50
   2   3   9   60.29    4.00
  -3  -3  -9    3.00    0.70
   3   3   9    2.90    1.10
   3   3   9    5.40    1.60
   3   3   9    3.00    0.60
   3   3   9    2.70    0.60
   3   3   9    2.60    0.70
  -4  -3  -9   29.20    2.00
   4   3   9   28.60    2.30
   4   3   9   30.40    3.30
   4   3   9   26.60    2.60
   4   3   9   25.20    2.10
   4   3   9   27.30    1.90
  -5  -3  -9  193.08   11.80
   5   3   9  211.88   12.80
   5   3   9  181.78   12.10
   5   3   9  210.28   12.30
   5   3   9  196.48   11.10
   6   3   9   44.30    3.40
   6   3   9   45.20    2.90
   7   3   9   21.80    1.70
  -8  -3  -9    0.40    0.80
   8   3   9   -0.40    0.50
  -9  -3  -9   -0.30    0.70
   9   3   9   -0.20    0.60
   9   3   9   -0.60    0.50
 -10  -3  -9   18.80    2.20
  10   3   9   17.20    2.10
  10   3   9   17.30    1.60
 -11  -3  -9    6.70    1.50
  11   3   9   11.60    1.40
  11   3   9    9.10    1.60
   5  -4  -9   14.90    1.70
  -5   4   9   17.30    2.60
   4  -4  -9    7.20    1.20
  -4   4   9    5.00    1.70
   3  -4  -9    2.90    1.30
   3  -4  -9    2.20    0.80
  -3   4   9    3.40    1.40
   2  -4  -9    0.30    1.10
   2  -4  -9    0.90    0.60
  -2   4   9    0.90    1.00
  -2   4   9    3.50    1.50
   1  -4  -9   27.10    3.00
   1  -4  -9   31.80    2.30
  -1   4   9   32.80    3.00
  -1   4   9   20.90    3.30
  -1   4   9   32.20    2.30
   0  -4  -9   80.99    4.80
   0   4   9   58.79    6.50
   0   4   9   74.09    4.90
   0   4   9   80.19    5.60
  -1  -4  -9   64.29    4.20
   1   4   9   64.79    4.80
   1   4   9   58.69    5.90
   1   4   9   64.79    4.30
  -2  -4  -9   56.09    3.70
   2   4   9   54.29    4.40
   2   4   9   58.59    3.40
   2   4   9   63.49    5.60
   2   4   9   53.29    3.80
  -3  -4  -9    9.10    1.00
   3   4   9   11.90    2.30
   3   4   9   10.00    1.10
   3   4   9   10.10    1.00
   3   4   9    9.40    1.70
  -4  -4  -9   59.59    4.10
   4   4   9   62.49    3.90
   4   4   9   64.39    4.30
   4   4   9   74.59    6.10
   4   4   9   70.09    4.70
  -5  -4  -9   63.59    4.00
   5   4   9   68.89    4.50
   5   4   9   70.69    4.70
   5   4   9   62.89    3.90
   5   4   9   55.89    4.20
   6   4   9   32.30    2.60
   6   4   9   38.20    2.50
  -7  -4  -9  126.89    8.40
   7   4   9  124.09    7.30
  -8  -4  -9    2.70    1.00
   8   4   9    3.90    0.80
  -9  -4  -9   -0.40    0.80
   9   4   9    0.60    0.60
 -10  -4  -9    5.70    1.30
  10   4   9    8.20    1.10
  10   4   9    4.40    1.20
 -11  -4  -9    0.00    1.00
  11   4   9    0.20    0.80
   5  -5  -9    1.60    1.30
   5  -5  -9   -0.20    0.80
  -5   5   9   -0.30    1.40
   4  -5  -9   12.40    1.50
   4  -5  -9   14.60    2.10
  -4   5   9    9.90    2.20
   3  -5  -9   39.40    2.90
   3  -5  -9   36.50    3.70
  -3   5   9   37.40    3.60
   2  -5  -9    0.80    0.60
   2  -5  -9   -0.40    0.90
  -2   5   9   -0.50    0.50
  -2   5   9    2.10    1.30
  -2   5   9    1.00    1.40
   1  -5  -9    7.30    1.70
   1  -5  -9    8.00    1.10
  -1   5   9    8.20    1.10
  -1   5   9    7.80    2.00
  -1   5   9   10.00    1.90
   0  -5  -9   43.00    2.90
   0   5   9   35.00    4.30
   0   5   9   43.10    3.60
   0   5   9   38.20    2.90
  -1  -5  -9   43.10    2.90
   1   5   9   41.80    3.60
   1   5   9   38.10    4.30
   1   5   9   39.30    2.90
  -2  -5  -9   51.09    3.50
   2   5   9   48.10    3.60
   2   5   9   51.39    4.10
   2   5   9   56.49    3.20
   2   5   9   51.39    5.10
  -3  -5  -9   14.10    1.40
   3   5   9   16.40    1.60
   3   5   9   18.10    2.10
   3   5   9   18.50    1.40
   3   5   9   18.80    2.90
  -4  -5  -9    1.10    0.50
   4   5   9    1.00    0.50
   4   5   9    1.80    0.60
   4   5   9    0.50    1.00
   4   5   9    2.10    1.20
  -5  -5  -9   29.90    2.10
   5   5   9   29.40    2.40
   5   5   9   34.00    2.20
  -6  -5  -9  122.19    7.10
   6   5   9  114.89    7.50
   6   5   9  116.19    6.90
   7   5   9   29.40    2.20
  -8  -5  -9   12.50    1.60
   8   5   9   13.20    1.40
  -9  -5  -9   26.40    2.40
   9   5   9   21.70    2.00
 -10  -5  -9    0.40    0.80
  10   5   9   -0.30    0.60
 -11  -5  -9    0.10    0.90
  11   5   9    1.80    0.90
   5  -6  -9    3.30    1.00
   5  -6  -9    2.90    1.40
  -5   6   9    2.10    1.60
   4  -6  -9   27.70    3.30
   4  -6  -9   34.50    2.60
  -4   6   9   36.10    3.60
   3  -6  -9    0.50    1.20
   3  -6  -9    1.80    0.80
  -3   6   9    0.00    1.30
  -3   6   9    0.50    0.70
   2  -6  -9    4.30    1.60
   2  -6  -9    6.80    1.10
  -2   6   9    4.40    1.70
  -2   6   9    8.20    1.20
  -2   6   9    7.20    2.00
   1  -6  -9   24.50    2.00
   1  -6  -9   20.80    2.80
  -1   6   9   23.40    2.70
  -1   6   9   20.90    3.30
  -1   6   9   26.70    2.10
   0  -6  -9    8.80    1.10
   0   6   9    6.10    1.60
   0   6   9    8.40    2.00
   0   6   9    9.30    1.20
  -1  -6  -9   15.20    1.30
   1   6   9   13.20    1.40
   1   6   9    9.10    1.80
   1   6   9    9.20    2.20
  -2  -6  -9   34.20    2.50
   2   6   9   34.00    2.70
   2   6   9   38.80    3.30
   2   6   9   32.70    3.90
  -3  -6  -9    7.20    0.90
   3   6   9    7.00    1.50
   3   6   9    9.00    1.00
   3   6   9    6.80    1.00
   3   6   9    5.00    1.70
  -4  -6  -9   14.00    1.30
   4   6   9   20.10    2.60
   4   6   9   14.00    1.30
   4   6   9   16.90    1.60
  -5  -6  -9    0.50    0.40
   5   6   9    0.20    0.60
   5   6   9    0.90    0.60
  -6  -6  -9   16.30    1.30
   6   6   9   14.40    1.50
   6   6   9   16.10    1.40
   7   6   9   41.10    3.10
   7   6   9   44.10    3.00
   8   6   9   50.89    3.40
   9   6   9    3.50    0.90
  10   6   9    2.00    0.90
 -11  -6  -9   -0.20    0.90
  11   6   9    0.80    0.90
   4  -7  -9    0.60    0.70
   4  -7  -9    2.90    1.40
  -4   7   9   -1.10    1.20
   3  -7  -9   11.00    2.10
   3  -7  -9    8.40    1.20
  -3   7   9    9.00    2.10
   2  -7  -9   76.49    7.20
   2  -7  -9   87.59    5.60
  -2   7   9   87.49    6.50
  -2   7   9   89.69    5.80
   1  -7  -9    4.00    0.90
   1  -7  -9    4.10    1.50
   1  -7  -9    6.50    1.10
  -1   7   9    4.90    1.50
  -1   7   9    4.20    0.90
  -1   7   9    4.10    1.80
   0  -7  -9    0.60    0.60
   0   7   9   -0.80    1.00
   0   7   9    0.10    0.60
   0   7   9   -0.10    1.30
  -1  -7  -9    3.20    0.70
   1   7   9    8.00    1.70
   1   7   9    3.70    0.80
   1   7   9    4.30    1.70
  -2  -7  -9    0.40    0.40
   2   7   9    0.80    1.20
   2   7   9    0.20    0.60
   2   7   9   -0.30    1.00
  -3  -7  -9   10.30    1.10
   3   7   9   11.80    1.40
   3   7   9   10.10    2.20
  -4  -7  -9   93.69    5.70
   4   7   9   95.09    5.50
   4   7   9   86.29    6.00
  -5  -7  -9    0.80    0.40
   5   7   9    1.00    0.60
   5   7   9    0.00    0.60
  -6  -7  -9    1.50    0.50
   6   7   9    1.90    0.70
   6   7   9    2.50    0.70
  -7  -7  -9   -0.10    0.50
   7   7   9    0.80    0.60
   7   7   9   -0.20    0.60
   8   7   9    7.30    1.10
   9   7   9   33.10    2.60
  10   7   9    7.00    1.30
   4  -8  -9    0.20    0.70
   4  -8  -9    1.00    1.30
  -4   8   9    0.80    1.70
   3  -8  -9    1.90    1.40
   3  -8  -9    2.90    0.80
  -3   8   9    2.90    1.70
   2  -8  -9   16.70    2.70
   2  -8  -9   19.30    1.80
  -2   8   9   17.70    2.70
  -2   8   9   20.80    1.90
   1  -8  -9   30.10    2.20
   1  -8  -9   29.00    2.30
   1  -8  -9   27.50    3.30
  -1   8   9   29.50    3.20
  -1   8   9   26.20    2.40
  -1   8   9   22.00    3.60
   0  -8  -9  112.79    7.00
   0   8   9  103.99    7.30
   0   8   9  121.99    8.00
   0   8   9  114.99    9.90
  -1  -8  -9    0.10    0.50
   1   8   9   -0.80    1.10
   1   8   9    0.20    1.40
   1   8   9    0.10    0.60
  -2  -8  -9    8.70    1.10
   2   8   9   10.40    1.30
   2   8   9   11.00    2.40
  -3  -8  -9   10.70    1.10
   3   8   9   10.50    1.40
   3   8   9   15.80    2.60
  -4  -8  -9    6.00    0.80
   4   8   9    5.30    1.00
  -5  -8  -9   11.40    1.00
   5   8   9    7.10    1.20
   5   8   9   11.10    1.20
  -6  -8  -9   54.99    3.50
   6   8   9   51.09    3.90
   6   8   9   57.49    3.60
  -7  -8  -9    2.20    0.60
   7   8   9    0.80    0.70
   7   8   9    2.80    0.80
   8   8   9   17.40    1.80
   8   8   9   20.60    1.80
   9   8   9    0.60    0.80
  10   8   9   -0.90    0.70
   3  -9  -9    4.00    1.80
   3  -9  -9    6.70    1.10
  -3   9   9    7.50    2.10
   2  -9  -9    7.00    1.20
   2  -9  -9    8.00    1.10
   2  -9  -9    4.60    1.80
  -2   9   9    5.30    1.80
   1  -9  -9   11.50    2.30
   1  -9  -9   13.30    1.40
   1  -9  -9   16.10    1.70
  -1   9   9   14.10    1.70
  -1   9   9   13.20    2.40
   0  -9  -9   47.00    5.20
   0  -9  -9   61.99    3.80
   0   9   9   53.59    4.00
   0   9   9   60.19    6.00
  -1  -9  -9   15.50    1.50
   1   9   9   15.10    3.00
   1   9   9   20.10    1.80
  -2  -9  -9    3.80    0.70
   2   9   9    4.40    1.00
   2   9   9    3.80    1.80
  -3  -9  -9   20.70    1.60
   3   9   9   20.50    3.00
   3   9   9   15.50    1.80
  -4  -9  -9   16.70    1.40
   4   9   9   16.20    1.70
  -5  -9  -9   32.10    2.20
   5   9   9   28.00    2.50
  -6  -9  -9    8.40    1.00
   6   9   9    7.10    1.10
   6   9   9    5.10    1.10
  -7  -9  -9   -0.30    0.50
   7   9   9    0.00    0.70
   7   9   9   -0.10    0.60
  -8  -9  -9    9.50    1.20
   8   9   9    9.40    1.30
   9   9   9    1.00    0.90
   3 -10  -9    0.40    0.80
   3 -10  -9    1.00    0.80
   2 -10  -9   -0.10    0.70
   2 -10  -9    0.20    0.60
   2 -10  -9   -0.70    1.40
   1 -10  -9   19.70    2.00
   1 -10  -9   17.00    1.60
   1 -10  -9   16.40    2.80
   0 -10  -9   12.90    2.60
   0 -10  -9   21.10    1.60
   0 -10  -9   15.00    1.90
  -1 -10  -9    3.60    0.70
   1  10   9    3.60    1.00
  -2 -10  -9    6.30    0.90
   2  10   9    6.50    1.20
  -3 -10  -9   -0.20    0.40
   3  10   9    0.50    0.70
  -4 -10  -9    3.30    0.70
   4  10   9    1.70    0.90
  -5 -10  -9   25.10    1.90
  -6 -10  -9   11.40    1.20
  -7 -10  -9   12.90    1.40
   7  10   9   16.90    1.70
  -8 -10  -9   10.90    1.30
   8  10   9   10.70    1.40
   2 -11  -9    0.00    0.90
   2 -11  -9    0.80    0.80
   1 -11  -9   -0.40    1.30
   1 -11  -9    0.40    0.80
   1 -11  -9    1.00    0.70
   0 -11  -9    1.20    0.60
   0 -11  -9    0.30    1.50
   0 -11  -9    2.50    1.00
  -1 -11  -9    9.80    1.10
  -2 -11  -9   21.20    1.70
  -3 -11  -9    0.30    0.50
  -4 -11  -9   -0.30    0.50
  -5 -11  -9   -0.70    0.60
  -6 -11  -9    2.40    0.80
  -7 -11  -9   21.70    1.90
   0 -12  -9    0.70    1.00
   0 -12  -9   -0.30    0.60
  -1 -12  -9   -0.60    0.80
  -1 -12  -9   -0.20    0.50
  -1 -12  -9    0.00    1.60
  -2 -12  -9   -0.10    0.50
  -3 -12  -9    6.60    1.00
  -4 -12  -9   15.70    1.50
  -5 -12  -9   -1.40    0.60
   1  -4  10    5.40    1.40
   2  -4  10    2.30    1.20
   3  -4  10    3.10    1.30
   4  -4  10   11.20    1.90
   5  -4  10   12.00    1.90
   6  -4  10   12.50    2.10
  -1  -3  10    0.00    1.20
  -1  -3  10   -0.70    0.80
   0  -3  10    1.10    1.20
   0  -3  10    1.20    0.90
   1  -3  10    2.70    1.20
   1  -3  10    3.40    1.10
   2  -3  10   41.30    3.50
   3  -3  10   16.60    2.10
   4  -3  10    6.30    1.50
   5  -3  10   -0.10    1.00
   6  -3  10    4.10    1.30
   7  -3  10    3.70    1.40
  -2  -2  10   10.60    2.00
  -2  -2  10   15.60    1.90
  -1  -2  10    2.60    1.30
  -1  -2  10    2.60    1.00
   0  -2  10    0.80    1.10
   0  -2  10    0.90    0.60
   0  -2  10    0.70    0.80
   1  -2  10    0.10    0.80
   1  -2  10    0.50    1.10
   2  -2  10   14.00    1.80
   3  -2  10   36.90    3.20
   4  -2  10   60.19    4.70
   5  -2  10   29.30    2.80
   6  -2  10    1.00    1.10
   7  -2  10   16.00    1.40
   7  -2  10   14.80    2.10
   8  -2  10    0.20    1.00
   8  -2  10    0.40    0.60
  -2  -1  10    2.10    0.90
  -2  -1  10    1.10    1.30
  -1  -1  10    1.00    1.20
  -1  -1  10    1.70    0.80
  -1  -1  10    1.00    0.80
   0  -1  10   27.30    2.30
   0  -1  10   15.00    2.30
   1  -1  10    0.10    1.10
   1  -1  10   -0.50    0.70
   2  -1  10   20.60    2.40
   2  -1  10   22.20    2.20
   3  -1  10    5.60    1.20
   4  -1  10   44.40    3.60
   5  -1  10   82.29    6.00
   6  -1  10   16.10    1.90
   6  -1  10   11.50    1.20
   7  -1  10    1.30    1.00
   7  -1  10    1.80    0.60
   8  -1  10    2.90    0.80
   8  -1  10    2.20    1.10
   9  -1  10   25.30    2.10
   9  -1  10   30.20    2.90
  -3   0  10    6.30    1.30
  -3   0  10    8.10    1.90
  -2   0  10    1.40    0.80
  -2   0  10    0.30    1.20
  -1   0  10   43.70    3.10
  -1   0  10   38.70    3.70
  -1   0  10   45.80    3.50
   0   0  10    7.10    1.70
   0   0  10   10.30    1.40
   1   0  10    0.60    0.70
   1   0  10    0.90    1.00
   2   0  10    1.70    0.80
   2   0  10    0.90    1.10
   3   0  10    8.50    1.30
   3   0  10    7.50    1.60
   4   0  10   67.29    5.00
   5   0  10    4.80    0.80
   5   0  10    6.30    1.20
   6   0  10   22.90    1.80
   6   0  10   31.00    2.60
   7   0  10    2.60    1.20
   7   0  10    5.70    0.80
   8   0  10    8.80    1.60
   8   0  10    4.90    0.90
   9   0  10    4.60    1.40
   9   0  10    4.50    0.90
 -10   0 -10    1.00    1.20
  10   0  10    1.40    0.90
  10   0  10    0.70    0.70
  -3   1  10   -0.10    1.10
  -2   1  10    1.30    0.90
  -2   1  10    3.10    1.40
  -1   1  10    0.30    1.30
  -1   1  10    0.80    1.10
  -1   1  10    0.00    0.60
  -1   1  10    0.70    0.70
   0   1  10   12.80    1.50
   0   1  10   12.60    2.50
   0   1  10   10.80    1.90
   1   1  10   44.60    3.80
   1   1  10   46.20    3.40
   1   1  10   42.20    4.60
   2   1  10    3.80    0.90
   2   1  10    4.50    1.30
   3   1  10   27.00    2.70
   3   1  10   27.60    2.40
   4   1  10   -0.50    0.60
   5   1  10    0.60    0.50
   5   1  10    1.10    0.80
   6   1  10   46.10    3.60
   6   1  10   45.00    2.90
   7   1  10    0.60    0.50
   7   1  10   -0.20    0.80
   8   1  10    7.20    1.40
   8   1  10    5.40    0.90
   9   1  10    0.60    0.70
   9   1  10   -0.20    0.60
 -10  -1 -10    7.90    1.60
  10   1  10    7.70    1.10
  10   1  10    6.50    1.40
  -4   2  10   17.30    2.60
  -3   2  10    4.10    1.50
  -2   2  10    0.20    1.20
  -2   2  10   -0.30    0.80
  -1   2  10   -0.40    1.00
  -1   2  10    0.70    1.40
   0   2  10    5.10    1.70
   0   2  10    4.60    1.40
   1   2  10    2.40    1.30
   1   2  10    1.50    1.40
  -2  -2 -10   52.29    3.50
   2   2  10   54.79    4.20
   2   2  10   49.60    3.80
   2   2  10   52.99    5.20
  -3  -2 -10   15.60    1.50
   3   2  10   18.30    2.20
   3   2  10   20.20    1.60
   3   2  10   16.30    2.70
   3   2  10   19.10    1.80
  -4  -2 -10    3.80    0.70
   4   2  10    2.00    0.80
   4   2  10    5.20    1.30
   4   2  10    3.20    0.70
   4   2  10    4.70    0.70
   4   2  10    3.40    1.50
   5   2  10    4.30    0.70
   5   2  10    2.80    0.90
   6   2  10    0.90    0.60
   6   2  10    1.70    0.80
   7   2  10    5.10    0.90
   7   2  10    5.80    1.20
   8   2  10   30.20    2.20
   8   2  10   32.30    2.80
  -9  -2 -10    1.80    1.00
   9   2  10    1.30    0.60
 -10  -2 -10    1.90    1.10
  10   2  10    1.20    0.70
  10   2  10    1.70    1.00
  -4   3  10    3.30    1.60
  -3   3  10    2.70    1.50
  -2   3  10   20.70    2.60
  -1   3  10    6.10    1.60
  -1   3  10    7.60    2.00
   0   3  10    3.10    1.50
   0   3  10    1.60    1.30
  -1  -3 -10   19.20    1.70
   1   3  10   23.40    1.80
   1   3  10   17.00    2.80
   1   3  10   15.80    2.30
  -2  -3 -10   28.00    2.20
   2   3  10   28.40    3.50
   2   3  10   30.10    2.30
   2   3  10   32.10    3.10
  -3  -3 -10   27.60    2.10
   3   3  10   28.00    1.90
   3   3  10   27.60    2.80
   3   3  10   27.80    3.50
   3   3  10   26.00    2.10
  -4  -3 -10   87.89    5.70
   4   3  10   87.59    6.30
   4   3  10   96.09    8.00
   4   3  10   96.69    6.20
   4   3  10   95.09    5.90
   4   3  10   85.29    5.30
   5   3  10    4.50    0.80
   5   3  10    4.40    1.00
   6   3  10    0.10    0.50
   6   3  10    0.50    0.70
   7   3  10   11.70    1.30
   7   3  10   15.80    1.70
  -8  -3 -10    2.30    1.10
   8   3  10    2.50    0.70
  -9  -3 -10    8.20    1.50
   9   3  10    8.00    1.10
 -10  -3 -10   12.60    1.80
  10   3  10   11.20    1.30
   4  -4 -10   -0.10    0.70
  -4   4  10    0.90    1.40
   3  -4 -10   10.80    1.40
  -3   4  10    8.70    2.00
   2  -4 -10   10.70    1.40
  -2   4  10   12.80    2.20
   1  -4 -10    0.50    0.60
   1  -4 -10    0.60    1.10
  -1   4  10    1.30    1.20
  -1   4  10    2.40    1.40
   0  -4 -10    5.40    1.40
   0  -4 -10    4.20    0.90
   0   4  10    4.50    1.40
   0   4  10    4.60    0.90
   0   4  10    2.50    1.40
  -1  -4 -10    1.90    0.70
   1   4  10    1.90    1.30
   1   4  10    0.80    0.60
   1   4  10    3.10    1.60
  -2  -4 -10   26.80    2.10
   2   4  10   28.30    2.20
   2   4  10   24.80    3.40
   2   4  10   22.90    2.70
  -3  -4 -10  166.98   10.40
   3   4  10  165.58   13.80
   3   4  10  183.78   11.20
   3   4  10  166.08   10.60
   3   4  10  177.78    9.70
  -4  -4 -10   57.49    3.70
   4   4  10   55.09    3.50
   4   4  10   64.29    5.70
   4   4  10   53.49    3.90
   4   4  10   56.49    4.40
  -5  -4 -10    3.40    0.70
   5   4  10    2.50    0.70
   5   4  10    4.70    0.80
   5   4  10    4.10    1.30
   6   4  10   24.30    1.90
  -7  -4 -10    1.70    0.90
   7   4  10    2.20    0.70
  -8  -4 -10    5.70    1.20
   8   4  10    5.70    1.00
  -9  -4 -10   25.70    2.40
   9   4  10   17.10    1.70
 -10  -4 -10    3.90    1.20
  10   4  10    3.00    0.90
   4  -5 -10    1.50    0.90
  -4   5  10    3.30    1.60
   3  -5 -10    9.20    1.80
   3  -5 -10    8.50    1.30
  -3   5  10    7.10    1.90
   2  -5 -10    3.30    1.40
   2  -5 -10    4.40    0.90
  -2   5  10    4.60    1.50
   1  -5 -10    9.80    1.20
   1  -5 -10    7.60    1.80
  -1   5  10    6.50    2.10
  -1   5  10   11.40    1.30
  -1   5  10   12.50    2.20
   0  -5 -10    3.00    0.70
   0   5  10    0.80    1.40
   0   5  10    2.80    0.70
   0   5  10    3.80    1.40
  -1  -5 -10    0.30    0.60
   1   5  10    0.50    1.30
   1   5  10    1.00    0.60
   1   5  10   -1.50    1.00
  -2  -5 -10    7.50    1.00
   2   5  10    7.70    1.10
   2   5  10    9.40    2.10
   2   5  10    8.40    1.80
  -3  -5 -10   12.70    1.30
   3   5  10   13.10    2.00
   3   5  10   14.60    1.40
   3   5  10   10.90    1.10
   3   5  10   12.90    2.40
  -4  -5 -10   45.80    3.20
   4   5  10   47.70    3.10
   4   5  10   54.49    5.10
   4   5  10   44.70    3.40
   4   5  10   46.30    4.00
  -5  -5 -10  116.79    7.00
   5   5  10  125.79    7.70
   5   5  10  105.39    7.20
   5   5  10  110.39    6.60
  -6  -5 -10    5.80    0.70
   6   5  10    4.70    0.90
   6   5  10    5.80    1.00
   7   5  10    2.60    0.70
   8   5  10    0.00    0.60
   9   5  10   10.00    1.30
 -10  -5 -10    8.90    1.60
  10   5  10    8.50    1.30
   4  -6 -10   -0.20    0.80
   4  -6 -10    0.10    1.20
  -4   6  10    0.40    1.50
   3  -6 -10    0.60    1.20
   3  -6 -10    0.50    0.70
  -3   6  10   -0.30    1.40
   2  -6 -10    0.30    1.30
   2  -6 -10    1.10    0.70
  -2   6  10    2.30    1.50
   1  -6 -10   26.50    2.10
   1  -6 -10   16.80    2.70
  -1   6  10   28.30    2.20
  -1   6  10   25.10    3.00
   0  -6 -10    3.30    0.80
   0   6  10    2.30    1.60
   0   6  10    2.00    0.70
   0   6  10    4.20    1.50
  -1  -6 -10    0.70    0.60
   1   6  10    0.30    1.30
   1   6  10    1.20    0.60
   1   6  10   -0.20    1.00
  -2  -6 -10    0.60    0.50
   2   6  10   -0.50    1.10
   2   6  10    1.10    1.30
   2   6  10   -0.60    0.50
  -3  -6 -10    0.10    0.50
   3   6  10    0.20    0.60
   3   6  10   -1.00    0.40
   3   6  10   -1.70    1.00
   3   6  10   -0.10    1.20
  -4  -6 -10   30.70    2.20
   4   6  10   30.70    3.00
   4   6  10   36.60    3.90
   4   6  10   27.20    2.40
   4   6  10   27.50    2.10
  -5  -6 -10   11.00    1.10
   5   6  10   11.00    1.30
   5   6  10   11.00    1.20
  -6  -6 -10   11.60    1.10
   6   6  10   11.60    1.20
   6   6  10    9.80    1.30
   7   6  10   42.30    2.90
   8   6  10    0.90    0.70
   9   6  10    6.00    1.10
  10   6  10    0.80    0.80
   3  -7 -10   23.00    3.00
   3  -7 -10   25.20    2.20
  -3   7  10   24.40    3.20
   2  -7 -10    1.20    1.30
   2  -7 -10    0.40    0.70
  -2   7  10    0.30    1.50
   1  -7 -10    5.10    1.00
   1  -7 -10    1.50    1.40
  -1   7  10    7.40    1.20
  -1   7  10    4.00    1.80
   0  -7 -10    0.30    1.10
   0  -7 -10    0.60    0.60
   0   7  10    1.10    0.70
   0   7  10   -0.40    1.20
   0   7  10    0.40    1.30
  -1  -7 -10   27.10    2.10
   1   7  10   27.60    3.60
   1   7  10   27.20    3.00
   1   7  10   24.80    2.30
  -2  -7 -10    4.70    0.80
   2   7  10    3.50    0.90
   2   7  10    5.00    1.90
   2   7  10    5.70    1.60
  -3  -7 -10    9.90    1.10
   3   7  10    7.60    1.20
   3   7  10   11.90    2.00
   3   7  10    6.70    2.00
  -4  -7 -10    3.30    0.70
   4   7  10    3.70    1.70
   4   7  10    3.20    0.90
   4   7  10    3.20    0.80
  -5  -7 -10    1.20    0.50
   5   7  10    1.10    0.60
   5   7  10    0.70    0.70
  -6  -7 -10   59.39    3.70
   6   7  10   55.29    4.10
   6   7  10   58.49    3.80
  -7  -7 -10    7.70    0.90
   7   7  10    6.90    1.00
   7   7  10    6.70    1.10
   8   7  10    2.20    0.80
   9   7  10    3.30    0.90
  10   7  10    1.10    0.80
   3  -8 -10    4.20    1.00
   3  -8 -10    4.20    1.70
  -3   8  10    0.70    1.70
   2  -8 -10    1.80    0.80
   2  -8 -10    0.60    1.30
  -2   8  10    1.50    1.60
   1  -8 -10   16.80    2.60
   1  -8 -10   20.80    1.90
  -1   8  10   22.50    2.80
   0  -8 -10    2.10    1.50
   0  -8 -10    3.10    0.80
   0   8  10    3.00    0.90
   0   8  10    4.50    1.80
  -1  -8 -10   37.80    2.80
   1   8  10   41.60    3.10
   1   8  10   32.60    4.40
   1   8  10   46.00    3.90
  -2  -8 -10   16.30    1.40
   2   8  10   14.70    1.70
   2   8  10   14.60    2.70
   2   8  10   16.00    2.40
  -3  -8 -10   44.20    3.10
   3   8  10   44.80    3.50
   3   8  10   51.39    5.10
  -4  -8 -10   10.80    1.10
   4   8  10   10.00    1.40
  -5  -8 -10   -0.20    0.40
   5   8  10    0.10    0.60
   5   8  10    0.20    0.60
  -6  -8 -10    1.80    0.60
   6   8  10    2.40    0.80
   6   8  10    1.90    0.70
  -7  -8 -10    9.40    0.90
   7   8  10    6.10    1.10
   7   8  10    5.40    1.10
   8   8  10   43.50    3.10
   9   8  10    0.60    0.80
  10   8  10    9.70    1.50
   2  -9 -10    6.90    2.10
   2  -9 -10   13.10    1.40
   1  -9 -10    4.30    0.90
   1  -9 -10    2.50    1.00
   1  -9 -10    4.90    1.80
  -1   9  10    1.50    1.60
   0  -9 -10   -0.50    0.60
   0  -9 -10    0.20    1.10
   0   9  10    0.40    1.40
  -1  -9 -10    6.60    1.00
  -2  -9 -10   57.89    3.80
   2   9  10   55.89    4.20
  -3  -9 -10   57.29    3.60
   3   9  10   49.40    3.90
  -4  -9 -10   11.00    1.10
   4   9  10    8.10    1.40
  -5  -9 -10   11.00    1.10
   5   9  10   10.90    1.50
  -6  -9 -10   -0.50    0.50
   6   9  10   -0.20    0.60
   6   9  10   -0.20    0.70
  -7  -9 -10   17.20    1.50
   7   9  10   16.20    1.70
  -8  -9 -10    7.60    1.00
   8   9  10    7.00    1.20
   9   9  10    1.10    0.90
   2 -10 -10    5.20    1.10
   1 -10 -10   15.10    1.60
   1 -10 -10   13.50    2.50
   1 -10 -10   19.60    1.90
   0 -10 -10   -0.90    1.20
   0 -10 -10    1.60    0.70
   0 -10 -10    1.40    0.90
  -1 -10 -10    7.80    1.10
  -2 -10 -10   21.70    1.80
  -3 -10 -10   28.40    2.20
  -4 -10 -10   29.10    2.20
  -5 -10 -10   30.00    2.20
  -6 -10 -10   -0.50    0.50
  -7 -10 -10    0.00    0.60
   7  10  10    1.90    0.90
  -8 -10 -10    0.60    0.80
   8  10  10    0.80    0.80
   1 -11 -10   -0.30    0.60
   1 -11 -10    0.40    0.90
   0 -11 -10    0.50    0.90
   0 -11 -10    0.40    0.60
   0 -11 -10    0.10    1.60
  -1 -11 -10    9.50    1.20
  -2 -11 -10    1.40    0.60
  -3 -11 -10   21.50    1.80
  -4 -11 -10   19.20    1.60
  -5 -11 -10   15.60    1.40
  -6 -11 -10    1.90    0.70
  -7 -11 -10    7.50    1.20
  -1 -12 -10    1.30    1.00
  -2 -12 -10    1.20    0.70
  -3 -12 -10    1.20    0.60
  -4 -12 -10    6.90    1.00
   3  -3  11    4.80    1.40
   4  -3  11   13.90    2.00
   5  -3  11   21.10    2.60
   0  -2  11    2.30    1.50
   0  -2  11    4.90    1.30
   1  -2  11    6.30    1.40
   1  -2  11    6.40    1.70
   2  -2  11   20.50    2.30
   3  -2  11    1.00    1.00
   4  -2  11    0.60    0.90
   5  -2  11   -0.40    0.90
   6  -2  11   18.20    2.30
   7  -2  11   35.90    3.40
  -1  -1  11    1.30    1.40
  -1  -1  11    0.80    0.90
   0  -1  11    0.20    1.20
   0  -1  11    0.50    0.80
   1  -1  11   22.90    2.90
   1  -1  11   34.10    2.80
   2  -1  11   23.50    2.40
   3  -1  11    4.80    1.20
   4  -1  11    5.50    1.30
   5  -1  11    1.50    1.00
   6  -1  11   26.10    2.70
   7  -1  11   14.00    2.10
   8  -1  11    9.30    1.10
   8  -1  11   10.50    1.70
  -1   0  11   13.90    2.40
  -1   0  11   18.90    1.90
   0   0  11   -0.60    0.70
   0   0  11    1.80    1.30
   1   0  11   23.10    2.80
   1   0  11   30.20    2.60
   2   0  11    0.10    0.80
   2   0  11    1.20    1.20
   3   0  11   38.40    3.20
   4   0  11   11.20    1.70
   5   0  11    0.20    0.80
   6   0  11   11.60    1.80
   7   0  11   29.20    2.70
   7   0  11   22.30    1.90
   8   0  11   26.00    2.60
   8   0  11   23.30    1.90
   9   0  11    7.10    1.50
   9   0  11    5.30    1.00
  -1   1  11    5.60    1.70
   0   1  11    2.20    1.40
   1   1  11    1.20    1.30
   1   1  11    2.40    0.80
   2   1  11    7.10    1.80
   2   1  11    8.30    1.30
  -3  -1 -11   49.60    3.40
   3   1  11   50.49    3.80
   3   1  11   46.10    4.00
   4   1  11    0.90    0.80
   5   1  11    8.00    1.40
   6   1  11    1.00    0.60
   6   1  11   -0.40    0.70
   7   1  11    0.10    1.00
   7   1  11    1.30    0.60
   8   1  11   19.80    1.80
   8   1  11   23.70    2.40
   9   1  11   14.50    1.50
   9   1  11   15.60    2.10
  -2   2  11    8.00    1.90
  -1   2  11   14.10    2.30
   0   2  11    7.10    2.20
   0   2  11    7.10    1.80
   1   2  11    8.80    2.30
   1   2  11    8.20    1.80
  -2  -2 -11    6.20    1.00
   2   2  11    5.90    1.60
  -3  -2 -11    0.70    0.60
   3   2  11    4.00    1.40
   3   2  11    3.60    0.90
   4   2  11   13.50    1.60
   5   2  11   15.60    1.40
   5   2  11   20.00    1.90
   6   2  11   -1.00    0.70
   6   2  11    0.80    0.60
   7   2  11    5.70    1.00
   7   2  11    5.90    1.30
   8   2  11    9.10    1.20
   8   2  11   10.40    1.70
   9   2  11    3.00    0.80
 -10  -2 -11   12.50    2.00
  10   2  11   10.60    1.40
  -2   3  11    3.00    1.60
  -1   3  11    1.80    1.50
   0  -3 -11   36.00    2.70
   0   3  11   27.80    3.20
  -1  -3 -11   42.10    3.00
   1   3  11   38.00    4.50
   1   3  11   39.40    3.70
  -2  -3 -11   -0.30    0.60
   2   3  11    0.30    1.20
   2   3  11   -0.60    1.30
   2   3  11    0.80    0.60
  -3  -3 -11    0.20    0.60
   3   3  11   -1.30    1.30
   3   3  11   -0.20    0.50
   3   3  11   -0.60    1.20
  -4  -3 -11    6.30    1.00
   4   3  11    5.50    0.90
   4   3  11    8.70    2.10
   4   3  11    5.90    1.60
   5   3  11   14.90    1.40
   6   3  11   41.70    3.20
   6   3  11   37.30    2.70
   7   3  11   18.80    2.00
   7   3  11   18.20    1.60
   8   3  11    2.30    0.80
  -9  -3 -11    0.80    1.00
   9   3  11    0.20    0.70
 -10  -3 -11    9.20    1.70
  10   3  11    8.30    1.20
  -3   4  11    0.70    1.40
   2  -4 -11    3.20    0.90
  -2   4  11    1.80    1.40
   1  -4 -11   15.10    1.60
  -1   4  11   11.90    2.20
   0  -4 -11   39.30    2.90
   0   4  11   34.20    3.60
  -1  -4 -11   -0.30    0.60
   1   4  11    0.40    0.50
   1   4  11    0.60    1.40
   1   4  11   -0.90    1.10
  -2  -4 -11   55.89    3.80
   2   4  11   58.99    3.90
   2   4  11   52.09    5.70
   2   4  11   52.69    4.60
  -3  -4 -11   38.10    2.80
   3   4  11   42.60    3.00
   3   4  11   41.70    4.50
   3   4  11   33.80    3.60
  -4  -4 -11   25.60    2.00
   4   4  11   23.70    2.10
   4   4  11   31.20    3.70
   4   4  11   24.60    1.90
   4   4  11   30.30    3.00
  -5  -4 -11   36.50    2.60
   5   4  11   44.50    4.50
   5   4  11   39.10    3.40
   5   4  11   34.30    2.70
   5   4  11   36.50    2.50
   6   4  11   14.70    1.40
   7   4  11   15.70    1.50
   8   4  11   16.10    1.50
  -9  -4 -11   -0.90    0.90
   9   4  11    1.30    0.70
 -10  -4 -11   16.80    2.20
  10   4  11   14.50    1.60
  -3   5  11   10.50    2.20
   2  -5 -11    1.00    0.80
  -2   5  11    3.40    1.70
   1  -5 -11    2.50    1.40
   1  -5 -11    4.20    1.00
  -1   5  11    4.70    1.70
   0  -5 -11    1.50    1.30
   0  -5 -11    1.80    0.80
   0   5  11    3.20    1.50
   0   5  11    1.30    0.60
  -1  -5 -11   38.00    2.90
   1   5  11   37.00    2.90
   1   5  11   42.00    4.60
   1   5  11   36.20    3.70
  -2  -5 -11   68.19    4.30
   2   5  11   64.49    5.10
   2   5  11   58.79    4.30
   2   5  11   59.09    6.20
  -3  -5 -11    0.20    0.60
   3   5  11    0.50    0.50
   3   5  11   -0.40    0.60
   3   5  11    0.30    1.40
   3   5  11   -0.40    1.20
  -4  -5 -11    0.80    0.60
   4   5  11    3.00    1.50
   4   5  11    2.00    1.60
   4   5  11    2.90    0.70
   4   5  11    0.90    0.70
  -5  -5 -11    1.60    0.60
   5   5  11   -0.80    1.30
   5   5  11    3.70    1.70
   5   5  11    1.60    0.60
   5   5  11    1.70    0.70
   6   5  11   52.99    3.50
   7   5  11   35.70    2.60
   8   5  11    8.20    1.10
   9   5  11    1.60    0.80
  10   5  11    0.70    0.70
  -3   6  11    7.80    2.10
   2  -6 -11    4.40    1.00
   2  -6 -11    3.00    1.50
  -2   6  11    3.70    1.70
   1  -6 -11    4.00    0.90
   1  -6 -11    3.10    1.50
  -1   6  11    4.10    1.80
   0  -6 -11    0.50    1.10
   0  -6 -11   -0.40    0.60
   0   6  11    0.10    1.30
  -1  -6 -11   24.30    2.10
   1   6  11   25.30    2.20
   1   6  11   30.10    3.20
  -2  -6 -11    2.80    0.80
   2   6  11    3.00    0.80
   2   6  11    3.20    1.70
   2   6  11    2.90    1.40
  -3  -6 -11   18.00    1.70
   3   6  11   20.90    1.60
   3   6  11   16.60    1.80
   3   6  11   19.80    2.60
   3   6  11   23.10    3.30
  -4  -6 -11   12.30    1.30
   4   6  11   12.40    1.50
   4   6  11   15.10    2.30
   4   6  11   13.10    1.30
   4   6  11   15.60    2.90
  -5  -6 -11    4.30    0.80
   5   6  11    4.10    0.80
   5   6  11    3.00    0.90
  -6  -6 -11    8.30    1.00
   6   6  11    5.70    1.00
   6   6  11    7.80    1.30
   7   6  11    9.30    1.20
   8   6  11   20.30    1.80
   9   6  11   10.80    1.40
  10   6  11    4.10    1.10
   2  -7 -11    8.40    2.20
   2  -7 -11   10.90    1.40
  -2   7  11   11.60    2.40
   1  -7 -11    9.00    2.10
   1  -7 -11   12.90    1.50
  -1   7  11   12.40    2.50
   0  -7 -11    0.30    1.20
   0  -7 -11    0.70    0.70
   0   7  11   -0.30    1.30
  -1  -7 -11    4.30    0.90
   1   7  11    0.50    1.40
   1   7  11    2.10    0.80
  -2  -7 -11    0.40    0.60
   2   7  11    1.40    0.80
   2   7  11   -1.10    1.20
  -3  -7 -11    6.70    1.00
   3   7  11    6.60    1.20
   3   7  11   11.40    2.10
   3   7  11    4.40    1.90
  -4  -7 -11    6.40    1.00
   4   7  11    7.50    1.20
   4   7  11    6.60    2.00
   4   7  11    6.90    1.00
  -5  -7 -11   12.10    1.30
   5   7  11   14.30    1.30
   5   7  11   11.60    1.50
  -6  -7 -11   -0.30    0.50
   6   7  11    0.20    0.70
   6   7  11   -0.70    0.60
   7   7  11    2.60    0.80
   8   7  11   11.60    1.40
   9   7  11    9.60    1.40
   2  -8 -11   13.50    2.40
   2  -8 -11   18.90    1.80
  -2   8  11   12.60    2.70
   1  -8 -11    7.30    1.20
   1  -8 -11    2.50    1.60
  -1   8  11    6.10    1.90
   0  -8 -11    8.80    1.30
   0  -8 -11    6.10    1.90
   0   8  11    9.00    2.10
  -1  -8 -11   14.50    1.50
   1   8  11   12.60    2.40
  -2  -8 -11   -0.20    0.50
   2   8  11    0.30    1.30
  -3  -8 -11    9.10    1.20
   3   8  11    9.70    1.40
  -4  -8 -11   10.10    1.10
   4   8  11    8.10    1.40
  -5  -8 -11   12.80    1.20
   5   8  11   11.50    1.30
   5   8  11   10.30    1.50
  -6  -8 -11    6.30    0.90
   6   8  11    5.80    1.00
   6   8  11    5.50    1.10
  -7  -8 -11   -0.40    0.50
   7   8  11    1.30    0.80
   7   8  11    1.30    0.70
   8   8  11    3.20    0.90
   9   8  11    9.00    1.30
   1  -9 -11    2.90    1.60
   1  -9 -11    2.40    0.90
  -1   9  11    3.10    1.90
   0  -9 -11   42.00    2.90
   0  -9 -11   28.50    3.90
   0   9  11   46.20    4.20
  -1  -9 -11   17.20    1.70
   1   9  11   16.20    2.70
  -2  -9 -11    0.60    0.60
  -3  -9 -11   -0.60    0.50
  -4  -9 -11   13.10    1.30
  -5  -9 -11   23.40    1.90
  -6  -9 -11   11.50    1.20
   6   9  11   11.40    1.40
  -7  -9 -11    3.50    0.80
   7   9  11    3.40    0.90
   8   9  11   -0.20    0.70
   0 -10 -11   21.70    1.90
   0 -10 -11   20.20    2.00
   0 -10 -11   13.10    2.70
  -1 -10 -11    8.80    1.20
  -2 -10 -11   19.80    1.80
  -3 -10 -11    1.40    0.60
  -4 -10 -11    2.60    0.70
  -5 -10 -11    3.60    0.80
  -6 -10 -11   21.80    1.80
  -7 -10 -11    8.90    1.10
   7  10  11    9.70    1.40
  -8 -10 -11    0.00    0.70
   8  10  11    0.30    0.80
  -2 -11 -11   11.90    1.30
  -3 -11 -11    2.40    0.70
  -4 -11 -11    2.70    0.70
  -5 -11 -11   13.30    1.30
  -6 -11 -11    3.30    0.80
   2  -1  12   -0.30    0.90
   3  -1  12    2.20    1.10
   4  -1  12    9.80    1.80
   5  -1  12   11.50    1.90
   6  -1  12   13.20    1.90
   1   0  12    0.60    1.30
   1   0  12    2.50    1.00
   2   0  12    8.00    2.00
   2   0  12   17.50    1.90
   3   0  12    6.60    1.40
   4   0  12   15.70    2.00
   5   0  12    9.40    1.70
   6   0  12   15.10    2.00
   7   0  12    2.50    1.20
   0   1  12   10.30    2.20
   1   1  12   15.90    2.50
   2   1  12    2.60    1.40
   3   1  12    0.60    0.90
   4   1  12    3.20    1.10
   5   1  12   32.80    3.00
   6   1  12   25.30    2.50
   7   1  12    1.10    0.70
   7   1  12    0.70    1.00
   8   1  12    1.10    1.10
   8   1  12    1.00    0.70
  -1   2  12    5.70    1.80
   0   2  12    7.50    1.90
   1   2  12    1.50    1.40
  -2  -2 -12   13.10    1.50
   2   2  12   12.20    2.20
  -3  -2 -12   15.50    1.50
   3   2  12   11.80    2.10
   5   2  12    8.50    1.50
   6   2  12    0.90    1.00
   7   2  12   20.20    1.80
   7   2  12   27.40    2.50
   8   2  12   22.20    2.40
   8   2  12   18.10    1.70
   9   2  12    0.40    0.70
   1  -3 -12    0.00    0.80
  -1   3  12    2.20    1.50
   0  -3 -12   -0.20    0.60
   0   3  12   -0.30    1.40
  -1  -3 -12    9.60    1.30
  -2  -3 -12   14.80    1.60
   2   3  12   21.30    3.20
   2   3  12   14.00    2.40
  -3  -3 -12    6.10    1.10
   3   3  12    6.80    1.80
  -4  -3 -12    6.70    1.10
   4   3  12    6.30    1.80
   6   3  12    0.40    0.60
   7   3  12   14.10    1.40
   8   3  12    8.30    1.60
   8   3  12    6.50    1.00
  -9  -3 -12   12.60    2.00
   9   3  12    9.10    1.30
   1  -4 -12   10.10    1.40
  -1   4  12    9.00    2.10
   0  -4 -12   -0.10    0.70
   0   4  12   -0.90    1.10
  -1  -4 -12    0.90    0.70
   1   4  12   -1.10    1.10
  -2  -4 -12    6.60    1.10
   2   4  12    5.50    1.70
   2   4  12    7.80    1.20
  -3  -4 -12   15.10    1.60
   3   4  12   15.40    1.60
   3   4  12   14.30    2.40
   3   4  12   13.60    2.80
  -4  -4 -12   39.30    2.90
   4   4  12   46.60    4.80
   4   4  12   35.80    3.70
   4   4  12   37.10    2.90
   5   4  12   10.00    1.10
   6   4  12    0.90    0.60
   7   4  12   12.10    1.40
   8   4  12    3.60    0.90
   9   4  12   10.10    1.30
   1  -5 -12    8.50    1.30
  -1   5  12    4.50    1.70
   0  -5 -12    9.60    1.40
   0   5  12    9.30    2.10
  -1  -5 -12    0.90    0.70
   1   5  12    1.70    1.30
  -2  -5 -12    1.00    0.70
   2   5  12    1.60    1.40
  -3  -5 -12    7.90    1.20
   3   5  12   10.50    1.30
   3   5  12    7.20    1.90
  -4  -5 -12   43.20    3.00
   4   5  12   38.50    3.80
   4   5  12   40.10    2.80
   4   5  12   46.00    5.00
   4   5  12   40.50    3.10
  -5  -5 -12   15.90    1.50
   5   5  12   18.80    2.50
   5   5  12   13.50    1.40
   5   5  12   15.60    1.70
   5   5  12   18.30    3.20
   6   5  12    8.40    1.10
   7   5  12   -0.20    0.60
   8   5  12    1.10    0.70
   9   5  12   32.30    2.50
   1  -6 -12   11.40    1.50
  -1   6  12   11.40    2.30
   0  -6 -12   10.40    2.10
   0  -6 -12   15.80    1.60
   0   6  12    7.70    2.20
  -1  -6 -12    2.90    0.90
   1   6  12    5.40    1.80
  -2  -6 -12    3.20    0.90
   2   6  12    2.10    1.60
  -3  -6 -12    7.90    1.20
   3   6  12    7.90    1.20
   3   6  12    7.60    1.90
  -4  -6 -12   14.00    1.40
   4   6  12   11.30    1.50
   4   6  12   15.40    2.50
   4   6  12   14.40    1.30
  -5  -6 -12    7.20    1.10
   5   6  12    6.80    1.00
   5   6  12    7.00    1.20
   5   6  12   11.00    2.10
   6   6  12   12.70    1.40
   7   6  12    4.30    1.00
   8   6  12   -0.60    0.60
   9   6  12    3.10    0.90
   1  -7 -12    5.30    1.10
   1  -7 -12    5.50    1.90
  -1   7  12    5.50    2.10
   0  -7 -12    3.30    1.00
   0  -7 -12    3.20    1.50
   0   7  12    3.50    1.70
  -1  -7 -12   15.50    1.70
   1   7  12   17.90    2.80
  -2  -7 -12    5.10    1.00
   2   7  12    3.20    1.70
  -3  -7 -12    0.60    0.60
   3   7  12    1.60    1.60
  -4  -7 -12    1.00    0.60
   4   7  12    0.00    0.60
   4   7  12   -0.30    0.70
   4   7  12   -0.50    1.30
  -5  -7 -12   13.20    1.30
   5   7  12   11.90    1.30
   5   7  12    9.40    1.40
  -6  -7 -12   13.00    1.30
   6   7  12   12.40    1.40
   6   7  12   12.90    1.60
   7   7  12    8.10    1.20
   8   7  12    2.90    0.90
   9   7  12    0.90    0.80
   0  -8 -12    5.00    1.80
   0  -8 -12    2.90    0.90
   0   8  12    5.40    2.00
  -1  -8 -12   19.60    1.90
   1   8  12   19.60    3.00
  -2  -8 -12    0.40    0.70
   2   8  12    1.60    1.60
  -3  -8 -12   12.90    1.40
   3   8  12   10.20    2.30
  -4  -8 -12    6.50    1.00
  -5  -8 -12    2.30    0.70
   5   8  12    1.30    0.70
  -6  -8 -12    6.60    1.00
   6   8  12    7.30    1.10
   7   8  12   13.90    1.50
   8   8  12    5.20    1.10
  -1  -9 -12   -0.30    0.70
   1   9  12   -0.20    1.50
  -2  -9 -12   14.80    1.60
   2   9  12   12.60    2.50
  -3  -9 -12   41.20    3.00
  -4  -9 -12    0.10    0.60
  -5  -9 -12    0.10    0.60
  -6  -9 -12    0.90    0.60
   6   9  12    0.00    0.70
  -7  -9 -12    8.80    1.10
   7   9  12    8.30    1.20
   8   9  12   19.80    1.90
  -2 -10 -12   21.60    1.90
  -3 -10 -12    8.10    1.20
  -4 -10 -12    5.50    1.00
  -5 -10 -12   14.00    1.40
  -6 -10 -12   -0.10    0.60
  -7 -10 -12    9.20    1.20
   7  10  12    8.20    1.30
   5   1  13    1.40    1.10
   6   1  13    4.40    1.40
  -2  -2 -13    2.30    0.90
   2   2  13    1.30    1.50
   7   2  13    0.30    1.10
  -1  -3 -13    4.10    1.10
   1   3  13    4.80    1.80
  -2  -3 -13   -0.50    0.70
   2   3  13   -1.40    1.20
  -3  -3 -13    3.20    1.00
   3   3  13    4.50    1.90
   7   3  13   20.80    1.90
   8   3  13    0.60    0.70
  -1  -4 -13    3.30    1.00
   1   4  13    1.50    1.60
  -2  -4 -13    0.90    0.80
   2   4  13    0.50    1.40
  -3  -4 -13    6.10    1.10
   3   4  13    6.80    1.90
  -4  -4 -13    2.80    0.80
   4   4  13    5.60    1.70
   7   4  13   12.70    1.40
   8   4  13    0.40    0.70
  -1  -5 -13    1.60    0.90
   1   5  13    2.20    1.60
  -2  -5 -13   12.20    1.60
   2   5  13   16.30    2.70
  -3  -5 -13    3.80    0.90
   3   5  13    4.40    1.90
  -4  -5 -13    1.30    0.70
   4   5  13    0.80    1.50
   6   5  13   18.20    1.70
   7   5  13    1.30    0.70
   8   5  13    5.40    1.10
  -1  -6 -13    2.30    0.90
   1   6  13    3.00    1.90
  -2  -6 -13    9.20    1.30
   2   6  13    9.70    2.30
  -3  -6 -13    7.60    1.20
   3   6  13    6.00    2.00
  -4  -6 -13   15.00    1.60
   4   6  13   12.20    2.50
  -5  -6 -13   -0.60    0.60
   5   6  13    1.60    1.60
   5   6  13   -0.70    0.60
   6   6  13    5.50    1.10
   7   6  13    1.10    0.70
   8   6  13    8.80    1.20
  -1  -7 -13    0.10    1.20
  -1  -7 -13    1.90    0.90
   1   7  13    1.50    1.70
  -2  -7 -13    5.10    1.10
   2   7  13    1.80    1.80
  -3  -7 -13    6.90    1.20
   3   7  13    5.00    2.10
  -4  -7 -13   12.90    1.50
   4   7  13    9.80    2.30
  -5  -7 -13    2.90    0.80
   5   7  13    1.70    0.70
   6   7  13    6.10    1.10
   7   7  13   -0.30    0.60
   8   7  13    6.10    1.20
  -1  -8 -13    2.10    1.60
  -2  -8 -13    1.00    0.80
   2   8  13   -1.30    1.60
  -3  -8 -13   18.10    1.80
   3   8  13   20.60    3.10
  -4  -8 -13    4.40    0.90
  -5  -8 -13   10.40    1.20
   5   8  13    6.40    1.20
  -6  -8 -13   17.20    1.60
   6   8  13   16.90    1.70
   7   8  13    0.90    0.70
  -3  -9 -13    4.00    0.90
  -4  -9 -13    4.70    1.00
  -5  -9 -13   62.19    4.20
  -6  -9 -13    2.80    0.80
   6   9  13    2.40    1.00
  -4  -5 -14    3.30    1.00
   4   5  14    1.70    1.80
  -4  -6 -14    5.00    1.10
   4   6  14    8.70    2.40
   0   0   0    0.00    0.00
_computing_structure_solution     'SHELXT 2018/2 (Sheldrick, 2018)'
;
_shelx_hkl_checksum     32812
_shelx_res_file
;
TITL 24zs_boo_c4_acacfc_0m_a.res in P-1
    zl4082_attached1(1).res
    created by SHELXL-2019/3 at 12:37:03 on 13-May-2025
REM Old TITL 24zs_boo_c4_AcacFc_0m in P-1
REM SHELXT solution in P-1: R1 0.113, Rweak 0.007, Alpha 0.048
REM <I/s> 0.000 for 0 systematic absences, Orientation as input
REM Formula found by SHELXT: C20 N2 O3 Fe
REM AFIX 93
REM AFIX 0
CELL 0.71073 9.244 10.3415 11.0093 65.358 66.714 81.236
ZERR 2 0.0004 0.0004 0.0005 0.003 0.002 0.002
LATT 1
SFAC C H Fe N O
UNIT 40 40 2 4 6
EQIV $1 2-X,1-Y,1-Z
EQIV $2 +X,+Y,1+Z
SADI C17 C16 C17A C16A C17 C18 C17A C18A C16 C20 C16A C20A C19 C18 C19A =
 C18A C19 C20 C19A C20A
SADI 0.04 C17 C19 C17A C19A C17 C20 C17A C20A C16 C19 C16A C19A C16 C18 =
 C16A C18A C18 C20 C18A C20A
SIMU 0.01 0.02 2 C16 > C20A
DFIX 0.84 0.01 O3 H3c O3 H3d
DFIX 0.86 0.01 N1 H1a N1 H1b
L.S. 44
PLAN  5 0 0
SIZE 0.11 0.14 0.22
TEMP 23
CONF
HTAB O3 O1
HTAB O3 N2_$1
HTAB N1 O3_$2
HTAB C12 O1
LIST 4
MORE -1
BOND $H
fmap 2
acta
REM <olex2.extras>
REM <HklSrc "%.\\24zs_boo_c4_acacfc_0m.hkl">
REM </olex2.extras>
WGHT    0.056200    0.151600
FVAR       0.47573   0.51460
FE1   3    0.588912    0.415523    0.752515    11.00000    0.04054    0.02748 =
         0.04012   -0.01079   -0.01778    0.00073
O2    5    0.748598    0.982346    0.593370    11.00000    0.05919    0.03327 =
         0.04863   -0.01995   -0.02978    0.01133
O1    5    0.822446    0.742349    0.291403    11.00000    0.06487    0.05004 =
         0.04120   -0.02191   -0.02189    0.00287
O3    5    0.922714    0.738257    0.013428    11.00000    0.09608    0.04881 =
         0.04634   -0.01834   -0.03459    0.00706
H3C   2    0.893589    0.744915    0.092808    11.00000   -1.50000
H3D   2    0.956613    0.656306    0.024948    11.00000   -1.50000
N1    4    0.831796    0.912743    0.775237    11.00000    0.07517    0.04491 =
         0.05821   -0.02691   -0.04146    0.01062
H1A   2    0.855168    0.849645    0.846087    11.00000   -1.20000
H1B   2    0.815399    1.000616    0.762583    11.00000   -1.20000
C1    1    0.774701    0.850082    0.453689    11.00000    0.03274    0.03230 =
         0.03447   -0.00968   -0.01450   -0.00016
C11   1    0.628877    0.631334    0.655692    11.00000    0.03602    0.02734 =
         0.03499   -0.01146   -0.01682    0.00382
C8    1    0.841610    0.745734    0.669026    11.00000    0.03461    0.03222 =
         0.03858   -0.01237   -0.01760    0.00121
N2    4    0.974042    0.552251    0.827394    11.00000    0.06922    0.05272 =
         0.06517   -0.02141   -0.04320    0.01634
C9    1    0.786433    0.711533    0.572844    11.00000    0.03549    0.02708 =
         0.03410   -0.01235   -0.01421    0.00201
AFIX  13
H9    2    0.865531    0.652433    0.530185    11.00000   -1.20000
AFIX   0
C7    1    0.810159    0.872554    0.682067    11.00000    0.03854    0.03587 =
         0.04046   -0.01452   -0.01885    0.00089
C6    1    0.751663    0.973522    0.470890    11.00000    0.03637    0.03446 =
         0.03720   -0.01166   -0.01580    0.00192
C10   1    0.914877    0.638864    0.757475    11.00000    0.04016    0.03944 =
         0.04365   -0.01801   -0.01917    0.00147
C2    1    0.796394    0.852226    0.312706    11.00000    0.03573    0.04038 =
         0.03608   -0.01225   -0.01446   -0.00202
C12   1    0.541854    0.588661    0.595626    11.00000    0.04362    0.03450 =
         0.04055   -0.01335   -0.02233    0.00203
AFIX  43
H12   2    0.573472    0.602015    0.499779    11.00000   -1.20000
AFIX   0
C15   1    0.536645    0.590327    0.804619    11.00000    0.04446    0.03681 =
         0.03853   -0.01893   -0.01446    0.00107
AFIX  43
H15   2    0.563734    0.605322    0.870646    11.00000   -1.20000
AFIX   0
C5    1    0.724770    1.114102    0.367580    11.00000    0.06214    0.03108 =
         0.05227   -0.01105   -0.02638    0.00664
AFIX  23
H5A   2    0.819417    1.172602    0.320217    11.00000   -1.20000
H5B   2    0.640441    1.161958    0.419066    11.00000   -1.20000
AFIX   0
C14   1    0.396628    0.522833    0.835710    11.00000    0.03800    0.04066 =
         0.04696   -0.01801   -0.00790   -0.00124
AFIX  43
H14   2    0.316893    0.485254    0.925717    11.00000   -1.20000
AFIX   0
C13   1    0.398355    0.522159    0.708070    11.00000    0.03987    0.03573 =
         0.05571   -0.01442   -0.02414    0.00042
AFIX  43
H13   2    0.319911    0.484974    0.698423    11.00000   -1.20000
AFIX   0
C3    1    0.790060    0.994017    0.196492    11.00000    0.06514    0.04895 =
         0.03806   -0.00766   -0.02301   -0.00411
AFIX  23
H3A   2    0.754288    0.979939    0.131011    11.00000   -1.20000
H3B   2    0.895323    1.035390    0.142229    11.00000   -1.20000
AFIX   0
C4    1    0.681553    1.096650    0.255477    11.00000    0.07139    0.04882 =
         0.05246   -0.00844   -0.03593    0.00958
AFIX  23
H4A   2    0.573777    1.061783    0.298500    11.00000   -1.20000
H4B   2    0.688090    1.188496    0.177336    11.00000   -1.20000
AFIX   0
PART 1
C16   1    0.587273    0.217643    0.912249    21.00000    0.07120    0.03243 =
         0.06067   -0.00378   -0.03388   -0.00260
AFIX  43
H16   2    0.518052    0.184267    1.007619    21.00000   -1.20000
AFIX   0
C17   1    0.734528    0.286491    0.857920    21.00000    0.05080    0.03648 =
         0.07305   -0.00023   -0.03610    0.00036
AFIX  43
H17   2    0.778068    0.308042    0.910446    21.00000   -1.20000
AFIX   0
C18   1    0.802580    0.316160    0.709404    21.00000    0.05560    0.04576 =
         0.07285   -0.01907   -0.01998    0.02138
AFIX  43
H18   2    0.900606    0.359344    0.647959    21.00000   -1.20000
AFIX   0
C19   1    0.701116    0.271155    0.668439    21.00000    0.07196    0.03438 =
         0.07081   -0.02595   -0.02456    0.00844
AFIX  43
H19   2    0.718788    0.279958    0.576079    21.00000   -1.20000
AFIX   0
C20   1    0.563408    0.208301    0.795722    21.00000    0.07421    0.03086 =
         0.07204   -0.01641   -0.03455   -0.00218
AFIX  43
H20   2    0.475980    0.169245    0.800742    21.00000   -1.20000
AFIX   0
PART 2
C16A  1    0.696411    0.267524    0.873926   -21.00000    0.06837    0.04641 =
         0.05963   -0.00627   -0.03579    0.00769
AFIX  43
H16A  2    0.709339    0.270338    0.952386   -21.00000   -1.20000
AFIX   0
C17A  1    0.802141    0.324545    0.730687   -21.00000    0.05699    0.03862 =
         0.07330   -0.02372   -0.03123    0.01079
AFIX  43
H17A  2    0.895999    0.372651    0.697940   -21.00000   -1.20000
AFIX   0
C18A  1    0.741177    0.296147    0.644818   -21.00000    0.05713    0.03551 =
         0.06986   -0.02689   -0.01688    0.00563
AFIX  43
H18A  2    0.789077    0.320784    0.546114   -21.00000   -1.20000
AFIX   0
C19A  1    0.595253    0.224045    0.734573   -21.00000    0.06705    0.02826 =
         0.06834   -0.02267   -0.02823    0.00438
AFIX  43
H19A  2    0.529415    0.194251    0.705255   -21.00000   -1.20000
AFIX   0
C20A  1    0.566354    0.204790    0.879223   -21.00000    0.07491    0.03173 =
         0.06665   -0.00011   -0.02271   -0.00243
AFIX  43
H20A  2    0.479224    0.159873    0.960754   -21.00000   -1.20000
AFIX   0
HKLF 4
REM  24zs_boo_c4_acacfc_0m_a.res in P-1
REM wR2 = 0.1051, GooF = S = 1.055, Restrained GooF = 1.045 for all data
REM R1 = 0.0390 for 3248 Fo > 4sig(Fo) and 0.0472 for all 3810 data
REM 293 parameters refined using 244 restraints
END
WGHT      0.0564      0.1517
REM Highest difference peak  0.605,  deepest hole -0.211,  1-sigma level  0.076
Q1    1   0.6525  0.3566  0.7001  11.00000  0.05    0.60
Q2    1   0.5157  0.4635  0.8041  11.00000  0.05    0.59
Q3    1   0.6050  0.4228  0.6597  11.00000  0.05    0.59
Q4    1   0.5805  0.4037  0.8419  11.00000  0.05    0.54
Q5    1   0.7896  0.8582  0.3843  11.00000  0.05    0.40
;
_shelx_res_checksum     28135
