# Supplementary material for: 2-Amino-4-ferrocenyl-5-oxo-5,6,7,8-tetra­hydro-4H-chromene-3-carbo­nitrile monohydrate
Source: IUCrdata. 2025 May 30;10(Pt 5):x250468. doi: 10.1107/S2414314625004687 (PMC12142392; doi:10.1107/S2414314625004687)
Supplement: Supplementary file 2 [file x-10-x250468-Isup2.hkl]

data_I                                                                          
_shelx_title ' 24zs_boo_c4_acacfc_0m_a.res in P-1'                              
_shelx_refln_list_code          4                                               
_shelx_F_calc_maximum      183.53                                               
_exptl_crystal_F_000       408.00                                               
_reflns_d_resolution_high  0.7801                                               
                                                                                
loop_                                                                           
 _space_group_symop_operation_xyz                                               
 'x, y, z'                                                                      
 '-x, -y, -z'                                                                   
                                                                                
_cell_length_a     9.2440                                                       
_cell_length_b    10.3415                                                       
_cell_length_c    11.0093                                                       
_cell_angle_alpha  65.358                                                       
_cell_angle_beta   66.714                                                       
_cell_angle_gamma  81.236                                                       
                                                                                
_shelx_F_squared_multiplier     1.000                                           
                                                                                
loop_                                                                           
 _refln_index_h                                                                 
 _refln_index_k                                                                 
 _refln_index_l                                                                 
 _refln_F_squared_calc                                                          
 _refln_F_squared_meas                                                          
 _refln_F_squared_sigma                                                         
 _refln_observed_status                                                         
   1   0   0       2414.70       3264.56       155.60 o                         
   2   0   0       2197.89       2762.06        88.76 o                         
   3   0   0        965.50       1142.48        29.24 o                         
   4   0   0         35.50         34.66         1.49 o                         
   5   0   0       2477.91       2722.40        68.97 o                         
   6   0   0        865.34        919.75        29.10 o                         
   7   0   0         52.46         52.73         3.83 o                         
   8   0   0         46.61         43.78         3.52 o                         
   9   0   0         17.00         18.00         4.35 o                         
  10   0   0         53.58         56.51         5.15 o                         
 -10   1   0        101.82        104.22         7.95 o                         
  -9   1   0         98.71        101.57         7.72 o                         
  -8   1   0        124.40        133.84         5.54 o                         
  -7   1   0          0.19          0.88         1.07 o                         
  -6   1   0        741.34        766.03        24.93 o                         
  -5   1   0        893.10        907.26        23.43 o                         
  -4   1   0        973.28       1038.61        26.60 o                         
  -3   1   0        941.75       1079.33        27.59 o                         
  -2   1   0         40.88         40.94         2.18 o                         
  -1   1   0       5628.16       6412.85       169.46 o                         
   0   1   0       1031.83       1155.33        68.49 o                         
   1   1   0       1892.16       2101.25       105.36 o                         
   2   1   0      33683.25      42000.83      1332.79 o                         
   3   1   0        289.47        356.99         9.44 o                         
   4   1   0       2034.63       2379.76        60.43 o                         
   5   1   0        147.48        149.49         4.44 o                         
   6   1   0         49.99         54.42         2.31 o                         
   7   1   0        543.36        558.98        21.90 o                         
   8   1   0        228.62        231.81        14.22 o                         
   9   1   0          0.15         -0.22         1.87 o                         
  10   1   0          4.48          8.00         2.76 o                         
 -10   2   0         53.30         61.76         6.63 o                         
  -9   2   0        152.20        160.22         8.50 o                         
  -8   2   0        317.29        318.90        13.97 o                         
  -7   2   0         20.76         21.15         2.02 o                         
  -6   2   0          0.28          0.04         0.84 o                         
  -5   2   0        222.15        205.15         5.90 o                         
  -4   2   0       1441.68       1429.48        36.42 o                         
  -3   2   0        180.08        185.72         4.34 o                         
  -2   2   0        440.00        512.14        11.94 o                         
  -1   2   0         76.50         76.19         2.38 o                         
   0   2   0         24.28         20.61         1.25 o                         
   1   2   0       5028.80       4985.92       402.49 o                         
   2   2   0        197.84        220.48         7.53 o                         
   3   2   0        822.60       1078.39        27.52 o                         
   4   2   0       1613.64       1709.85        43.55 o                         
   5   2   0        166.23        151.47         4.52 o                         
   6   2   0        934.16        949.17        28.11 o                         
   7   2   0        304.57        304.75        15.47 o                         
   8   2   0         32.42         39.55         4.11 o                         
   9   2   0         79.66         89.63        12.59 o                         
  10   2   0         16.80         18.02         5.52 o                         
 -10   3   0         70.64         74.51        10.38 o                         
  -9   3   0        145.34        155.10         7.15 o                         
  -8   3   0        123.70        133.47         6.04 o                         
  -7   3   0         58.10         57.57         3.06 o                         
  -6   3   0        139.46        132.26         5.17 o                         
  -5   3   0          5.50          8.07         1.15 o                         
  -4   3   0        485.02        458.69        10.36 o                         
  -3   3   0       1462.39       1380.10        32.37 o                         
  -2   3   0        106.21        131.45         3.66 o                         
  -1   3   0        211.00        234.06         6.65 o                         
   0   3   0        116.28        101.25         3.74 o                         
   1   3   0        847.17        890.08        41.83 o                         
   2   3   0       1342.50       1413.45        43.76 o                         
   3   3   0        652.88        675.70        17.51 o                         
   4   3   0          3.01          2.32         0.65 o                         
   5   3   0        263.18        278.66         8.92 o                         
   6   3   0          4.81          3.78         1.28 o                         
   7   3   0        246.83        239.75         9.13 o                         
   8   3   0        310.11        301.04        17.16 o                         
   9   3   0         90.61        102.07         9.72 o                         
  10   3   0          1.68          2.21         3.09 o                         
 -10   4   0          0.05          0.57         2.12 o                         
  -9   4   0        103.73        115.98         5.78 o                         
  -8   4   0        261.64        275.70        11.09 o                         
  -7   4   0        244.18        241.55        12.37 o                         
  -6   4   0         68.37         69.95         3.64 o                         
  -5   4   0         14.32         13.04         1.51 o                         
  -4   4   0        199.04        185.22         5.52 o                         
  -3   4   0       1260.69       1212.84        30.74 o                         
  -2   4   0       1773.25       1670.80        41.98 o                         
  -1   4   0       1629.33       1714.22        45.92 o                         
   0   4   0         14.09         15.57         1.12 o                         
   1   4   0          2.98          2.80         0.77 o                         
   2   4   0         47.32         51.62         2.69 o                         
   3   4   0       1129.68       1226.98        35.41 o                         
   4   4   0        939.04        981.62        23.38 o                         
   5   4   0         34.44         33.47         1.72 o                         
   6   4   0         27.47         30.31         2.41 o                         
   7   4   0        258.09        225.35         8.22 o                         
   8   4   0         56.17         56.84         3.30 o                         
   9   4   0         28.77         36.23         3.90 o                         
  10   4   0         37.78         35.79         6.19 o                         
  -9   5   0         87.93         89.46         5.94 o                         
  -8   5   0          0.25         -1.33         1.33 o                         
  -7   5   0        318.91        315.48        12.58 o                         
  -6   5   0        633.45        658.16        24.43 o                         
  -5   5   0        174.05        176.63         7.33 o                         
  -4   5   0          2.48          3.05         1.16 o                         
  -3   5   0        390.34        382.24        10.01 o                         
  -2   5   0       4386.87       4409.02       111.04 o                         
  -1   5   0       1786.92       1804.62        48.43 o                         
   0   5   0        467.53        466.07        18.82 o                         
   1   5   0       1116.98       1146.57        33.79 o                         
   2   5   0          0.04          1.15         0.91 o                         
   3   5   0        256.67        282.01         9.49 o                         
   4   5   0        231.97        251.33         7.81 o                         
   5   5   0        205.91        218.94         7.08 o                         
   6   5   0        125.31        135.18         5.35 o                         
   7   5   0          4.31          4.21         1.52 o                         
   8   5   0          2.78          2.49         1.75 o                         
   9   5   0         33.71         27.71         5.08 o                         
  -9   6   0         50.32         46.69         6.63 o                         
  -8   6   0         72.66         71.26         4.98 o                         
  -7   6   0        561.60        554.15        25.35 o                         
  -6   6   0          7.03          5.18         1.80 o                         
  -5   6   0         20.03         22.53         2.44 o                         
  -4   6   0        845.88        815.43        29.73 o                         
  -3   6   0         38.60         39.84         2.23 o                         
  -2   6   0       1400.89       1375.19        40.28 o                         
  -1   6   0        823.67        784.48        23.76 o                         
   0   6   0       1057.55        965.73        32.84 o                         
   1   6   0        195.23        198.19         6.43 o                         
   2   6   0        109.17        101.98         4.30 o                         
   3   6   0         37.45         39.94         2.18 o                         
   4   6   0         17.20         18.61         1.70 o                         
   5   6   0         66.84         81.43         3.66 o                         
   6   6   0         82.97         87.99         3.94 o                         
   7   6   0         50.03         50.70         3.12 o                         
   8   6   0         12.90         12.72         3.31 o                         
   9   6   0          0.02          2.18         2.44 o                         
  -8   7   0          2.13          1.05         1.87 o                         
  -7   7   0         25.82         20.93         3.98 o                         
  -6   7   0        124.94        134.69         7.42 o                         
  -5   7   0        514.62        581.88        43.30 o                         
  -4   7   0        387.12        362.93        18.78 o                         
  -3   7   0        182.76        165.09         6.86 o                         
  -2   7   0        693.01        661.84        19.76 o                         
  -1   7   0         19.23         20.53         1.48 o                         
   0   7   0       1126.35       1075.78        31.75 o                         
   1   7   0         81.45         70.70         2.90 o                         
   2   7   0         32.26         27.64         1.98 o                         
   3   7   0          3.95          5.05         1.15 o                         
   4   7   0         18.54         19.64         1.87 o                         
   5   7   0         22.42         24.68         2.42 o                         
   6   7   0         58.95         72.42         5.55 o                         
   7   7   0         74.88         77.38         6.19 o                         
   8   7   0         28.90         36.32         4.37 o                         
  -8   8   0         50.66         62.34         4.88 o                         
  -7   8   0          0.47          0.31         1.87 o                         
  -6   8   0         11.70         11.54         2.53 o                         
  -5   8   0          0.47         -0.48         1.77 o                         
  -4   8   0          8.58          5.47         1.87 o                         
  -3   8   0        268.20        283.19        17.23 o                         
  -2   8   0         28.26         23.93         2.33 o                         
  -1   8   0        278.75        275.38        12.43 o                         
   0   8   0         70.32         65.05         5.13 o                         
   1   8   0          7.55          7.49         1.23 o                         
   2   8   0        412.12        415.20        15.28 o                         
   3   8   0        119.06        123.26         6.67 o                         
   4   8   0          8.26          9.66         1.75 o                         
   5   8   0         49.40         51.89         3.11 o                         
   6   8   0          6.41          2.67         1.69 o                         
   7   8   0         70.35         84.15        10.83 o                         
   8   8   0         68.49         84.79         9.50 o                         
  -7   9   0         20.90         30.05         4.86 o                         
  -6   9   0         45.63         52.14         5.74 o                         
  -5   9   0         29.93         31.81         4.42 o                         
  -4   9   0         36.13         32.70         4.42 o                         
  -3   9   0         57.60         69.37         6.19 o                         
  -2   9   0         25.45         34.91         4.42 o                         
  -1   9   0        477.52        443.59        18.74 o                         
   0   9   0          0.13         -0.09         1.09 o                         
   1   9   0        356.19        341.88        17.41 o                         
   2   9   0         21.57         21.52         2.18 o                         
   3   9   0         30.43         29.52         2.53 o                         
   4   9   0         94.01         92.50         8.47 o                         
   5   9   0         13.06          8.72         2.33 o                         
   6   9   0         21.41         22.01         5.30 o                         
   7   9   0         48.63         39.77         6.63 o                         
  -6  10   0         88.08         93.23         7.95 o                         
  -5  10   0         22.19         23.86         4.42 o                         
  -4  10   0         44.94         53.02         5.74 o                         
  -3  10   0        151.23        152.00        10.60 o                         
  -2  10   0         42.08         53.91         5.30 o                         
  -1  10   0        343.15        313.67        19.00 o                         
   0  10   0         79.67         76.69        11.27 o                         
   1  10   0         97.18        104.94         6.09 o                         
   2  10   0          6.27          9.72         2.19 o                         
   3  10   0        156.98        166.58        12.37 o                         
   4  10   0         28.39         26.95         4.42 o                         
   5  10   0          7.34          6.55         2.64 o                         
  -4  11   0          0.63         -2.21         2.65 o                         
  -3  11   0          6.91          6.19         3.53 o                         
  -2  11   0         71.01         67.60         6.63 o                         
  -1  11   0        117.08        116.65         8.84 o                         
   0  11   0         41.83         51.70         5.30 o                         
   1  11   0        168.10        182.93        12.81 o                         
   2  11   0         14.03         17.67         3.98 o                         
   3  11   0         15.33         18.12         3.98 o                         
   4  11   0          7.47         13.26         3.98 o                         
  -2 -11   1         33.07         30.49         5.30 o                         
  -1 -11   1         21.00         24.74         4.42 o                         
   2 -11   1         87.55         87.49         7.07 o                         
   3 -11   1         55.82         57.00         5.74 o                         
  -4 -10   1          0.29          1.09         2.33 o                         
  -3 -10   1          1.61          3.71         2.21 o                         
  -2 -10   1        121.90        123.28         9.72 o                         
  -1 -10   1        173.70        186.47         9.37 o                         
   0 -10   1        143.58        159.95        11.49 o                         
   1 -10   1          6.74          2.21         2.21 o                         
   2 -10   1          6.13          5.74         2.65 o                         
   3 -10   1         51.81         53.91         5.30 o                         
   4 -10   1        382.99        391.00        23.42 o                         
  -6  -9   1         30.65         27.24         3.90 o                         
  -5  -9   1        137.26        123.23         7.65 o                         
  -4  -9   1        218.88        210.11        11.06 o                         
  -3  -9   1          0.05          0.36         1.49 o                         
  -2  -9   1        102.14        113.17         9.28 o                         
  -1  -9   1         71.88         76.75         4.04 o                         
   0  -9   1        331.32        347.38        13.23 o                         
   1  -9   1        310.14        327.46        14.19 o                         
   2  -9   1         16.96         11.05         2.65 o                         
   3  -9   1         34.73         34.02         4.42 o                         
   4  -9   1         29.11         30.05         4.42 o                         
   5  -9   1        272.77        281.86        17.67 o                         
   7  -9   1         24.78         20.77         3.98 o                         
  -7  -8   1          8.46          9.72         2.81 o                         
  -6  -8   1         52.66         53.74         4.84 o                         
  -5  -8   1        141.50        148.99         8.73 o                         
  -4  -8   1        163.36        166.34         9.94 o                         
  -3  -8   1        292.19        294.91        18.80 o                         
  -2  -8   1        166.13        178.60         7.37 o                         
  -1  -8   1        111.31        118.24         6.08 o                         
   0  -8   1        723.34        727.03        25.06 o                         
   1  -8   1         71.72         70.52         4.41 o                         
   2  -8   1         14.86         15.66         2.21 o                         
   3  -8   1         53.73         51.26         4.86 o                         
   4  -8   1          6.27          7.07         2.65 o                         
   5  -8   1        138.27        136.98         9.28 o                         
   6  -8   1         76.20         89.70         7.07 o                         
   7  -8   1         40.47         39.14         3.82 o                         
   8  -8   1         20.85         33.29         3.60 o                         
  -8  -7   1         55.06         48.05         8.17 o                         
  -7  -7   1          3.31          2.65         2.19 o                         
  -6  -7   1         46.79         42.12         3.65 o                         
  -5  -7   1        181.48        186.09         7.17 o                         
  -4  -7   1        277.58        273.73         8.67 o                         
  -3  -7   1        353.87        375.08        12.69 o                         
  -2  -7   1          2.14          4.42         1.35 o                         
  -1  -7   1         41.23         44.64         2.14 o                         
   0  -7   1         26.39         27.37         1.68 o                         
   1  -7   1        350.63        317.40         9.90 o                         
   2  -7   1       1363.99       1315.59        56.56 o                         
   3  -7   1         58.19         53.87         3.71 o                         
   4  -7   1        106.52         93.29         4.48 o                         
   5  -7   1         69.89         61.24         3.58 o                         
   6  -7   1         25.21         30.10         3.76 o                         
   7  -7   1        220.90        242.25        12.21 o                         
   8  -7   1         28.69         30.43         3.50 o                         
  -8  -6   1         31.68         36.07         4.34 o                         
  -7  -6   1          4.35          5.08         2.19 o                         
  -6  -6   1          1.64          1.24         1.66 o                         
  -5  -6   1        106.94         96.96         4.31 o                         
  -4  -6   1        572.79        582.37        17.09 o                         
  -3  -6   1        497.85        513.04        16.83 o                         
  -2  -6   1        278.77        284.09         9.68 o                         
  -1  -6   1        184.84        185.35         6.43 o                         
   0  -6   1        189.29        195.21         6.63 o                         
   1  -6   1        150.09        144.79         5.23 o                         
   2  -6   1        408.66        367.59        10.36 o                         
   3  -6   1        400.03        370.16        15.01 o                         
   4  -6   1        990.24        945.81        34.34 o                         
   5  -6   1         30.89         33.27         2.53 o                         
   6  -6   1        118.08        114.37         6.36 o                         
   7  -6   1         20.33         16.58         2.14 o                         
   8  -6   1         45.63         46.03         3.37 o                         
   9  -6   1         69.33         76.83         5.39 o                         
  -9  -5   1          1.29          1.77         2.27 o                         
  -8  -5   1         84.09         82.80         6.09 o                         
  -7  -5   1        142.88        155.14         8.55 o                         
  -6  -5   1          8.20         11.50         1.68 o                         
  -5  -5   1        117.02        113.68         5.01 o                         
  -4  -5   1         37.56         36.07         2.12 o                         
  -3  -5   1        560.69        578.17        18.74 o                         
  -2  -5   1       2255.44       2344.61        86.56 o                         
  -1  -5   1        745.82        721.50        23.85 o                         
   0  -5   1        153.96        149.37         5.00 o                         
   1  -5   1         21.84         22.66         1.38 o                         
   2  -5   1       2313.39       2295.84        61.87 o                         
   3  -5   1       1739.84       1719.39        46.62 o                         
   4  -5   1        725.45        678.75        24.95 o                         
   5  -5   1         75.27         68.47         3.75 o                         
   6  -5   1        377.83        379.52        14.54 o                         
   7  -5   1         82.61         82.57         4.35 o                         
   8  -5   1        182.03        176.43         7.79 o                         
   9  -5   1         41.12         38.80         3.94 o                         
  10  -5   1          2.34          3.06         2.87 o                         
  -9  -4   1         33.13         23.86         4.86 o                         
  -8  -4   1         47.44         46.20         5.30 o                         
  -7  -4   1         51.24         54.46         3.87 o                         
  -6  -4   1        384.63        351.23        14.43 o                         
  -5  -4   1        203.11        198.92         7.51 o                         
  -4  -4   1          2.77          3.34         1.09 o                         
  -3  -4   1       1090.69       1167.12        34.12 o                         
  -2  -4   1        556.60        595.49        22.68 o                         
  -1  -4   1       1278.48       1294.78        35.37 o                         
   0  -4   1       1484.04       1589.98        53.03 o                         
   1  -4   1        163.53        174.19         5.01 o                         
   2  -4   1         11.07         10.21         0.66 o                         
   3  -4   1       2153.22       2162.55        57.63 o                         
   4  -4   1       2824.42       2750.49        98.03 o                         
   5  -4   1        164.11        156.63         7.74 o                         
   6  -4   1         80.51         75.25         3.83 o                         
   7  -4   1          1.67          1.83         1.22 o                         
   8  -4   1         14.24         16.16         2.20 o                         
   9  -4   1         72.87         76.11         4.42 o                         
  10  -4   1         19.51         21.68         2.78 o                         
 -10  -3   1         12.87         15.47         4.42 o                         
  -9  -3   1          2.06          1.33         2.65 o                         
  -8  -3   1         28.65         20.03         4.42 o                         
  -7  -3   1        268.83        234.95        10.41 o                         
  -6  -3   1        500.05        441.58        15.11 o                         
  -5  -3   1        173.98        154.43         6.65 o                         
  -4  -3   1        378.41        352.90        10.93 o                         
  -3  -3   1          4.90          4.42         0.97 o                         
  -2  -3   1        424.89        456.81        15.40 o                         
  -1  -3   1       3028.71       3253.16        99.28 o                         
   0  -3   1        371.30        401.44        13.47 o                         
   1  -3   1         17.59         22.66         0.91 o                         
   2  -3   1         37.13         33.81         1.51 o                         
   3  -3   1         82.68         77.48         2.30 o                         
   4  -3   1         69.32         61.97         2.16 o                         
   5  -3   1        770.06        733.46        24.00 o                         
   6  -3   1        354.74        341.45        11.82 o                         
   7  -3   1          1.70          0.87         1.46 o                         
   8  -3   1          0.11          1.65         1.49 o                         
   9  -3   1          5.52          3.76         2.13 o                         
  10  -3   1          0.45         -0.18         1.82 o                         
 -10  -2   1         77.53         77.33         8.40 o                         
  -9  -2   1         32.73         28.28         4.86 o                         
  -8  -2   1         30.43         27.42         4.48 o                         
  -7  -2   1        134.71        118.09         6.16 o                         
  -6  -2   1         17.13         16.72         2.56 o                         
  -5  -2   1       1024.40       1001.67        31.47 o                         
  -4  -2   1        723.18        700.33        18.32 o                         
  -3  -2   1          5.02          7.42         0.87 o                         
  -2  -2   1         60.06         73.24         2.66 o                         
  -1  -2   1        401.77        507.10        19.06 o                         
   0  -2   1        392.11        434.79        30.93 o                         
   1  -2   1         19.38         27.50         1.18 o                         
   2  -2   1       3299.86       3659.27        92.13 o                         
   3  -2   1        172.76        172.83         4.40 o                         
   4  -2   1        109.04        126.24         4.70 o                         
   5  -2   1        329.27        316.34         9.74 o                         
   6  -2   1          9.28          7.98         1.19 o                         
   7  -2   1        144.23        138.95         5.50 o                         
   8  -2   1         84.61         90.76         4.23 o                         
   9  -2   1         12.18         12.62         2.08 o                         
  10  -2   1         14.78         15.76         2.46 o                         
  11  -2   1         21.34         22.98         5.74 o                         
 -10  -1   1         25.94         29.16         7.51 o                         
  -9  -1   1         27.23         31.56         3.98 o                         
  -8  -1   1         14.06         18.43         2.99 o                         
  -7  -1   1          3.45          0.97         1.34 o                         
  -6  -1   1        440.67        431.88        13.62 o                         
  -5  -1   1       1157.32       1159.89        36.28 o                         
  -4  -1   1        457.69        541.42        14.30 o                         
  -3  -1   1       1548.36       1701.55        49.31 o                         
  -2  -1   1       1820.07       2258.04        64.76 o                         
  -1  -1   1         16.69         22.22         1.28 o                         
   0  -1   1       2491.91       3718.97       142.14 o                         
   1  -1   1        919.91       1132.35        79.98 o                         
   2  -1   1        116.18        143.94         6.67 o                         
   3  -1   1       1366.74       1578.74        66.55 o                         
   4  -1   1          8.93         10.42         0.99 o                         
   5  -1   1          0.24         -0.82         0.82 o                         
   6  -1   1        390.90        390.84        13.22 o                         
   7  -1   1        128.85        134.70         5.37 o                         
   8  -1   1         23.51         21.43         2.00 o                         
   9  -1   1         31.37         33.93         2.65 o                         
  10  -1   1          1.24         -0.66         2.19 o                         
  11  -1   1         22.73         14.58         4.86 o                         
 -10   0   1          6.18          4.42         2.81 o                         
  -9   0   1         39.94         45.02         8.40 o                         
  -8   0   1         35.08         32.97         4.75 o                         
  -7   0   1          1.34          1.18         1.43 o                         
  -6   0   1          0.04         -0.43         0.85 o                         
  -5   0   1         47.94         45.18         1.96 o                         
  -4   0   1       2103.69       2204.59        55.96 o                         
  -3   0   1       4359.72       4872.06       123.05 o                         
  -2   0   1       1251.56       1420.19        46.06 o                         
  -1   0   1       2960.94       3657.71       139.69 o                         
   0   0   1       1451.18        830.00        73.13 o                         
   1   0   1       1542.78       1731.19        77.12 o                         
   2   0   1       7699.60       9355.81       399.88 o                         
   3   0   1       1431.36       1755.81        51.88 o                         
   4   0   1        219.59        224.28         6.14 o                         
   5   0   1        948.73        995.93        25.71 o                         
   6   0   1         14.81         15.11         1.29 o                         
   7   0   1        109.29        115.54         4.65 o                         
   8   0   1        255.52        271.75         9.72 o                         
   9   0   1         13.31         13.60         2.46 o                         
  10   0   1          1.18          0.15         2.33 o                         
  11   0   1          5.20          2.06         3.31 o                         
 -10   1   1          0.08         -0.22         2.87 o                         
  -9   1   1         27.98         32.49        12.81 o                         
  -8   1   1         39.69         39.49         3.57 o                         
  -7   1   1         69.01         67.89         4.24 o                         
  -6   1   1        146.18        143.43         5.31 o                         
  -5   1   1          0.05         -0.65         0.65 o                         
  -4   1   1        246.46        254.86         7.73 o                         
  -3   1   1        568.48        594.72        15.31 o                         
  -2   1   1       2737.60       2922.95        80.73 o                         
  -1   1   1      10119.96      11424.17       335.49 o                         
   0   1   1         30.61         23.79         1.01 o                         
   1   1   1        779.73        815.68        29.41 o                         
   2   1   1        375.29        439.62        16.77 o                         
   3   1   1          2.98          4.01         0.52 o                         
   4   1   1       3213.78       3626.29        91.05 o                         
   5   1   1       1435.73       1557.23        39.60 o                         
   6   1   1          0.76          0.30         0.74 o                         
   7   1   1         15.74         15.07         1.52 o                         
   8   1   1         45.20         43.55         3.46 o                         
   9   1   1         37.66         42.85         3.67 o                         
  10   1   1        132.17        145.54        17.45 o                         
  11   1   1          5.31          5.56         3.53 o                         
 -10   2   1          4.40          4.91         3.53 o                         
  -9   2   1         25.15         20.85         3.05 o                         
  -8   2   1         39.32         40.01         3.46 o                         
  -7   2   1        187.50        196.32         8.89 o                         
  -6   2   1        214.34        209.70         8.16 o                         
  -5   2   1         39.18         34.68         2.54 o                         
  -4   2   1          5.73          5.95         0.82 o                         
  -3   2   1         70.32         66.82         2.11 o                         
  -2   2   1        314.43        316.68         7.59 o                         
  -1   2   1          8.42          7.57         0.67 o                         
   0   2   1       2174.27       2335.86        84.21 o                         
   1   2   1       2585.79       3045.26       125.89 o                         
   2   2   1        604.58        688.95        20.64 o                         
   3   2   1        922.03       1025.56        32.70 o                         
   4   2   1        261.63        214.74         5.40 o                         
   5   2   1          9.68          5.70         0.86 o                         
   6   2   1        659.32        704.97        20.26 o                         
   7   2   1        411.37        411.62        11.01 o                         
   8   2   1          2.93          5.54         1.75 o                         
   9   2   1         34.41         36.70         3.46 o                         
  10   2   1          3.90          7.29         2.81 o                         
  11   2   1         20.96         20.95         3.82 o                         
 -10   3   1         16.62         21.41         4.42 o                         
  -9   3   1          4.61          4.83         2.44 o                         
  -8   3   1          1.43          2.00         1.47 o                         
  -7   3   1          6.06          5.17         1.31 o                         
  -6   3   1        126.03        124.84         4.92 o                         
  -5   3   1        189.48        186.98         5.65 o                         
  -4   3   1        521.98        504.85        11.35 o                         
  -3   3   1         70.23         79.09         2.20 o                         
  -2   3   1         33.64         26.38         1.14 o                         
  -1   3   1        681.58        728.08        20.20 o                         
   0   3   1       3760.30       4346.42       157.58 o                         
   1   3   1       1916.19       2096.98        86.84 o                         
   2   3   1       1063.51       1107.01        32.46 o                         
   3   3   1        103.50        102.17         3.14 o                         
   4   3   1        344.11        337.51         8.31 o                         
   5   3   1        525.93        493.90        12.01 o                         
   6   3   1        344.80        335.88         9.04 o                         
   7   3   1         85.18         85.23         3.42 o                         
   8   3   1         37.48         39.73         2.69 o                         
   9   3   1          6.59          4.67         3.31 o                         
  10   3   1         53.23         62.34         5.60 o                         
  -9   4   1         23.28         25.25         2.73 o                         
  -8   4   1          4.11          3.48         1.55 o                         
  -7   4   1         13.24         15.69         1.87 o                         
  -6   4   1          9.92         13.74         1.53 o                         
  -5   4   1        144.42        132.22         4.78 o                         
  -4   4   1       1004.78        942.05        20.76 o                         
  -3   4   1        431.41        436.93        11.37 o                         
  -2   4   1         57.99         62.56         2.07 o                         
  -1   4   1         96.86        104.23         3.33 o                         
   0   4   1         80.49         77.78         2.97 o                         
   1   4   1       1906.87       2035.04        84.50 o                         
   2   4   1          2.55          5.74         0.83 o                         
   3   4   1       1141.39       1202.13        35.25 o                         
   4   4   1         31.35         33.44         1.95 o                         
   5   4   1        346.85        334.73         8.44 o                         
   6   4   1        654.70        635.19        18.88 o                         
   7   4   1        302.55        302.26         9.60 o                         
   8   4   1         27.56         35.30         2.32 o                         
   9   4   1          7.24         10.60         3.98 o                         
  10   4   1         14.32         15.91         4.86 o                         
  -9   5   1         36.24         38.18         6.41 o                         
  -8   5   1          1.43          0.44         1.87 o                         
  -7   5   1         41.20         39.27         2.99 o                         
  -6   5   1         11.58         12.52         1.75 o                         
  -5   5   1        219.14        209.06         8.49 o                         
  -4   5   1        410.03        406.04        13.73 o                         
  -3   5   1       2407.59       2303.88        62.20 o                         
  -2   5   1       1872.69       1820.37        46.09 o                         
  -1   5   1          4.33          6.08         0.74 o                         
   0   5   1        167.93        169.70         5.46 o                         
   1   5   1        756.68        810.60        28.36 o                         
   2   5   1       2009.56       2196.95        76.00 o                         
   3   5   1       2715.00       2703.43        93.58 o                         
   4   5   1          2.02          3.67         0.93 o                         
   5   5   1         26.79         28.75         1.71 o                         
   6   5   1         91.22         96.34         3.71 o                         
   7   5   1        168.49        181.67         6.80 o                         
   8   5   1        152.83        163.29         9.64 o                         
   9   5   1         32.97         32.44         7.29 o                         
  10   5   1          1.42         -1.33         3.09 o                         
  -9   6   1          0.28         -0.53         2.21 o                         
  -8   6   1        216.35        212.54        11.02 o                         
  -7   6   1        242.25        236.54        11.99 o                         
  -6   6   1         35.72         35.14         3.18 o                         
  -5   6   1         17.17         19.07         2.65 o                         
  -4   6   1        138.38        136.80         7.10 o                         
  -3   6   1       1061.22       1046.46        28.49 o                         
  -2   6   1       2011.85       1947.24        49.11 o                         
  -1   6   1       1225.77       1159.14        31.28 o                         
   0   6   1         28.09         21.98         1.31 o                         
   1   6   1        168.64        170.97         5.62 o                         
   2   6   1        487.98        479.74        17.23 o                         
   3   6   1       1058.53       1059.43        37.18 o                         
   4   6   1        736.43        787.20        27.93 o                         
   5   6   1        393.55        400.50        13.33 o                         
   6   6   1         15.30         18.33         1.73 o                         
   7   6   1          4.89          8.56         1.57 o                         
   8   6   1         87.36        103.59        10.25 o                         
   9   6   1         31.09         29.36         7.73 o                         
  -8   7   1         50.43         50.42         7.73 o                         
  -7   7   1          8.29         12.13         2.53 o                         
  -6   7   1        158.47        155.63         8.48 o                         
  -5   7   1        145.89        139.89         7.74 o                         
  -4   7   1        124.88        127.20         7.00 o                         
  -3   7   1        181.12        168.05         8.81 o                         
  -2   7   1        513.48        500.21        15.60 o                         
  -1   7   1        232.95        212.69         7.12 o                         
   0   7   1        305.59        280.76         8.59 o                         
   1   7   1         92.09         91.09         3.42 o                         
   2   7   1        509.87        492.44        17.74 o                         
   3   7   1        356.53        348.47        12.90 o                         
   4   7   1        218.85        227.37         7.99 o                         
   5   7   1        252.41        258.76         9.05 o                         
   6   7   1        214.21        223.14         8.48 o                         
   7   7   1          9.76          6.85         1.52 o                         
   8   7   1         97.26        104.39         9.06 o                         
   9   7   1         15.86         14.79         4.86 o                         
  -8   8   1         13.18         15.96         2.94 o                         
  -7   8   1         29.69         33.86         3.60 o                         
  -6   8   1        168.62        175.31         9.54 o                         
  -5   8   1          5.20          1.33         1.87 o                         
  -4   8   1          0.44         -1.53         1.53 o                         
  -3   8   1        164.28        159.67         8.39 o                         
  -2   8   1         59.08         58.37         3.20 o                         
  -1   8   1        661.65        645.60        22.07 o                         
   0   8   1        391.69        372.49        13.25 o                         
   1   8   1        122.38        125.90         5.18 o                         
   2   8   1          0.89          1.30         0.98 o                         
   3   8   1          1.02          0.63         1.09 o                         
   4   8   1        627.88        649.76        24.78 o                         
   5   8   1        431.69        451.82        15.15 o                         
   6   8   1         41.70         41.15         2.66 o                         
   7   8   1          0.18          1.77         2.19 o                         
   8   8   1          0.46         -1.39         3.53 o                         
  -7   9   1         11.46         10.58         2.67 o                         
  -6   9   1        225.52        280.09        23.42 o                         
  -5   9   1         60.45         61.03         4.66 o                         
  -4   9   1         77.32         78.93         5.74 o                         
  -3   9   1          8.49          2.21         2.21 o                         
  -2   9   1         17.22         21.21         3.53 o                         
  -1   9   1         31.43         37.09         4.48 o                         
   0   9   1        308.89        296.58        13.26 o                         
   1   9   1        408.45        380.83        20.62 o                         
   2   9   1         92.78         84.56         5.25 o                         
   3   9   1        295.93        317.29        14.53 o                         
   4   9   1        233.89        236.55        12.34 o                         
   5   9   1         68.86         68.71         3.87 o                         
   6   9   1        159.47        151.90        14.36 o                         
   7   9   1        100.16        118.98         7.48 o                         
  -6  10   1         15.23         19.44         3.98 o                         
  -5  10   1        234.57        245.63        15.91 o                         
  -4  10   1        594.74        617.67        35.79 o                         
  -3  10   1         13.18         14.14         3.53 o                         
  -2  10   1          1.27          6.63         3.09 o                         
  -1  10   1         69.56         70.61         9.28 o                         
   0  10   1        215.53        205.09         8.86 o                         
   1  10   1        262.18        244.10        11.62 o                         
   2  10   1        156.97        147.55         7.65 o                         
   3  10   1         29.68         28.83         3.12 o                         
   4  10   1          7.36          8.40         3.09 o                         
   5  10   1        148.73        154.21        11.93 o                         
  -4  11   1        187.65        187.79        13.26 o                         
  -3  11   1        118.10        119.74         9.72 o                         
  -2  11   1        149.15        165.25        11.93 o                         
  -1  11   1          0.21         -2.21         2.21 o                         
   0  11   1         41.04         44.50         8.40 o                         
   1  11   1        164.78        185.46         9.36 o                         
   2  11   1         82.68         72.46         6.63 o                         
   3  11   1         48.44         58.33         6.19 o                         
   4  11   1         33.00         38.44         5.30 o                         
  -2  12   1         35.29         39.33         5.30 o                         
  -1  12   1          0.67          3.09         3.09 o                         
   1  12   1          8.16         11.49         3.09 o                         
   2  12   1         31.73         49.93         5.74 o                         
  -3 -10   2          7.62          4.64         3.31 o                         
  -2 -10   2          3.09          0.34         2.64 o                         
  -1 -10   2          0.60         -1.07         2.21 o                         
   3 -10   2          6.15          6.63         2.65 o                         
   4 -10   2         41.87         42.42         4.86 o                         
   5 -10   2          6.20          6.19         2.65 o                         
  -5  -9   2          0.50          1.77         3.31 o                         
  -4  -9   2         40.16         40.83         4.52 o                         
  -3  -9   2        143.20        149.65         8.87 o                         
  -2  -9   2         33.43         43.84         7.94 o                         
  -1  -9   2         11.79          9.53         1.83 o                         
   0  -9   2         14.68         11.97         2.53 o                         
   1  -9   2        143.57        140.95        12.37 o                         
   2  -9   2        222.39        212.92        10.40 o                         
   3  -9   2        195.01        239.88        15.02 o                         
   4  -9   2         49.68         57.88         5.30 o                         
   5  -9   2          1.61         -0.88         2.21 o                         
   6  -9   2         22.29         17.23         3.53 o                         
  -6  -8   2         55.47         57.44         5.15 o                         
  -5  -8   2          4.65          4.86         3.53 o                         
  -4  -8   2         38.50         42.83         4.37 o                         
  -3  -8   2         46.83         47.46         4.94 o                         
  -2  -8   2        119.17        132.23         5.99 o                         
  -1  -8   2        316.20        363.41        13.72 o                         
   0  -8   2          6.97          7.91         1.57 o                         
   1  -8   2         25.49         24.24         2.14 o                         
   2  -8   2          0.39          1.41         1.47 o                         
   3  -8   2        246.37        278.96        12.83 o                         
   4  -8   2         84.84        100.63        13.26 o                         
   5  -8   2         68.36         73.79         6.19 o                         
   6  -8   2          1.08          5.74         2.65 o                         
   7  -8   2         17.71         21.65         3.98 o                         
   8  -8   2         32.50         33.58         4.86 o                         
  -7  -7   2         55.00         60.09         5.46 o                         
  -6  -7   2         13.43         19.54         3.98 o                         
  -5  -7   2         50.27         39.31         4.21 o                         
  -4  -7   2         78.36         78.43         5.04 o                         
  -3  -7   2        142.85        144.83        13.77 o                         
  -2  -7   2        327.61        341.33        12.98 o                         
  -1  -7   2         51.49         56.73         3.26 o                         
   0  -7   2          1.66          1.27         1.37 o                         
   1  -7   2        338.37        349.83        15.12 o                         
   2  -7   2         40.73         48.48         5.97 o                         
   3  -7   2        145.08        129.64         6.58 o                         
   4  -7   2         27.16         21.66         2.53 o                         
   5  -7   2        123.43        142.96         7.42 o                         
   6  -7   2         26.11         28.21         3.18 o                         
   7  -7   2         10.28         11.75         2.33 o                         
   8  -7   2          1.32          0.85         1.80 o                         
  -8  -6   2         15.34         15.17         3.53 o                         
  -7  -6   2         54.87         59.04         5.15 o                         
  -6  -6   2         26.66         26.09         5.32 o                         
  -5  -6   2         30.35         30.40         2.29 o                         
  -4  -6   2          2.74          0.92         1.12 o                         
  -3  -6   2          4.91          5.65         1.43 o                         
  -2  -6   2          0.41          2.02         1.22 o                         
  -1  -6   2        328.06        318.61        12.05 o                         
   0  -6   2        391.22        385.13        11.85 o                         
   1  -6   2        174.76        165.18         5.74 o                         
   2  -6   2         19.33         25.52         1.80 o                         
   3  -6   2         99.48         99.43         5.30 o                         
   4  -6   2         87.17         85.04         4.03 o                         
   5  -6   2        126.94        126.19         5.52 o                         
   6  -6   2         48.36         48.64         3.05 o                         
   7  -6   2        184.43        183.77         8.00 o                         
   8  -6   2          3.43          3.10         1.64 o                         
   9  -6   2          1.17          0.84         1.82 o                         
  -8  -5   2          0.56          1.55         2.44 o                         
  -7  -5   2         15.73         15.83         3.08 o                         
  -6  -5   2        120.36        119.17         6.37 o                         
  -5  -5   2        235.25        222.77         8.55 o                         
  -4  -5   2          7.37          7.58         1.48 o                         
  -3  -5   2         17.03         17.31         1.75 o                         
  -2  -5   2          4.07          5.17         1.35 o                         
  -1  -5   2         10.34          7.30         0.87 o                         
   0  -5   2        268.50        276.92         7.99 o                         
   1  -5   2       1064.24       1039.78        30.69 o                         
   2  -5   2       1028.38       1005.18        27.23 o                         
   3  -5   2        291.68        283.42        10.78 o                         
   4  -5   2        209.60        202.83         8.05 o                         
   5  -5   2          4.94          3.64         1.17 o                         
   6  -5   2        338.58        348.69        13.50 o                         
   7  -5   2        307.24        297.42        11.95 o                         
   8  -5   2         47.50         44.53         3.31 o                         
   9  -5   2         26.52         23.38         2.56 o                         
  10  -5   2         28.88         30.86         3.82 o                         
  -9  -4   2         22.68         19.15         3.60 o                         
  -8  -4   2         23.38         20.29         5.74 o                         
  -7  -4   2         10.49         14.11         2.43 o                         
  -6  -4   2         39.41         37.23         2.96 o                         
  -5  -4   2          7.21          6.46         1.59 o                         
  -4  -4   2        511.71        490.34        16.42 o                         
  -3  -4   2       1241.52       1206.10        38.53 o                         
  -2  -4   2        300.40        305.41        12.29 o                         
  -1  -4   2        249.62        253.09         9.95 o                         
   0  -4   2        326.01        317.43        10.17 o                         
   1  -4   2         44.83         35.74         1.51 o                         
   2  -4   2       1936.88       2136.17        57.31 o                         
   3  -4   2       2148.79       2253.92        60.91 o                         
   4  -4   2         82.06         80.20         3.77 o                         
   5  -4   2         18.42         19.12         2.74 o                         
   6  -4   2        239.67        224.40        10.83 o                         
   7  -4   2        105.69        100.80         5.30 o                         
   8  -4   2        292.32        294.38        12.98 o                         
   9  -4   2         57.63         51.25         3.64 o                         
  10  -4   2          0.28          0.40         1.82 o                         
  -9  -3   2         13.54         18.12         4.42 o                         
  -8  -3   2         59.81         52.18         6.41 o                         
  -7  -3   2        150.05        132.56         6.88 o                         
  -6  -3   2         35.43         34.22         2.81 o                         
  -5  -3   2          4.14          4.37         1.37 o                         
  -4  -3   2        526.15        498.95        19.87 o                         
  -3  -3   2         96.81        101.77         3.80 o                         
  -2  -3   2       1707.45       1799.72        51.98 o                         
  -1  -3   2       1382.69       1591.11        59.11 o                         
   0  -3   2        228.03        280.10        16.39 o                         
   1  -3   2       2413.84       2618.39        82.62 o                         
   2  -3   2       1032.29       1122.34        34.20 o                         
   3  -3   2        158.48        120.39         3.65 o                         
   4  -3   2        789.85        776.36        25.27 o                         
   5  -3   2        293.82        288.67        10.96 o                         
   6  -3   2         33.35         30.42         2.18 o                         
   7  -3   2         99.39         98.78         4.74 o                         
   8  -3   2        200.48        213.04         8.97 o                         
   9  -3   2         43.55         49.29         3.37 o                         
  10  -3   2         48.14         50.87         3.74 o                         
  -9  -2   2         23.90         26.07         4.86 o                         
  -8  -2   2        156.03        142.37         8.73 o                         
  -7  -2   2         56.18         54.22         4.92 o                         
  -6  -2   2        247.40        228.68         8.75 o                         
  -5  -2   2         88.85         88.67         4.51 o                         
  -4  -2   2        266.96        279.76         8.95 o                         
  -3  -2   2        150.49        137.99         5.18 o                         
  -2  -2   2        883.74        986.58        28.76 o                         
  -1  -2   2        398.34        443.24        16.79 o                         
   0  -2   2        978.20       1118.34        52.20 o                         
   1  -2   2          7.39          7.92         0.57 o                         
   2  -2   2        838.08        965.05        29.70 o                         
   3  -2   2       2355.75       2478.70        74.98 o                         
   4  -2   2       1653.77       1722.68        49.09 o                         
   5  -2   2          9.12          4.59         0.96 o                         
   6  -2   2          6.13          5.49         1.11 o                         
   7  -2   2         27.63         28.31         2.10 o                         
   8  -2   2        132.87        127.78         5.92 o                         
   9  -2   2        174.58        174.92         7.74 o                         
  10  -2   2        110.92        113.22         5.72 o                         
  11  -2   2          9.55         11.95         2.86 o                         
  -9  -1   2          3.14          2.65         3.09 o                         
  -8  -1   2          0.51          0.70         1.80 o                         
  -7  -1   2        137.06        133.42         6.94 o                         
  -6  -1   2        514.10        485.98        16.64 o                         
  -5  -1   2          1.32          2.86         1.12 o                         
  -4  -1   2         42.00         44.11         3.07 o                         
  -3  -1   2          1.61          1.32         0.73 o                         
  -2  -1   2       1674.86       1869.94        53.95 o                         
  -1  -1   2       1078.32       1164.03        33.18 o                         
   0  -1   2        575.20        701.44        56.76 o                         
   1  -1   2        128.65        138.08         5.99 o                         
   2  -1   2         60.09         77.13         2.29 o                         
   3  -1   2        769.78        890.43        34.94 o                         
   4  -1   2          4.82          3.61         0.54 o                         
   5  -1   2       2412.50       2431.82        62.42 o                         
   6  -1   2        668.33        671.83        22.23 o                         
   7  -1   2         14.91         14.15         1.46 o                         
   8  -1   2         98.46         90.15         4.07 o                         
   9  -1   2         58.56         64.84         3.90 o                         
  10  -1   2        182.78        194.07         8.64 o                         
  11  -1   2         49.36         45.93         5.15 o                         
 -10   0   2         32.36         40.69        12.59 o                         
  -9   0   2         23.41         27.88         4.86 o                         
  -8   0   2         88.34         86.89         9.23 o                         
  -7   0   2         73.45         62.52         4.33 o                         
  -6   0   2          5.36          7.10         1.50 o                         
  -5   0   2        694.94        676.44        27.16 o                         
  -4   0   2       1088.88       1181.46        33.65 o                         
  -3   0   2        203.76        194.67         6.31 o                         
  -2   0   2        202.27        236.15         8.02 o                         
  -1   0   2        812.41        887.64        41.25 o                         
   0   0   2      13829.94      15281.31       752.66 o                         
   1   0   2       3238.46       3656.33       133.11 o                         
   2   0   2          2.20          4.86         0.54 o                         
   3   0   2        107.62        114.19         3.74 o                         
   4   0   2       1465.86       1588.27        36.88 o                         
   5   0   2       2805.77       2972.40        69.48 o                         
   6   0   2         96.63        116.42         4.22 o                         
   7   0   2        363.44        367.39        12.73 o                         
   8   0   2         75.35         71.89         3.49 o                         
   9   0   2        110.59        106.99         4.79 o                         
  10   0   2        204.95        203.35        11.54 o                         
  11   0   2         11.06         11.27         3.12 o                         
 -10   1   2         33.25         37.93         5.97 o                         
  -9   1   2         53.72         64.81        10.16 o                         
  -8   1   2         33.41         34.23         3.41 o                         
  -7   1   2          0.45         -1.39         1.39 o                         
  -6   1   2        498.49        464.97        19.81 o                         
  -5   1   2        706.21        717.44        24.62 o                         
  -4   1   2        393.52        404.00        12.32 o                         
  -3   1   2       1240.38       1226.65        39.91 o                         
  -2   1   2        249.49        293.89         9.78 o                         
  -1   1   2        906.79        855.82        52.36 o                         
   0   1   2       6026.55       6692.04       244.37 o                         
   1   1   2       7839.95       8642.43       265.06 o                         
   2   1   2       7242.96       8160.70       241.31 o                         
   3   1   2          9.40          8.19         0.55 o                         
   4   1   2        180.08        184.27         4.89 o                         
   5   1   2        119.48        119.16         3.21 o                         
   6   1   2       1430.45       1487.62        37.77 o                         
   7   1   2        790.52        820.37        26.87 o                         
   8   1   2          6.20          3.51         1.26 o                         
   9   1   2          0.87          0.25         1.33 o                         
  10   1   2          7.37          2.42         2.33 o                         
  11   1   2         29.56         31.75         8.84 o                         
 -10   2   2         41.46         26.51         5.74 o                         
  -9   2   2         57.47         63.74         7.95 o                         
  -8   2   2         91.85         88.66         9.41 o                         
  -7   2   2         95.23         95.29         9.55 o                         
  -6   2   2         11.27          9.99         1.26 o                         
  -5   2   2        324.60        332.64        10.60 o                         
  -4   2   2       3063.79       2939.53        84.69 o                         
  -3   2   2        690.63        685.93        17.82 o                         
  -2   2   2          1.18          1.57         0.61 o                         
  -1   2   2        267.26        240.83         6.44 o                         
   0   2   2        659.96        654.27        20.34 o                         
   1   2   2       2828.35       3102.38        93.54 o                         
   2   2   2       3423.87       3923.95       116.08 o                         
   3   2   2        119.24        132.64         3.56 o                         
   4   2   2        689.62        735.28        18.27 o                         
   5   2   2        166.02        184.52         4.76 o                         
   6   2   2        484.34        497.79        12.97 o                         
   7   2   2         47.65         49.54         2.30 o                         
   8   2   2        195.80        213.64         7.85 o                         
   9   2   2        227.47        220.45        10.48 o                         
  10   2   2          5.52          2.57         2.44 o                         
  11   2   2         49.17         40.59         9.28 o                         
  -9   3   2         72.95         72.80         8.62 o                         
  -8   3   2        243.37        252.15        13.72 o                         
  -7   3   2         31.07         35.07         2.37 o                         
  -6   3   2         40.53         46.11         2.43 o                         
  -5   3   2         10.34         13.71         1.62 o                         
  -4   3   2        210.09        178.82         4.87 o                         
  -3   3   2       1401.56       1358.32        29.47 o                         
  -2   3   2       3354.78       3153.33        71.70 o                         
  -1   3   2       1337.06       1387.64        39.08 o                         
   0   3   2         27.36         27.94         1.69 o                         
   1   3   2          8.46          4.89         1.47 o                         
   2   3   2       1873.45       2057.77        67.96 o                         
   3   3   2        449.91        491.00        13.51 o                         
   4   3   2        640.90        612.82        15.39 o                         
   5   3   2         74.52         83.05         2.61 o                         
   6   3   2          5.74          7.61         1.02 o                         
   7   3   2        217.22        231.24         6.58 o                         
   8   3   2        302.63        316.46        11.37 o                         
   9   3   2         35.28         34.93         3.40 o                         
  10   3   2         16.40         24.02         3.90 o                         
  11   3   2         23.32         21.52         4.03 o                         
  -9   4   2         44.83         50.81         7.07 o                         
  -8   4   2        100.18        103.84        10.60 o                         
  -7   4   2         79.10         77.54         3.87 o                         
  -6   4   2        116.49        127.00         6.63 o                         
  -5   4   2         12.54         11.08         1.37 o                         
  -4   4   2        498.80        491.44        11.20 o                         
  -3   4   2         87.27         80.42         2.84 o                         
  -2   4   2        333.54        271.86         7.28 o                         
  -1   4   2        416.80        407.79        13.34 o                         
   0   4   2       1728.78       1803.88        65.16 o                         
   1   4   2       1554.93       1843.05        76.53 o                         
   2   4   2        453.85        471.57        15.96 o                         
   3   4   2       1111.69       1170.15        34.39 o                         
   4   4   2        531.25        547.14        15.11 o                         
   5   4   2         91.82         89.88         3.06 o                         
   6   4   2        139.03        132.51         4.06 o                         
   7   4   2        348.95        363.79         9.86 o                         
   8   4   2        146.38        152.98         5.43 o                         
   9   4   2         70.55         71.42         9.28 o                         
  10   4   2         75.46         78.99         6.40 o                         
  -9   5   2         25.56         21.65         5.30 o                         
  -8   5   2          4.28          0.58         1.87 o                         
  -7   5   2        151.27        171.72         8.90 o                         
  -6   5   2        234.74        234.84        10.34 o                         
  -5   5   2         23.99         20.28         3.13 o                         
  -4   5   2         57.79         63.52         2.19 o                         
  -3   5   2        262.81        225.25         6.22 o                         
  -2   5   2       2552.10       2520.34        69.46 o                         
  -1   5   2        783.16        757.16        21.28 o                         
   0   5   2        198.90        188.76         7.44 o                         
   1   5   2        212.81        241.30        10.61 o                         
   2   5   2        210.13        233.21         8.49 o                         
   3   5   2       2134.34       2384.77        69.72 o                         
   4   5   2        586.91        611.85        18.31 o                         
   5   5   2        651.02        631.40        17.61 o                         
   6   5   2         62.73         66.34         2.45 o                         
   7   5   2         20.46         18.16         1.53 o                         
   8   5   2          1.46          0.09         1.12 o                         
   9   5   2        131.30        136.14        15.02 o                         
  10   5   2         51.73         41.53         6.19 o                         
  -9   6   2          0.42          1.77         2.65 o                         
  -8   6   2          6.01          4.42         2.21 o                         
  -7   6   2        185.02        191.73         9.96 o                         
  -6   6   2        118.22        122.90         6.87 o                         
  -5   6   2        264.85        264.16        12.73 o                         
  -4   6   2        201.76        192.51        13.09 o                         
  -3   6   2          6.45          6.65         0.94 o                         
  -2   6   2        151.79        140.92         4.65 o                         
  -1   6   2       1488.36       1441.45        40.04 o                         
   0   6   2       1903.97       1904.49        66.31 o                         
   1   6   2        458.28        452.99        16.06 o                         
   2   6   2         11.29          5.55         1.00 o                         
   3   6   2         12.84         16.01         1.60 o                         
   4   6   2         25.94         20.68         1.75 o                         
   5   6   2        607.29        623.32        18.81 o                         
   6   6   2         70.99         82.11         5.16 o                         
   7   6   2         81.25         82.94         4.21 o                         
   8   6   2          0.21         -0.79         1.54 o                         
   9   6   2         16.60         15.20         3.29 o                         
  10   6   2          0.34         -2.65         2.65 o                         
  -8   7   2          0.56         -0.09         2.21 o                         
  -7   7   2         33.72         31.98         4.42 o                         
  -6   7   2         37.03         35.03         3.60 o                         
  -5   7   2        364.78        371.69        17.61 o                         
  -4   7   2         26.69         25.91         2.94 o                         
  -3   7   2        167.98        165.87         6.77 o                         
  -2   7   2         14.43         13.80         1.36 o                         
  -1   7   2        228.78        235.27         8.19 o                         
   0   7   2        326.96        312.83        15.24 o                         
   1   7   2        139.08        126.97         6.09 o                         
   2   7   2        405.39        395.72        14.34 o                         
   3   7   2        159.16        157.42         7.68 o                         
   4   7   2         46.58         52.91         2.95 o                         
   5   7   2         52.96         59.95         3.30 o                         
   6   7   2          0.93          0.29         1.03 o                         
   7   7   2        125.15        133.57         7.21 o                         
   8   7   2         35.25         36.59         4.08 o                         
   9   7   2          4.43          5.52         2.50 o                         
  -8   8   2          5.80          6.19         3.09 o                         
  -7   8   2         17.15         16.53         2.94 o                         
  -6   8   2         28.36         40.20         3.92 o                         
  -5   8   2        173.87        188.08         9.96 o                         
  -4   8   2         16.41         14.29         6.63 o                         
  -3   8   2         56.75         50.33         4.24 o                         
  -2   8   2          0.74          0.24         1.04 o                         
  -1   8   2         36.40         39.82         3.70 o                         
   0   8   2         45.44         42.23         2.36 o                         
   1   8   2        168.43        160.12         8.81 o                         
   2   8   2        202.95        208.71         9.67 o                         
   3   8   2          4.92          2.48         1.17 o                         
   4   8   2         40.96         35.81         2.53 o                         
   5   8   2         60.95         67.35         4.66 o                         
   6   8   2         51.04         48.89         2.89 o                         
   7   8   2        181.55        201.84         8.56 o                         
   8   8   2          7.56          9.72         2.50 o                         
   9   8   2         20.03         17.53         3.53 o                         
  -7   9   2         10.09         11.45         6.85 o                         
  -6   9   2          6.83         10.58         2.67 o                         
  -5   9   2          4.41          5.04         2.53 o                         
  -4   9   2         88.19        105.74         6.78 o                         
  -3   9   2         61.92         73.47         5.30 o                         
  -2   9   2         23.18         28.04         2.43 o                         
  -1   9   2        122.58        123.22         5.24 o                         
   0   9   2         11.34         14.44         1.75 o                         
   1   9   2         61.29         59.25         3.22 o                         
   2   9   2         84.88         76.92         3.84 o                         
   3   9   2        172.15        154.88         8.40 o                         
   4   9   2        311.13        320.32        14.84 o                         
   5   9   2         11.56          8.03         2.00 o                         
   6   9   2         41.44         40.84         3.36 o                         
   7   9   2          2.10          0.00         2.65 o                         
   8   9   2         43.61         52.04         7.29 o                         
  -6  10   2          1.26          0.00         2.27 o                         
  -5  10   2         20.69         23.01         3.41 o                         
  -4  10   2          2.25          0.88         2.65 o                         
  -3  10   2         82.45         85.28         7.51 o                         
  -2  10   2        196.18        222.21        14.58 o                         
  -1  10   2        185.97        193.93         9.21 o                         
   0  10   2         30.59         29.57         2.53 o                         
   1  10   2          5.57          2.95         2.01 o                         
   2  10   2         40.65         37.08         2.71 o                         
   3  10   2        259.28        245.81        11.71 o                         
   4  10   2        114.43        128.01         7.02 o                         
   5  10   2         24.22         27.84         4.42 o                         
   6  10   2         56.35         65.84         7.07 o                         
   7  10   2         14.04         16.35         4.42 o                         
  -5  11   2         77.44         96.77         8.40 o                         
  -4  11   2          0.62         -2.65         2.65 o                         
  -3  11   2         29.73         28.28         5.30 o                         
  -2  11   2         36.35         34.02         5.30 o                         
  -1  11   2        103.23        113.12         9.28 o                         
   0  11   2        210.29        203.31         9.84 o                         
   1  11   2        103.39         94.20         4.74 o                         
   2  11   2         12.27          9.24         1.94 o                         
   3  11   2         10.62         15.91         3.53 o                         
   4  11   2          6.46          7.51         3.09 o                         
   5  11   2        125.13        136.09        11.05 o                         
  -3  12   2          6.21          2.65         3.53 o                         
  -2  12   2         15.65         28.28         4.86 o                         
  -1  12   2         35.28         34.02         4.86 o                         
   0  12   2         34.22         27.80         4.86 o                         
   1  12   2         47.08         50.78         4.21 o                         
   2  12   2         32.36         43.30         5.30 o                         
   3  12   2         36.34         39.33         5.30 o                         
  -2 -10   3         27.33         35.75         4.66 o                         
  -1 -10   3          9.99          5.50         2.76 o                         
   0 -10   3         40.02         29.16         6.63 o                         
   4 -10   3         40.91         40.65         4.86 o                         
  -4  -9   3         57.58         57.44         5.46 o                         
  -3  -9   3          0.15          0.73         2.08 o                         
  -2  -9   3        111.25        113.87         9.06 o                         
  -1  -9   3          4.60          3.66         2.16 o                         
   0  -9   3        161.51        184.94        10.06 o                         
   1  -9   3        149.55        148.91        13.26 o                         
   2  -9   3         27.07         31.37         6.19 o                         
   3  -9   3          0.58          2.35         1.87 o                         
   4  -9   3         12.38         13.26         3.09 o                         
   5  -9   3        225.66        226.63        14.58 o                         
   6  -9   3        135.49        126.81         9.28 o                         
  -5  -8   3         95.40         98.31         7.19 o                         
  -4  -8   3        175.16        163.09         8.03 o                         
  -3  -8   3          3.46         -0.40         1.86 o                         
  -2  -8   3         11.97         11.42         2.90 o                         
  -1  -8   3         21.67         28.70         2.74 o                         
   0  -8   3        671.69        715.86        36.69 o                         
   1  -8   3        161.67        151.12        12.81 o                         
   2  -8   3        203.49        220.16        17.43 o                         
   3  -8   3         13.27          9.82         3.53 o                         
   4  -8   3          5.11          6.01         2.87 o                         
   5  -8   3        115.96        107.78         8.84 o                         
   6  -8   3         52.38         50.90         4.24 o                         
   7  -8   3         78.04         74.23         6.63 o                         
  -6  -7   3         50.05         49.52         4.97 o                         
  -5  -7   3         64.53         67.67         4.83 o                         
  -4  -7   3         38.57         37.83         4.83 o                         
  -3  -7   3        238.15        240.99        11.73 o                         
  -2  -7   3        197.80        214.81        11.95 o                         
  -1  -7   3        211.32        227.14        12.16 o                         
   0  -7   3         56.25         56.92         3.36 o                         
   1  -7   3         73.59         73.93         4.88 o                         
   2  -7   3        997.36       1034.30        67.16 o                         
   3  -7   3         75.20         78.60         6.19 o                         
   4  -7   3          2.43          1.81         1.77 o                         
   5  -7   3         42.72         43.16         3.60 o                         
   6  -7   3         35.57         38.80         4.42 o                         
   7  -7   3        121.23        114.03         6.58 o                         
   8  -7   3          5.41          5.04         2.21 o                         
  -7  -6   3         12.99         11.13         2.94 o                         
  -6  -6   3         11.11          9.28         2.64 o                         
  -5  -6   3         12.18          7.98         1.95 o                         
  -4  -6   3        151.31        142.96         7.66 o                         
  -3  -6   3        277.08        259.08        10.77 o                         
  -2  -6   3         23.05         23.80         2.96 o                         
  -1  -6   3          0.55         -0.14         1.43 o                         
   0  -6   3         13.93         13.25         1.75 o                         
   1  -6   3        361.91        348.59        10.85 o                         
   2  -6   3        200.79        184.04         7.12 o                         
   3  -6   3         95.17         91.53         4.98 o                         
   4  -6   3        331.04        330.78        14.84 o                         
   5  -6   3          4.60          3.05         1.99 o                         
   6  -6   3          1.83          0.36         1.53 o                         
   7  -6   3        162.84        168.28         7.35 o                         
   8  -6   3         82.37         82.49         4.60 o                         
   9  -6   3         51.22         57.95         4.49 o                         
  -7  -5   3         33.37         27.92         3.90 o                         
  -6  -5   3         15.52         16.74         2.61 o                         
  -5  -5   3          7.55          8.00         1.95 o                         
  -4  -5   3          0.17         -1.26         1.26 o                         
  -3  -5   3        259.23        227.90         8.55 o                         
  -2  -5   3        287.09        266.83        11.19 o                         
  -1  -5   3        231.25        211.15        10.57 o                         
   0  -5   3          0.60          0.64         1.38 o                         
   1  -5   3         38.16         32.87         1.63 o                         
   2  -5   3         78.88         79.70         3.25 o                         
   3  -5   3        594.28        533.35        22.70 o                         
   4  -5   3        272.64        236.94         9.23 o                         
   5  -5   3         73.27         69.07         3.50 o                         
   6  -5   3         80.49         80.83         4.09 o                         
   7  -5   3         81.74         75.95         4.09 o                         
   8  -5   3        104.01         99.67         5.19 o                         
   9  -5   3         97.46         99.84         5.39 o                         
  10  -5   3         37.92         37.39         3.40 o                         
  -8  -4   3         13.07         14.33         3.18 o                         
  -7  -4   3         83.78         87.89         6.54 o                         
  -6  -4   3        174.00        164.89         8.41 o                         
  -5  -4   3         29.13         23.93         2.40 o                         
  -4  -4   3         49.41         44.47         3.00 o                         
  -3  -4   3         48.79         42.83         2.80 o                         
  -2  -4   3        103.61        101.87         4.39 o                         
  -1  -4   3       2692.08       2730.24       100.72 o                         
   0  -4   3        573.78        594.72        18.64 o                         
   1  -4   3         14.76         26.06         1.77 o                         
   2  -4   3          2.44          3.43         0.58 o                         
   3  -4   3        100.95         91.16         5.87 o                         
   4  -4   3       1060.24       1001.04        36.12 o                         
   5  -4   3        443.55        421.67        15.89 o                         
   6  -4   3         55.71         54.13         3.05 o                         
   7  -4   3          3.24          1.72         1.38 o                         
   8  -4   3         13.68         14.88         2.14 o                         
   9  -4   3        143.22        135.33         6.56 o                         
  10  -4   3         34.49         31.21         3.05 o                         
  -8  -3   3          2.17          2.82         2.27 o                         
  -7  -3   3        135.67        134.06         8.28 o                         
  -6  -3   3        272.26        262.80        10.06 o                         
  -5  -3   3        217.50        216.16         8.38 o                         
  -4  -3   3        237.51        223.61         8.43 o                         
  -3  -3   3         34.30         28.12         2.24 o                         
  -2  -3   3       1389.80       1459.77        55.00 o                         
  -1  -3   3        143.96        156.15         6.72 o                         
   0  -3   3        359.31        329.01        10.44 o                         
   1  -3   3       3558.50       3961.83       109.55 o                         
   2  -3   3        432.00        470.37        21.00 o                         
   3  -3   3       1086.25       1222.98        30.11 o                         
   4  -3   3        245.06        244.11         9.29 o                         
   5  -3   3          7.50          5.44         1.28 o                         
   6  -3   3        419.74        399.55        15.11 o                         
   7  -3   3        154.50        150.23         6.56 o                         
   8  -3   3          0.02         -1.28         1.47 o                         
   9  -3   3        112.13        113.51         5.65 o                         
  10  -3   3          2.22          1.43         1.79 o                         
  -9  -2   3         39.01         41.53         6.19 o                         
  -8  -2   3          0.30          2.49         2.27 o                         
  -7  -2   3         65.90         59.12         4.33 o                         
  -6  -2   3         19.22         18.34         2.28 o                         
  -5  -2   3        642.09        630.79        21.19 o                         
  -4  -2   3        671.42        653.06        21.54 o                         
  -3  -2   3         11.26         10.24         1.11 o                         
  -2  -2   3          1.90          2.71         0.67 o                         
  -1  -2   3         11.64         15.98         0.98 o                         
   0  -2   3       5998.36       6329.15       231.49 o                         
   1  -2   3        252.15        245.49         7.21 o                         
   2  -2   3         15.31         32.35         1.40 o                         
   3  -2   3        990.85       1123.66        30.47 o                         
   4  -2   3         58.38         65.69         2.48 o                         
   5  -2   3       1297.67       1387.24        52.91 o                         
   6  -2   3         83.28         84.31         4.56 o                         
   7  -2   3          0.93          1.10         1.13 o                         
   8  -2   3        148.96        152.18         6.83 o                         
   9  -2   3         37.19         33.32         2.98 o                         
  10  -2   3          0.29         -0.91         1.66 o                         
  11  -2   3         58.82         59.92         4.98 o                         
  -9  -1   3         36.92         34.46         5.74 o                         
  -8  -1   3          0.24          0.44         2.21 o                         
  -7  -1   3          8.07          6.71         2.00 o                         
  -6  -1   3         12.43         10.56         2.07 o                         
  -5  -1   3        736.72        648.50        21.73 o                         
  -4  -1   3         42.13         38.33         2.31 o                         
  -3  -1   3         36.81         31.08         1.86 o                         
  -2  -1   3        289.95        277.98        11.98 o                         
  -1  -1   3        224.04        239.19         7.36 o                         
   0  -1   3        401.37        402.64        14.97 o                         
   1  -1   3        560.35        530.10        16.40 o                         
   2  -1   3       3327.02       3700.02       103.81 o                         
   3  -1   3        291.84        287.52         9.15 o                         
   4  -1   3          4.61          1.33         0.78 o                         
   5  -1   3         33.47         30.44         1.85 o                         
   6  -1   3          7.91          7.69         1.11 o                         
   7  -1   3        559.51        587.09        19.72 o                         
   8  -1   3        164.86        165.00         7.21 o                         
   9  -1   3         37.61         39.91         3.10 o                         
  10  -1   3          5.43          7.94         3.02 o                         
  11  -1   3          2.29          0.22         2.01 o                         
  -9   0   3          6.22          1.77         2.65 o                         
  -8   0   3         97.57        100.04        15.02 o                         
  -7   0   3         46.68         50.39         3.62 o                         
  -6   0   3         16.64         14.02         1.73 o                         
  -5   0   3         29.59         25.22         2.75 o                         
  -4   0   3          8.26          3.96         1.15 o                         
  -3   0   3       1605.47       1494.33        59.43 o                         
  -2   0   3          9.94         16.65         1.32 o                         
  -1   0   3         34.50         36.62         1.85 o                         
   0   0   3        177.37        187.36         6.39 o                         
   1   0   3        435.96        471.39        13.06 o                         
   2   0   3        922.19       1033.63        29.54 o                         
   3   0   3       1738.59       1668.94        37.60 o                         
   4   0   3       1326.16       1411.43        38.18 o                         
   5   0   3         26.00         24.26         2.00 o                         
   6   0   3        199.54        206.52         7.36 o                         
   7   0   3        343.47        339.82        11.80 o                         
   8   0   3         77.47         74.62         3.64 o                         
   9   0   3        315.56        325.86        13.37 o                         
  10   0   3         32.00         34.96         3.18 o                         
  11   0   3          1.51          2.01         1.94 o                         
  -9   1   3         51.04         47.41         5.52 o                         
  -8   1   3         39.94         44.54        14.14 o                         
  -7   1   3         19.82         20.90         2.63 o                         
  -6   1   3        119.23        107.13         6.47 o                         
  -5   1   3        232.39        223.15        11.17 o                         
  -4   1   3         30.34         32.57         2.02 o                         
  -3   1   3       1635.35       1670.70        47.06 o                         
  -2   1   3          3.85          1.86         0.94 o                         
  -1   1   3       2467.83       2523.05       111.62 o                         
   0   1   3        225.41        260.49         9.31 o                         
   1   1   3        116.79        127.80         4.35 o                         
   2   1   3       1272.75       1358.39        36.04 o                         
   3   1   3        608.42        673.35        16.52 o                         
   4   1   3        802.97        826.06        20.47 o                         
   5   1   3        850.10        834.79        20.79 o                         
   6   1   3          0.11         -0.20         0.57 o                         
   7   1   3         54.19         53.04         2.73 o                         
   8   1   3        149.97        148.88         5.83 o                         
   9   1   3        197.99        202.70         7.63 o                         
  10   1   3         15.50         19.40         2.28 o                         
  11   1   3         29.74         35.95         5.08 o                         
  -9   2   3          5.80          8.30         2.76 o                         
  -8   2   3         70.47         78.74         5.91 o                         
  -7   2   3        174.24        165.11        13.40 o                         
  -6   2   3        114.78        105.68         4.57 o                         
  -5   2   3        349.32        341.31        11.14 o                         
  -4   2   3         24.99         28.20         1.77 o                         
  -3   2   3         12.12          9.72         1.06 o                         
  -2   2   3        537.20        523.96        14.35 o                         
  -1   2   3       5189.18       5268.27       211.63 o                         
   0   2   3          5.29          6.39         0.94 o                         
   1   2   3       2493.54       2684.35        71.83 o                         
   2   2   3        149.25        164.75         5.86 o                         
   3   2   3        114.11        128.41         3.70 o                         
   4   2   3        717.04        662.05        18.16 o                         
   5   2   3        303.36        292.92         7.67 o                         
   6   2   3        194.38        206.48         6.89 o                         
   7   2   3          9.32          7.52         0.91 o                         
   8   2   3         42.44         45.46         2.69 o                         
   9   2   3          1.41          1.59         1.34 o                         
  10   2   3         53.78         65.43        10.16 o                         
  11   2   3        100.12        108.78         9.28 o                         
  -9   3   3          2.48          2.21         3.53 o                         
  -8   3   3          0.04         -2.21         2.21 o                         
  -7   3   3        174.89        172.33         8.66 o                         
  -6   3   3        479.15        488.22        27.04 o                         
  -5   3   3        110.57        106.56         4.97 o                         
  -4   3   3          4.98          4.19         0.93 o                         
  -3   3   3        532.48        540.16        13.21 o                         
  -2   3   3        674.25        682.85        16.04 o                         
  -1   3   3        966.50        881.15        25.39 o                         
   0   3   3        427.05        348.95        11.33 o                         
   1   3   3       2475.78       2753.49        73.46 o                         
   2   3   3        250.05        285.01         9.85 o                         
   3   3   3       1070.82       1211.31        32.46 o                         
   4   3   3         58.33         49.00         1.68 o                         
   5   3   3        211.69        184.58         5.44 o                         
   6   3   3        503.11        476.59        15.11 o                         
   7   3   3         79.26         80.52         2.77 o                         
   8   3   3         63.09         70.39         3.50 o                         
   9   3   3          3.88          3.50         1.48 o                         
  10   3   3         73.09         71.47        11.93 o                         
  11   3   3          2.71          4.12         2.96 o                         
  -9   4   3         24.10         34.02         6.19 o                         
  -8   4   3          0.04         -0.44         3.09 o                         
  -7   4   3         64.04         72.91         6.78 o                         
  -6   4   3         16.22         16.90         1.77 o                         
  -5   4   3         73.71         70.84         2.59 o                         
  -4   4   3        813.10        823.73        19.21 o                         
  -3   4   3         72.66         68.98         2.19 o                         
  -2   4   3        728.48        719.74        18.50 o                         
  -1   4   3         79.85         89.78         3.27 o                         
   0   4   3        786.25        795.54        24.82 o                         
   1   4   3       2181.99       2242.57        81.47 o                         
   2   4   3       1103.05       1089.41        36.23 o                         
   3   4   3        265.34        337.05        10.30 o                         
   4   4   3        285.98        293.64         8.28 o                         
   5   4   3         95.44        119.53         3.81 o                         
   6   4   3        408.35        384.43        10.89 o                         
   7   4   3        686.61        714.19        18.57 o                         
   8   4   3        169.33        188.07         6.30 o                         
   9   4   3          0.13         -0.64         1.83 o                         
  10   4   3          0.60          3.00         2.33 o                         
  11   4   3         29.06         28.43         4.86 o                         
  -8   5   3          0.26         -1.33         3.53 o                         
  -7   5   3         18.96         27.44         2.95 o                         
  -6   5   3          3.88          1.90         1.72 o                         
  -5   5   3        151.65        156.29         9.59 o                         
  -4   5   3         29.50         24.96         1.53 o                         
  -3   5   3         98.78         84.56         2.95 o                         
  -2   5   3       1369.27       1381.11        34.81 o                         
  -1   5   3          1.78          0.78         0.77 o                         
   0   5   3       1712.56       1737.24        62.87 o                         
   1   5   3        249.09        232.00         9.10 o                         
   2   5   3       1836.10       1853.91        77.16 o                         
   3   5   3       1320.51       1388.55        40.83 o                         
   4   5   3        252.09        287.19         8.91 o                         
   5   5   3         18.37         15.93         1.20 o                         
   6   5   3        690.72        684.65        19.04 o                         
   7   5   3        163.41        163.02         5.49 o                         
   8   5   3        178.57        195.59         7.62 o                         
   9   5   3        121.14        129.36         9.94 o                         
  10   5   3          8.43          8.20         5.97 o                         
  11   5   3         21.52         15.47         4.86 o                         
  -8   6   3         54.83         60.98         8.40 o                         
  -7   6   3        147.15        166.41        10.83 o                         
  -6   6   3         11.09         11.48         3.98 o                         
  -5   6   3         48.50         50.56         3.61 o                         
  -4   6   3         38.59         35.82         1.86 o                         
  -3   6   3        355.35        362.09        10.83 o                         
  -2   6   3        513.18        487.12        14.24 o                         
  -1   6   3        110.75         93.23         4.42 o                         
   0   6   3        122.92        143.60         6.09 o                         
   1   6   3        243.60        247.02        17.67 o                         
   2   6   3       1753.76       1899.61        65.90 o                         
   3   6   3        874.16        910.91        32.01 o                         
   4   6   3        272.63        267.68         8.52 o                         
   5   6   3         54.66         53.71         2.52 o                         
   6   6   3          7.27          5.17         1.07 o                         
   7   6   3        135.47        158.93         5.55 o                         
   8   6   3        326.88        360.84        17.09 o                         
   9   6   3         52.21         60.72         5.08 o                         
  10   6   3          5.49          6.19         3.98 o                         
  -8   7   3         80.08         85.28         7.51 o                         
  -7   7   3         86.98         93.98         6.13 o                         
  -6   7   3        139.56        144.56        11.27 o                         
  -5   7   3         45.04         43.36         3.92 o                         
  -4   7   3         12.44         16.08         2.67 o                         
  -3   7   3        453.03        429.64        12.76 o                         
  -2   7   3        296.89        294.02         8.98 o                         
  -1   7   3        418.55        404.36        11.95 o                         
   0   7   3        117.30        106.31         4.09 o                         
   1   7   3          0.01          0.76         1.06 o                         
   2   7   3         55.67         51.19         3.27 o                         
   3   7   3        332.71        319.96        11.71 o                         
   4   7   3        536.16        540.82        19.53 o                         
   5   7   3         94.47         92.51         4.23 o                         
   6   7   3          0.09          0.91         0.93 o                         
   7   7   3          1.77          0.08         1.11 o                         
   8   7   3         52.95         57.66         4.32 o                         
   9   7   3         59.60         71.19         7.95 o                         
  10   7   3         49.42         48.60         7.07 o                         
  -7   8   3          5.69          3.67         2.87 o                         
  -6   8   3        167.77        167.19        18.78 o                         
  -5   8   3        126.61        123.85         7.52 o                         
  -4   8   3          1.65          0.69         2.21 o                         
  -3   8   3         35.49         37.48         2.55 o                         
  -2   8   3         34.86         39.29         2.31 o                         
  -1   8   3        682.47        641.52        20.03 o                         
   0   8   3        145.87        151.22         6.01 o                         
   1   8   3         98.04         93.26         8.40 o                         
   2   8   3         28.66         25.46         2.65 o                         
   3   8   3         40.23         43.55         3.12 o                         
   4   8   3        275.64        261.50        12.03 o                         
   5   8   3         71.06         60.43         3.40 o                         
   6   8   3         95.57         93.68         4.58 o                         
   7   8   3         24.03         26.85         2.68 o                         
   8   8   3         21.75         26.24         3.98 o                         
   9   8   3         14.70         14.22         3.09 o                         
  -7   9   3         14.66         21.65         4.42 o                         
  -6   9   3         96.21        117.37         7.19 o                         
  -5   9   3         22.92         25.18         3.68 o                         
  -4   9   3         47.59         48.77         5.30 o                         
  -3   9   3          7.60          9.23         2.86 o                         
  -2   9   3         91.33         95.24         4.62 o                         
  -1   9   3        136.19        139.03         5.31 o                         
   0   9   3        182.37        182.87         7.91 o                         
   1   9   3        487.16        458.76        16.30 o                         
   2   9   3         25.23         32.08         3.76 o                         
   3   9   3          8.67          7.65         1.87 o                         
   4   9   3         24.72         27.39         2.81 o                         
   5   9   3        247.24        239.40        11.40 o                         
   6   9   3        306.78        330.22        15.30 o                         
   7   9   3          3.35          4.92         2.12 o                         
   8   9   3          3.32          8.86         2.64 o                         
  -6  10   3         18.09         34.25         5.97 o                         
  -5  10   3         34.70         35.79         4.08 o                         
  -4  10   3        145.90        157.47         9.31 o                         
  -3  10   3         11.21          8.65         3.53 o                         
  -2  10   3         12.82         13.32         4.20 o                         
  -1  10   3         50.73         50.68         3.18 o                         
   0  10   3        587.22        561.18        29.91 o                         
   1  10   3        215.17        213.83         8.49 o                         
   2  10   3        135.98        133.44         5.86 o                         
   3  10   3        172.54        168.08         8.59 o                         
   4  10   3         30.65         24.90         2.96 o                         
   5  10   3        127.92        127.26         9.72 o                         
   6  10   3         61.94         77.77         7.07 o                         
   7  10   3         78.58         91.02         8.40 o                         
  -4  11   3        178.55        208.56        14.58 o                         
  -3  11   3         77.45         73.35         7.51 o                         
  -2  11   3         37.96         45.95         6.19 o                         
  -1  11   3         11.08          7.45         2.12 o                         
   0  11   3         14.90         16.76         2.27 o                         
   1  11   3        222.15        208.13        10.93 o                         
   2  11   3        446.51        422.37        19.79 o                         
   3  11   3         23.65         21.53         2.40 o                         
   4  11   3          0.94          4.42         3.09 o                         
   5  11   3          0.76          3.09         2.65 o                         
   6  11   3         53.70         60.53         6.63 o                         
  -3  12   3         30.01         26.51         5.30 o                         
  -2  12   3        107.48        128.14        10.60 o                         
  -1  12   3          7.37          8.40         3.98 o                         
   0  12   3          0.11          2.21         2.01 o                         
   1  12   3         78.94         71.32         9.50 o                         
   2  12   3         13.78         16.37         2.76 o                         
   3  12   3         28.46         35.35         5.30 o                         
   4  12   3         86.22         88.81         7.95 o                         
  -2  -9   4         20.83         20.56         6.85 o                         
  -1  -9   4         25.67         22.02         5.30 o                         
   0  -9   4         16.95         19.00         5.74 o                         
   1  -9   4          4.96          8.84         4.86 o                         
   2  -9   4        126.14        174.98        15.47 o                         
   3  -9   4         40.15         44.63         7.51 o                         
   4  -9   4          0.73         -2.65         3.98 o                         
   5  -9   4         50.38         51.41         4.64 o                         
  -4  -8   4         50.62         46.80         5.15 o                         
  -3  -8   4         98.37        106.81         7.48 o                         
  -2  -8   4         41.40         41.36         3.81 o                         
  -1  -8   4        182.81        200.23         8.87 o                         
   0  -8   4         46.97         47.53         5.97 o                         
   1  -8   4          7.11          3.98         3.98 o                         
   2  -8   4         77.35         94.12        10.16 o                         
   3  -8   4        160.13        180.28        15.47 o                         
   4  -8   4        196.32        208.43        15.22 o                         
   5  -8   4         32.77         30.46         8.62 o                         
   6  -8   4          1.08         -1.33         2.87 o                         
   7  -8   4          0.09         -1.89         1.93 o                         
  -5  -7   4         19.74         18.28         3.98 o                         
  -4  -7   4          2.83          2.38         4.10 o                         
  -3  -7   4         76.71         80.79         5.06 o                         
  -2  -7   4        341.99        398.81        24.34 o                         
  -1  -7   4        222.50        244.71        11.14 o                         
   0  -7   4         42.22         39.59         4.73 o                         
   1  -7   4        109.04        111.35         9.72 o                         
   2  -7   4         18.50         14.14         4.86 o                         
   3  -7   4        116.91        112.93         6.21 o                         
   4  -7   4        257.35        257.68        12.10 o                         
   5  -7   4        159.98        157.20         8.28 o                         
   6  -7   4         66.46         70.55         4.98 o                         
   7  -7   4          0.52          2.21         1.87 o                         
   8  -7   4          1.97          1.99         2.27 o                         
  -6  -6   4         38.68         29.68         4.14 o                         
  -5  -6   4          9.27          6.66         2.22 o                         
  -4  -6   4         31.53         26.08         3.04 o                         
  -3  -6   4          6.22          0.20         2.34 o                         
  -2  -6   4        117.22        115.65        10.34 o                         
  -1  -6   4        432.41        389.89        31.37 o                         
   0  -6   4        164.98        185.37         9.84 o                         
   1  -6   4         30.85         34.50         2.58 o                         
   2  -6   4         18.64         13.29         4.64 o                         
   3  -6   4          0.14         -0.57         1.99 o                         
   4  -6   4        325.09        300.95        13.69 o                         
   5  -6   4        192.08        186.72         9.23 o                         
   6  -6   4        139.04        141.81         7.54 o                         
   7  -6   4         90.14         89.58         5.62 o                         
   8  -6   4         10.44          4.42         2.65 o                         
   9  -6   4          3.81          3.18         2.21 o                         
  -7  -5   4          2.47          1.40         2.53 o                         
  -6  -5   4         26.78         20.09         3.00 o                         
  -5  -5   4         41.90         31.31         3.09 o                         
  -4  -5   4         60.04         60.60         3.78 o                         
  -3  -5   4         18.39         19.67         2.97 o                         
  -2  -5   4          0.41         -0.62         2.13 o                         
  -1  -5   4         49.59         51.90         4.21 o                         
   0  -5   4         26.24         23.37         2.96 o                         
   1  -5   4        395.57        392.41        18.23 o                         
   2  -5   4         99.77         94.33         4.32 o                         
   3  -5   4         11.68         12.58         1.87 o                         
   4  -5   4         16.40         17.11         1.87 o                         
   5  -5   4         44.05         43.80         3.76 o                         
   6  -5   4        488.83        460.77        20.25 o                         
   7  -5   4        327.71        317.20        12.47 o                         
   8  -5   4         22.35         20.33         3.76 o                         
   9  -5   4          0.03          0.77         1.90 o                         
  10  -5   4          0.20         -1.04         1.72 o                         
  -7  -4   4         10.71          8.30         2.96 o                         
  -6  -4   4          4.03         -1.13         1.87 o                         
  -5  -4   4         85.57         78.79         5.34 o                         
  -4  -4   4        107.03        109.79         5.19 o                         
  -3  -4   4        102.09        105.99         4.82 o                         
  -2  -4   4        235.39        235.59         8.65 o                         
  -1  -4   4         67.76         79.94         5.20 o                         
   0  -4   4        170.22        166.49         8.84 o                         
   1  -4   4        464.70        436.88        15.35 o                         
   2  -4   4          3.20          3.74         1.01 o                         
   3  -4   4        495.08        499.35        22.76 o                         
   4  -4   4          5.72          7.45         1.13 o                         
   5  -4   4          1.11          2.44         1.41 o                         
   6  -4   4        251.81        222.73         9.03 o                         
   7  -4   4        223.94        211.77         9.50 o                         
   8  -4   4        211.73        202.99         8.58 o                         
   9  -4   4         31.22         27.02         2.83 o                         
  10  -4   4         10.88         11.74         2.25 o                         
  -8  -3   4         17.10         20.33         3.60 o                         
  -7  -3   4         28.02         34.15         3.63 o                         
  -6  -3   4          1.02          0.35         1.64 o                         
  -5  -3   4         49.55         47.81         3.44 o                         
  -4  -3   4        119.71        111.14         5.87 o                         
  -3  -3   4        412.61        412.26        16.92 o                         
  -2  -3   4        916.92        894.70        29.07 o                         
  -1  -3   4        542.48        522.42        17.26 o                         
   0  -3   4         36.76         34.26         2.58 o                         
   1  -3   4        166.56        156.33         5.37 o                         
   2  -3   4        557.02        565.96        17.71 o                         
   3  -3   4       1172.57       1150.49        35.17 o                         
   4  -3   4         10.09          6.69         1.09 o                         
   5  -3   4          2.58          1.55         0.96 o                         
   6  -3   4        120.84        114.64         5.07 o                         
   7  -3   4          2.05          1.93         1.26 o                         
   8  -3   4        262.37        253.58        16.04 o                         
   9  -3   4         80.82         80.59         6.39 o                         
  10  -3   4          1.34         -1.23         1.66 o                         
  -8  -2   4         73.50         74.38         6.26 o                         
  -7  -2   4         48.30         57.21         4.59 o                         
  -6  -2   4         14.05         11.76         2.19 o                         
  -5  -2   4          0.97          1.14         1.53 o                         
  -4  -2   4        325.88        306.44        11.14 o                         
  -3  -2   4        513.05        485.88        16.34 o                         
  -2  -2   4        737.17        712.24        23.17 o                         
  -1  -2   4        989.44       1001.39        32.16 o                         
   0  -2   4        586.90        624.42        20.10 o                         
   1  -2   4          0.04          0.41         0.65 o                         
   2  -2   4       1583.46       1669.89        42.61 o                         
   3  -2   4        567.90        508.71        14.19 o                         
   4  -2   4        419.15        415.97        15.19 o                         
   5  -2   4        348.89        323.64        12.21 o                         
   6  -2   4         12.86         10.88         1.49 o                         
   7  -2   4          1.52          0.33         1.14 o                         
   8  -2   4        223.45        218.82         9.23 o                         
   9  -2   4          0.65         -0.62         2.23 o                         
  10  -2   4         25.18         27.20         2.92 o                         
  11  -2   4         14.92         13.71         2.53 o                         
  -8  -1   4         28.18         25.98         4.01 o                         
  -7  -1   4         11.27          9.59         3.72 o                         
  -6  -1   4        195.79        173.52         7.42 o                         
  -5  -1   4         35.80         36.59         2.94 o                         
  -4  -1   4        108.66         97.18         4.59 o                         
  -3  -1   4        262.47        265.28        12.26 o                         
  -2  -1   4        790.27        781.10        26.64 o                         
  -1  -1   4        192.87        194.62         6.30 o                         
   0  -1   4       1547.30       1474.38        46.46 o                         
   1  -1   4        139.45        140.34         4.84 o                         
   2  -1   4        263.43        273.04         7.31 o                         
   3  -1   4        241.17        275.38         7.89 o                         
   4  -1   4       1321.61       1214.36        32.48 o                         
   5  -1   4        570.86        534.99        19.71 o                         
   6  -1   4        264.13        277.48        14.38 o                         
   7  -1   4         99.39        102.58         4.81 o                         
   8  -1   4         16.30         17.99         2.14 o                         
   9  -1   4         22.60         22.71         2.45 o                         
  10  -1   4        288.56        286.41        12.02 o                         
  11  -1   4          3.36          0.30         1.94 o                         
  -8   0   4          4.53          7.07         3.09 o                         
  -7   0   4          1.16          0.31         2.89 o                         
  -6   0   4         59.45         59.81         4.55 o                         
  -5   0   4         62.10         58.08         3.59 o                         
  -4   0   4        202.67        200.46        10.25 o                         
  -3   0   4        136.08        129.44         5.65 o                         
  -2   0   4        139.45        133.62         4.78 o                         
  -1   0   4        161.47        125.58         4.40 o                         
   0   0   4       1531.61       1419.18        44.74 o                         
   1   0   4          8.47          9.10         0.66 o                         
   2   0   4        832.60        844.48        23.11 o                         
   3   0   4          0.90          0.05         0.40 o                         
   4   0   4       1348.02       1312.30        32.16 o                         
   5   0   4       1620.50       1658.53        44.98 o                         
   6   0   4        622.82        629.87        23.02 o                         
   7   0   4        137.60        130.44         5.21 o                         
   8   0   4        119.99        122.26         5.48 o                         
   9   0   4          1.53         -0.77         1.39 o                         
  10   0   4        105.21         98.27         5.33 o                         
  11   0   4         43.51         49.94         3.90 o                         
  -9   1   4         25.44         27.40         4.86 o                         
  -8   1   4         28.50         33.44         5.97 o                         
  -7   1   4         16.46         17.45         2.23 o                         
  -6   1   4         82.48         77.94         6.11 o                         
  -5   1   4          0.86          1.74         1.21 o                         
  -4   1   4        500.74        464.74        17.27 o                         
  -3   1   4        265.97        247.10         8.17 o                         
  -2   1   4        148.81        168.62         5.86 o                         
  -1   1   4       1048.29        982.32        38.53 o                         
   0   1   4          5.01          8.58         0.78 o                         
   1   1   4        192.87        159.60         4.78 o                         
   2   1   4       2222.08       2266.22        55.65 o                         
   3   1   4          5.38          4.72         0.59 o                         
   4   1   4          0.96          1.65         0.48 o                         
   5   1   4        996.53       1009.23        27.65 o                         
   6   1   4       1250.16       1222.88        44.01 o                         
   7   1   4        535.57        542.61        18.30 o                         
   8   1   4         49.75         50.98         2.81 o                         
   9   1   4          9.09          6.83         1.85 o                         
  10   1   4          5.13          5.84         1.79 o                         
  11   1   4         29.04         28.72         3.25 o                         
  -9   2   4         43.65         67.60         8.84 o                         
  -8   2   4         26.62         31.01         3.71 o                         
  -7   2   4          0.14         -0.02         1.42 o                         
  -6   2   4         18.77         18.98         2.56 o                         
  -5   2   4        117.42        113.71         4.69 o                         
  -4   2   4       1472.80       1324.19        40.66 o                         
  -3   2   4        474.16        456.18        13.08 o                         
  -2   2   4        372.33        374.12        12.87 o                         
  -1   2   4         15.64         13.29         1.16 o                         
   0   2   4        102.98        121.65         7.53 o                         
   1   2   4       3189.48       3228.58        85.52 o                         
   2   2   4         19.69         28.40         1.42 o                         
   3   2   4          1.38          3.85         0.55 o                         
   4   2   4        317.82        299.03         8.44 o                         
   5   2   4         43.26         39.02         1.60 o                         
   6   2   4        493.06        494.07        13.80 o                         
   7   2   4        606.60        616.71        23.02 o                         
   8   2   4         31.42         30.62         2.27 o                         
   9   2   4          8.39          8.06         1.57 o                         
  10   2   4          2.64          1.33         1.50 o                         
  11   2   4         39.01         46.46         5.31 o                         
  -9   3   4         20.23         26.07         6.19 o                         
  -8   3   4         44.60         55.23         7.51 o                         
  -7   3   4         74.99         75.69         9.94 o                         
  -6   3   4          0.58          1.65         1.47 o                         
  -5   3   4        183.94        179.23         8.47 o                         
  -4   3   4        132.00        137.28         5.94 o                         
  -3   3   4        933.20        914.33        21.83 o                         
  -2   3   4       2709.44       2613.64        60.59 o                         
  -1   3   4        141.94        122.46         6.93 o                         
   0   3   4          0.07         -0.89         0.89 o                         
   1   3   4       1304.87       1351.35        36.36 o                         
   2   3   4        100.07         88.50         2.98 o                         
   3   3   4        802.50        791.14        23.39 o                         
   4   3   4        170.31        183.18         5.38 o                         
   5   3   4        101.91         85.03         2.83 o                         
   6   3   4         38.49         38.75         1.78 o                         
   7   3   4         41.49         43.97         2.75 o                         
   8   3   4         63.30         70.37         3.50 o                         
   9   3   4        107.24        108.42         6.31 o                         
  10   3   4          9.14          9.20         2.14 o                         
  11   3   4          2.60         -1.47         2.33 o                         
  -8   4   4         71.99         78.21         9.28 o                         
  -7   4   4         95.37        104.78         8.70 o                         
  -6   4   4          1.80          0.29         2.85 o                         
  -5   4   4         27.48         27.44         1.82 o                         
  -4   4   4         70.00         65.11         2.48 o                         
  -3   4   4        362.93        365.86         8.60 o                         
  -2   4   4       1029.22        964.85        24.55 o                         
  -1   4   4        860.46        717.37        20.79 o                         
   0   4   4        335.04        309.10        11.35 o                         
   1   4   4         25.94         30.05         2.17 o                         
   2   4   4          5.56          2.18         0.83 o                         
   3   4   4       2491.62       2549.13        74.46 o                         
   4   4   4        501.46        505.55        15.25 o                         
   5   4   4        267.72        241.45         7.06 o                         
   6   4   4        278.56        280.59         8.19 o                         
   7   4   4          8.46          8.87         1.03 o                         
   8   4   4        179.12        184.06         6.18 o                         
   9   4   4         47.12         42.50         2.95 o                         
  10   4   4         18.88         20.09         3.58 o                         
  11   4   4         30.12         31.53         4.52 o                         
  -8   5   4          5.31          1.33         3.53 o                         
  -7   5   4         30.89         39.86         6.19 o                         
  -6   5   4         48.68         56.42         3.55 o                         
  -5   5   4         10.98         12.90         1.91 o                         
  -4   5   4         20.97         24.75         1.60 o                         
  -3   5   4         49.14         50.94         2.22 o                         
  -2   5   4        425.05        365.57         9.88 o                         
  -1   5   4        270.10        232.07         9.45 o                         
   0   5   4       1401.94       1394.76        48.65 o                         
   1   5   4        512.73        534.87        20.14 o                         
   2   5   4        170.56        173.68         6.44 o                         
   3   5   4        781.77        861.17        25.59 o                         
   4   5   4        188.26        181.24         5.88 o                         
   5   5   4       1323.75       1289.27        38.08 o                         
   6   5   4        893.20        875.00        24.14 o                         
   7   5   4         31.46         32.42         1.91 o                         
   8   5   4         21.42         19.57         1.51 o                         
   9   5   4         39.45         43.75         4.52 o                         
  10   5   4         64.60         71.35         8.84 o                         
  11   5   4         33.96         33.59         9.06 o                         
  -8   6   4         12.93          9.72         4.86 o                         
  -7   6   4          0.19         -0.44         3.09 o                         
  -6   6   4        107.74        113.34         9.01 o                         
  -5   6   4        152.37        145.29         7.15 o                         
  -4   6   4         22.17         21.83         1.62 o                         
  -3   6   4          0.02          0.71         0.91 o                         
  -2   6   4          0.52         -0.61         0.82 o                         
  -1   6   4        264.46        271.81        11.79 o                         
   0   6   4       1492.58       1387.36        50.60 o                         
   1   6   4        202.38        182.48         7.48 o                         
   2   6   4        406.99        420.47        18.26 o                         
   3   6   4        252.86        268.80         8.42 o                         
   4   6   4        868.43        910.10        32.97 o                         
   5   6   4        820.56        847.53        25.26 o                         
   6   6   4        113.75        107.63         4.05 o                         
   7   6   4        207.23        197.77         6.22 o                         
   8   6   4         99.41         99.53         3.55 o                         
   9   6   4         19.47         22.09         3.23 o                         
  10   6   4         54.96         65.19         5.94 o                         
  -7   7   4          0.65          2.71         4.20 o                         
  -6   7   4         30.58         25.63         3.35 o                         
  -5   7   4        166.17        154.82         8.58 o                         
  -4   7   4        255.39        251.43        11.13 o                         
  -3   7   4        137.85        143.62         5.03 o                         
  -2   7   4         20.55         22.19         1.70 o                         
  -1   7   4        193.09        189.76         6.20 o                         
   0   7   4         90.65         86.84         4.23 o                         
   1   7   4        188.06        182.26         8.55 o                         
   2   7   4        636.83        613.32        26.39 o                         
   3   7   4          0.81          0.00         1.55 o                         
   4   7   4         45.12         45.11         3.12 o                         
   5   7   4        600.08        591.65        18.04 o                         
   6   7   4         92.91         88.69         3.63 o                         
   7   7   4        122.20        122.77         4.72 o                         
   8   7   4         26.91         29.44         2.54 o                         
   9   7   4          0.07          2.07         2.01 o                         
  10   7   4          1.15         -2.65         2.65 o                         
  -7   8   4          0.49          2.04         2.27 o                         
  -6   8   4         12.56          5.80         5.08 o                         
  -5   8   4        126.73        138.36         8.25 o                         
  -4   8   4        208.24        212.53        11.20 o                         
  -3   8   4        246.09        236.82         9.41 o                         
  -2   8   4        135.56        118.00         4.91 o                         
  -1   8   4         11.21          6.04         1.19 o                         
   0   8   4         15.71         14.22         2.30 o                         
   1   8   4        141.59        137.88        12.37 o                         
   2   8   4         73.97         63.76         5.08 o                         
   3   8   4        145.23        132.94         6.71 o                         
   4   8   4         17.66         15.27         2.19 o                         
   5   8   4         21.58         23.82         2.64 o                         
   6   8   4          4.85          2.96         1.35 o                         
   7   8   4        235.65        228.67         9.25 o                         
   8   8   4         23.23         25.32         3.57 o                         
   9   8   4         10.80         12.57         2.64 o                         
  -6   9   4          9.29          9.81         2.94 o                         
  -5   9   4         14.21         13.24         3.07 o                         
  -4   9   4        203.91        223.08        11.85 o                         
  -3   9   4        307.87        324.72        19.00 o                         
  -2   9   4         56.71         61.16         3.51 o                         
  -1   9   4        148.48        146.62         5.62 o                         
   0   9   4         39.27         32.19         3.74 o                         
   1   9   4        161.12        162.48         6.80 o                         
   2   9   4         80.02         76.97         4.66 o                         
   3   9   4        152.71        150.68         7.65 o                         
   4   9   4        162.72        157.93         7.96 o                         
   5   9   4        110.56        101.01         6.19 o                         
   6   9   4         15.44         18.85         7.29 o                         
   7   9   4         27.35         31.81         4.42 o                         
   8   9   4         10.93         13.26         3.53 o                         
   9   9   4        117.68        131.23        10.60 o                         
  -5  10   4          0.15          3.80         4.20 o                         
  -4  10   4         10.25         10.56         3.01 o                         
  -3  10   4         46.50         43.77         4.74 o                         
  -2  10   4        230.87        248.99        10.17 o                         
  -1  10   4        488.57        473.04        16.01 o                         
   0  10   4          5.21          7.01         1.62 o                         
   1  10   4          1.14         -0.53         1.64 o                         
   2  10   4          2.01          2.77         1.70 o                         
   3  10   4        280.58        290.80        13.57 o                         
   4  10   4        421.92        424.11        19.20 o                         
   5  10   4        154.48        142.37         7.65 o                         
   6  10   4          6.73          3.09         3.09 o                         
   7  10   4          2.80          9.72         3.09 o                         
   8  10   4         27.65         45.95         5.74 o                         
  -4  11   4          2.80          3.87         5.52 o                         
  -3  11   4          5.97          3.53         2.77 o                         
  -2  11   4        172.07        177.33        10.46 o                         
  -1  11   4        115.57        116.14         6.35 o                         
   0  11   4        109.20        118.45         5.58 o                         
   1  11   4        113.41        101.96         5.55 o                         
   2  11   4         53.63         47.67         6.26 o                         
   3  11   4         94.25         85.57         4.66 o                         
   4  11   4         79.92         78.65         7.07 o                         
   5  11   4        190.54        187.35        13.26 o                         
   6  11   4        109.48        124.16        10.16 o                         
   7  11   4          8.19         11.93         3.53 o                         
  -3  12   4          3.25          3.98         3.53 o                         
  -2  12   4          8.97         10.60         3.98 o                         
  -1  12   4         15.15         11.49         3.98 o                         
   0  12   4        184.96        185.01         9.36 o                         
   1  12   4         39.74         36.96         3.90 o                         
   2  12   4          9.24         14.36         5.52 o                         
   3  12   4          7.48          9.23         2.64 o                         
   4  12   4         30.42         19.88         3.98 o                         
   5  12   4         45.83         45.51         5.74 o                         
   0  13   4         11.35         15.02         4.42 o                         
   1  13   4         19.94         16.49         2.96 o                         
   2  13   4         29.67         25.70         6.63 o                         
   0  -9   5          7.13         12.37         5.30 o                         
   1  -9   5         97.00        111.79        12.37 o                         
   2  -9   5          9.20          3.98         4.86 o                         
   3  -9   5         32.59         37.56         7.51 o                         
   4  -9   5          2.66          8.40         5.30 o                         
  -2  -8   5          0.05          1.87         2.64 o                         
  -1  -8   5          2.76          4.14         2.96 o                         
   0  -8   5         93.68         85.04         6.47 o                         
   1  -8   5        105.70        113.56        11.49 o                         
   2  -8   5         66.80         54.79         8.40 o                         
   3  -8   5         27.23         38.44         7.07 o                         
   4  -8   5         11.49          4.86         4.86 o                         
   5  -8   5         54.08         59.65         4.48 o                         
   6  -8   5          2.27         -0.15         1.98 o                         
  -4  -7   5         34.99         35.74         4.69 o                         
  -3  -7   5         58.20         49.67         5.15 o                         
  -2  -7   5         33.13         27.88         3.30 o                         
  -1  -7   5         65.60         65.26         3.88 o                         
   0  -7   5        108.95        120.96        17.01 o                         
   1  -7   5         69.71         69.81         8.40 o                         
   2  -7   5        405.21        401.16        28.72 o                         
   3  -7   5        162.96        177.18        15.02 o                         
   4  -7   5          0.63          3.23         3.09 o                         
   5  -7   5         19.49         15.33         2.61 o                         
   6  -7   5         67.81         70.62         4.98 o                         
   7  -7   5         54.19         45.57         4.08 o                         
  -5  -6   5         21.08         32.89         6.41 o                         
  -4  -6   5         66.06         68.05         4.83 o                         
  -3  -6   5         57.88         55.11         4.25 o                         
  -2  -6   5         70.01         64.30         6.72 o                         
  -1  -6   5          0.18          3.71         1.86 o                         
   0  -6   5         22.97         17.18         2.96 o                         
   1  -6   5        214.93        196.89        15.02 o                         
   2  -6   5        279.92        316.77        22.98 o                         
   3  -6   5         86.03        100.74        10.16 o                         
   4  -6   5        254.73        241.12        17.45 o                         
   5  -6   5         21.66         19.33         2.61 o                         
   6  -6   5         14.26         16.02         2.53 o                         
   7  -6   5         64.76         63.81         4.66 o                         
   8  -6   5         40.58         37.68         3.68 o                         
  -6  -5   5          4.20          2.98         2.44 o                         
  -5  -5   5          3.30          1.03         2.06 o                         
  -4  -5   5          5.77          0.54         1.94 o                         
  -3  -5   5         54.12         50.90         5.44 o                         
  -2  -5   5        254.31        255.68        13.92 o                         
  -1  -5   5          0.62         -0.20         1.92 o                         
   0  -5   5          0.36          0.66         1.87 o                         
   1  -5   5         27.21         38.00         3.71 o                         
   2  -5   5          2.18          1.46         2.01 o                         
   3  -5   5        311.56        279.52        15.47 o                         
   4  -5   5        341.69        346.16        15.50 o                         
   5  -5   5          4.55          8.05         1.99 o                         
   6  -5   5        106.88        113.90         6.26 o                         
   7  -5   5          0.23          0.29         1.77 o                         
   8  -5   5         88.30         79.20         5.30 o                         
   9  -5   5        117.07        110.12        11.27 o                         
  -6  -4   5         40.23         47.62         4.22 o                         
  -5  -4   5         73.89         78.29         7.17 o                         
  -4  -4   5          0.31         -0.92         1.43 o                         
  -3  -4   5          0.20         -0.82         1.52 o                         
  -2  -4   5         15.09         10.09         2.04 o                         
  -1  -4   5        239.09        234.81         9.67 o                         
   0  -4   5        531.15        521.28        28.94 o                         
   1  -4   5         66.82         63.39         4.52 o                         
   2  -4   5         27.06         25.61         1.93 o                         
   3  -4   5         53.92         48.65         5.30 o                         
   4  -4   5         38.32         35.46         3.31 o                         
   5  -4   5        398.45        381.33        16.97 o                         
   6  -4   5        249.48        237.03        11.25 o                         
   7  -4   5         22.57         20.10         2.10 o                         
   8  -4   5         31.40         26.65         2.49 o                         
   9  -4   5         46.34         46.92         3.43 o                         
  10  -4   5         53.67         49.56         3.74 o                         
  -7  -3   5         42.98         41.06         4.56 o                         
  -6  -3   5        157.19        143.71         8.52 o                         
  -5  -3   5         27.15         24.05         2.82 o                         
  -4  -3   5         37.49         40.34         3.28 o                         
  -3  -3   5        134.95        129.23         6.76 o                         
  -2  -3   5         14.86         17.74         2.93 o                         
  -1  -3   5        465.66        448.71        15.28 o                         
   0  -3   5        173.90        164.04         6.32 o                         
   1  -3   5        478.79        485.40        21.99 o                         
   2  -3   5        384.80        382.18        13.56 o                         
   3  -3   5        160.55        153.43         6.03 o                         
   4  -3   5          2.45          1.49         0.90 o                         
   5  -3   5        367.23        330.48        12.54 o                         
   6  -3   5         70.98         69.46         6.64 o                         
   7  -3   5         89.24         88.30         4.42 o                         
   8  -3   5          3.81          5.16         1.80 o                         
   9  -3   5        155.79        148.98         7.02 o                         
  10  -3   5         80.70         77.16         4.74 o                         
  -7  -2   5         39.87         29.39         3.63 o                         
  -6  -2   5          1.36          1.40         2.38 o                         
  -5  -2   5        298.76        294.56        13.20 o                         
  -4  -2   5        374.15        326.59        11.97 o                         
  -3  -2   5         24.85         29.98         2.61 o                         
  -2  -2   5          2.36         -0.17         1.23 o                         
  -1  -2   5         11.55         14.32         1.71 o                         
   0  -2   5       1319.36       1305.17        41.55 o                         
   1  -2   5       2012.22       2034.18        62.13 o                         
   2  -2   5         86.42         87.89         3.08 o                         
   3  -2   5        187.06        189.16         5.80 o                         
   4  -2   5          0.15         -0.68         0.68 o                         
   5  -2   5        530.46        483.11        17.72 o                         
   6  -2   5         11.11         10.24         1.49 o                         
   7  -2   5        201.64        184.82         7.67 o                         
   8  -2   5         83.36         82.13         4.46 o                         
   9  -2   5          0.29         -1.69         1.69 o                         
  10  -2   5         34.56         34.63         3.24 o                         
  11  -2   5         24.30         24.82         3.05 o                         
  -8  -1   5          0.92         -1.92         2.33 o                         
  -7  -1   5         12.31          8.21         2.62 o                         
  -6  -1   5          5.28          8.02         2.16 o                         
  -5  -1   5        375.60        349.82        15.21 o                         
  -4  -1   5        154.99        145.45         6.34 o                         
  -3  -1   5        251.16        234.28         8.85 o                         
  -2  -1   5         12.18         13.42         2.30 o                         
  -1  -1   5          1.05          0.96         1.06 o                         
   0  -1   5        469.09        438.86        14.56 o                         
   1  -1   5        727.03        746.38        20.62 o                         
   2  -1   5       2891.71       2918.18        79.03 o                         
   3  -1   5       1397.79       1417.44        38.52 o                         
   4  -1   5          0.20          0.42         0.61 o                         
   5  -1   5          3.42          4.06         0.98 o                         
   6  -1   5         41.86         39.35         2.52 o                         
   7  -1   5        353.63        353.79        16.35 o                         
   8  -1   5         24.97         29.40         2.63 o                         
   9  -1   5        125.44        131.00         6.24 o                         
  10  -1   5         40.22         44.47         3.57 o                         
  11  -1   5          2.40          3.73         2.08 o                         
  -8   0   5         32.38         29.16         5.30 o                         
  -7   0   5         35.78         30.73         5.79 o                         
  -6   0   5          3.01          2.85         1.83 o                         
  -5   0   5          0.21         -0.70         1.53 o                         
  -4   0   5         72.78         73.38         5.41 o                         
  -3   0   5        607.89        612.88        27.16 o                         
  -2   0   5         25.87         24.13         1.83 o                         
  -1   0   5         29.44         22.30         1.64 o                         
   0   0   5         50.88         51.97         4.02 o                         
   1   0   5         40.34         31.89         1.75 o                         
   2   0   5       1635.87       1629.20        44.33 o                         
   3   0   5        810.33        837.06        21.62 o                         
   4   0   5       2372.92       2422.63        54.82 o                         
   5   0   5        441.97        473.93        14.93 o                         
   6   0   5        209.74        202.29         8.11 o                         
   7   0   5        240.99        239.36         8.62 o                         
   8   0   5         77.77         74.97         4.22 o                         
   9   0   5        476.13        477.25        18.50 o                         
  10   0   5         87.11         82.34         4.81 o                         
  11   0   5          0.07         -1.82         1.82 o                         
  -8   1   5         12.62         14.14         3.98 o                         
  -7   1   5         75.10         68.83         5.03 o                         
  -6   1   5         65.87         71.23         5.95 o                         
  -5   1   5        108.31        100.91         5.08 o                         
  -4   1   5         53.32         57.13         3.37 o                         
  -3   1   5         95.46         84.24         4.73 o                         
  -2   1   5         71.67         57.01         3.14 o                         
  -1   1   5        519.50        451.15        15.99 o                         
   0   1   5        521.02        560.32        14.16 o                         
   1   1   5         73.99         84.81         2.96 o                         
   2   1   5       1154.47       1207.93        33.06 o                         
   3   1   5        101.07         98.11         3.16 o                         
   4   1   5       2447.11       2472.95        60.39 o                         
   5   1   5        410.72        404.41        10.32 o                         
   6   1   5         16.23         19.78         1.87 o                         
   7   1   5         35.99         36.92         2.45 o                         
   8   1   5        239.36        240.66         8.85 o                         
   9   1   5        489.48        486.63        18.76 o                         
  10   1   5         71.24         76.32         4.74 o                         
  11   1   5         59.98         65.80         4.48 o                         
  -8   2   5         58.15         81.30         9.28 o                         
  -7   2   5         95.12         96.77        14.06 o                         
  -6   2   5         32.14         36.89         2.89 o                         
  -5   2   5        193.84        185.50        10.97 o                         
  -4   2   5        197.26        198.88        10.60 o                         
  -3   2   5          2.43          3.07         1.24 o                         
  -2   2   5       1307.96       1224.14        31.47 o                         
  -1   2   5        964.94        858.43        27.70 o                         
   0   2   5          1.89          2.36         0.86 o                         
   1   2   5        572.96        645.32        17.21 o                         
   2   2   5        596.46        631.98        16.90 o                         
   3   2   5       2514.43       2703.10        71.20 o                         
   4   2   5       1799.01       1735.54        46.98 o                         
   5   2   5         11.23          7.98         0.83 o                         
   6   2   5        396.26        396.03        12.83 o                         
   7   2   5         35.00         32.36         2.45 o                         
   8   2   5        304.22        300.17        10.76 o                         
   9   2   5         65.38         68.29         3.64 o                         
  10   2   5         55.19         58.55         4.34 o                         
  11   2   5        173.16        194.19         8.89 o                         
  -8   3   5         12.47         15.02         5.30 o                         
  -7   3   5         65.25         74.29        16.13 o                         
  -6   3   5        278.03        280.97        20.65 o                         
  -5   3   5        326.15        318.97        13.07 o                         
  -4   3   5         68.68         58.23         3.17 o                         
  -3   3   5         22.65         24.23         2.21 o                         
  -2   3   5        206.12        193.31         5.28 o                         
  -1   3   5        701.69        684.45        19.63 o                         
   0   3   5       2177.32       2074.83        63.98 o                         
   1   3   5       1422.86       1467.32        39.42 o                         
   2   3   5        716.96        825.73        22.57 o                         
   3   3   5         27.72         27.81         1.39 o                         
   4   3   5        492.72        557.68        16.68 o                         
   5   3   5       1376.16       1366.28        36.95 o                         
   6   3   5        912.98        855.95        23.54 o                         
   7   3   5         99.44         98.73         3.94 o                         
   8   3   5         32.30         30.68         2.60 o                         
   9   3   5         11.30         10.12         1.75 o                         
  10   3   5        106.47        110.59         7.63 o                         
  11   3   5         44.65         51.11         3.96 o                         
  -8   4   5         12.80         14.14         5.30 o                         
  -7   4   5         67.34         81.74         9.28 o                         
  -6   4   5        223.07        232.64        13.36 o                         
  -5   4   5        192.45        180.67         6.84 o                         
  -4   4   5        144.43        143.57         5.68 o                         
  -3   4   5        281.85        276.20         7.29 o                         
  -2   4   5         68.77         73.50         2.80 o                         
  -1   4   5        751.71        727.92        36.51 o                         
   0   4   5       1776.86       1670.17        51.68 o                         
   1   4   5       1135.62       1077.06        33.88 o                         
   2   4   5        450.36        418.96        11.89 o                         
   3   4   5        461.93        513.78        15.42 o                         
   4   4   5        351.02        394.69        12.04 o                         
   5   4   5         30.01         22.34         1.29 o                         
   6   4   5          8.77         15.20         1.20 o                         
   7   4   5        632.58        635.04        17.83 o                         
   8   4   5        242.46        241.22         9.92 o                         
   9   4   5         38.76         31.13         2.60 o                         
  10   4   5         33.77         33.19         4.18 o                         
  11   4   5          7.62          3.19         2.96 o                         
  -8   5   5          0.47          0.00         3.98 o                         
  -7   5   5          2.04         -2.65         3.53 o                         
  -6   5   5         17.27         11.91         3.51 o                         
  -5   5   5        160.82        160.69         7.69 o                         
  -4   5   5         67.58         79.83         3.35 o                         
  -3   5   5        144.97        131.63         4.38 o                         
  -2   5   5         29.36         23.16         1.60 o                         
  -1   5   5         57.65         48.89         3.21 o                         
   0   5   5        959.61        907.97        28.62 o                         
   1   5   5       1002.14        955.76        30.12 o                         
   2   5   5       2162.60       2187.71        66.47 o                         
   3   5   5       1111.78       1113.97        37.25 o                         
   4   5   5          0.63          0.17         0.63 o                         
   5   5   5         59.22         66.25         2.73 o                         
   6   5   5        168.81        167.79         5.70 o                         
   7   5   5        280.41        264.20         7.94 o                         
   8   5   5        200.86        209.62         7.49 o                         
   9   5   5        105.01        113.41         5.07 o                         
  10   5   5          8.40          9.36         2.62 o                         
  11   5   5          7.21          6.24         2.76 o                         
  -7   6   5         57.63         71.14         9.28 o                         
  -6   6   5          5.61         14.54         4.33 o                         
  -5   6   5         23.33         25.45         2.96 o                         
  -4   6   5         61.87         60.91         2.68 o                         
  -3   6   5        118.41        100.18         4.13 o                         
  -2   6   5         41.86         41.34         2.15 o                         
  -1   6   5         80.94         80.68         3.33 o                         
   0   6   5         40.79         40.76         2.52 o                         
   1   6   5          8.41          6.86         2.35 o                         
   2   6   5       2388.00       2410.17        87.94 o                         
   3   6   5        956.02        921.12        31.06 o                         
   4   6   5        292.48        303.43        10.78 o                         
   5   6   5        143.35        155.17         5.28 o                         
   6   6   5         66.66         58.39         2.61 o                         
   7   6   5        209.18        210.32         7.71 o                         
   8   6   5        265.91        273.18         8.30 o                         
   9   6   5         49.29         56.98         4.03 o                         
  10   6   5         41.19         44.54         6.41 o                         
  11   6   5          5.59          5.10         3.08 o                         
  -7   7   5         27.81         26.51         6.63 o                         
  -6   7   5         34.13         38.09         3.81 o                         
  -5   7   5         48.59         51.39         8.47 o                         
  -4   7   5         17.59         17.57         2.11 o                         
  -3   7   5        102.06        104.58         3.78 o                         
  -2   7   5        177.11        170.82         5.45 o                         
  -1   7   5        151.30        150.09         6.26 o                         
   0   7   5          3.67          1.72         1.09 o                         
   1   7   5         66.53         65.52         3.51 o                         
   2   7   5        442.27        430.61        18.89 o                         
   3   7   5          6.79          8.07         1.38 o                         
   4   7   5       1172.12       1202.15        40.39 o                         
   5   7   5         39.09         37.74         2.46 o                         
   6   7   5         87.13         91.68         3.69 o                         
   7   7   5          2.76          3.84         1.23 o                         
   8   7   5         69.04         66.91         3.64 o                         
   9   7   5        179.88        191.89        10.44 o                         
  10   7   5         48.84         54.35         7.51 o                         
  -6   8   5        216.82        229.28        15.02 o                         
  -5   8   5         73.30         80.69         5.88 o                         
  -4   8   5         26.17         24.00         3.68 o                         
  -3   8   5         23.94         24.94         2.12 o                         
  -2   8   5         65.19         73.14         3.33 o                         
  -1   8   5        276.76        267.24         8.59 o                         
   0   8   5        110.89        103.06         4.36 o                         
   1   8   5          7.70          7.67         1.41 o                         
   2   8   5         17.39         17.05         2.87 o                         
   3   8   5        120.91        121.12         6.23 o                         
   4   8   5        567.47        558.28        27.84 o                         
   5   8   5         59.34         56.71         3.98 o                         
   6   8   5         36.46         35.87         2.63 o                         
   7   8   5          1.22          0.15         1.28 o                         
   8   8   5         70.50         72.68         4.13 o                         
   9   8   5         32.14         46.44         7.73 o                         
  10   8   5         17.68         23.86         5.30 o                         
  -6   9   5         23.75         21.21         3.98 o                         
  -5   9   5          5.38         11.19         4.86 o                         
  -4   9   5        228.38        217.00        11.85 o                         
  -3   9   5          0.29         -0.61         1.62 o                         
  -2   9   5        374.27        343.02        11.55 o                         
  -1   9   5        128.28        133.36         5.04 o                         
   0   9   5          3.51          4.93         1.37 o                         
   1   9   5        242.43        228.83        17.43 o                         
   2   9   5        161.25        146.46        14.58 o                         
   3   9   5          6.72          6.88         1.70 o                         
   4   9   5          0.59         -1.37         1.38 o                         
   5   9   5        100.65         93.51         5.46 o                         
   6   9   5        239.01        224.81        10.92 o                         
   7   9   5         18.21         13.16         3.09 o                         
   8   9   5          2.48          4.42         2.65 o                         
   9   9   5          0.08          4.86         3.09 o                         
  -5  10   5         64.84         71.58         5.80 o                         
  -4  10   5         40.22         46.33         4.82 o                         
  -3  10   5         10.58          6.73         3.01 o                         
  -2  10   5         95.71         95.53         4.96 o                         
  -1  10   5          3.83          5.13         2.10 o                         
   0  10   5        684.99        641.55        21.93 o                         
   1  10   5        321.06        311.25        11.71 o                         
   2  10   5          0.64         -0.08         1.70 o                         
   3  10   5        236.62        236.76        11.38 o                         
   4  10   5        153.12        151.92         9.72 o                         
   5  10   5         93.48         94.52         5.77 o                         
   6  10   5        107.79         98.09         8.40 o                         
   7  10   5         45.89         49.05         5.74 o                         
   8  10   5         75.70         88.81         7.95 o                         
  -4  11   5          3.53          7.51         3.41 o                         
  -3  11   5         85.42         86.17        10.60 o                         
  -2  11   5         58.10         68.85         6.41 o                         
  -1  11   5         19.31         16.94         2.10 o                         
   0  11   5         11.24         14.01         2.00 o                         
   1  11   5        114.71        122.80         7.53 o                         
   2  11   5        430.79        404.73        22.71 o                         
   3  11   5        219.51        224.99        18.98 o                         
   4  11   5          0.15         -2.65         2.65 o                         
   5  11   5          2.48          0.88         2.65 o                         
   6  11   5          1.37          4.42         3.09 o                         
   7  11   5         67.25         86.60         7.95 o                         
  -3  12   5         18.29         22.92         4.48 o                         
  -2  12   5         15.90         20.33         4.86 o                         
  -1  12   5         19.49         17.00         2.86 o                         
   0  12   5          0.14         -2.01         2.01 o                         
   1  12   5         65.45         49.04         5.30 o                         
   2  12   5        102.56        103.84        10.38 o                         
   3  12   5         50.56         52.13         5.97 o                         
   4  12   5         41.43         30.93         4.86 o                         
   5  12   5         15.08          7.07         3.53 o                         
   0  13   5         24.01         27.57         5.30 o                         
   1  13   5          1.01         -1.82         3.98 o                         
   2  13   5         50.92         53.93         4.66 o                         
   3  13   5          8.13          4.60         2.64 o                         
   0  -8   6         90.32         92.35        10.60 o                         
   1  -8   6          8.91          7.07         4.86 o                         
   2  -8   6         31.41         48.60         7.95 o                         
   3  -8   6         36.90         36.23         7.51 o                         
   4  -8   6         37.68         34.02         7.51 o                         
   5  -8   6         47.61         76.00         9.72 o                         
  -2  -7   6         67.07         78.14        21.21 o                         
  -1  -7   6        222.29        157.74        13.26 o                         
   0  -7   6         37.47         45.39         7.51 o                         
   1  -7   6         43.55         52.14         7.95 o                         
   2  -7   6          3.53          5.74         4.86 o                         
   3  -7   6         60.21         69.37         9.28 o                         
   4  -7   6        155.83        172.77        15.47 o                         
   5  -7   6         88.15         92.79        10.60 o                         
   6  -7   6         24.25         27.61         3.41 o                         
   7  -7   6          0.78          3.25         2.33 o                         
  -4  -6   6          2.49          1.08         2.76 o                         
  -3  -6   6          0.46         -2.43         2.43 o                         
  -2  -6   6         86.37         85.85         5.44 o                         
  -1  -6   6        212.56        223.50        12.31 o                         
   0  -6   6        145.64        150.40        12.85 o                         
   1  -6   6        225.74        238.01        20.08 o                         
   2  -6   6          3.96          4.86         3.98 o                         
   3  -6   6         20.62         14.14         4.86 o                         
   4  -6   6        387.32        419.72        30.05 o                         
   5  -6   6        112.78        100.88         5.88 o                         
   6  -6   6         90.60         93.11        10.38 o                         
   7  -6   6         29.09         25.90         3.35 o                         
   8  -6   6          0.68         -0.53         2.21 o                         
  -5  -5   6         29.47         29.82         9.72 o                         
  -4  -5   6         27.79         23.62        10.38 o                         
  -3  -5   6         78.63         75.53         5.10 o                         
  -2  -5   6         32.98         37.17         4.67 o                         
  -1  -5   6        130.76        136.23         7.11 o                         
   0  -5   6        215.56        212.10        11.65 o                         
   1  -5   6         91.70        102.53         6.85 o                         
   2  -5   6         53.97         73.79         8.40 o                         
   3  -5   6        142.89        128.58        11.93 o                         
   4  -5   6         51.97         54.31         3.81 o                         
   5  -5   6        182.23        138.00         7.19 o                         
   6  -5   6        447.94        408.13        18.47 o                         
   7  -5   6         52.62         52.20         4.01 o                         
   8  -5   6         55.88         52.07         4.41 o                         
   9  -5   6          1.93          4.42         2.65 o                         
  -5  -4   6          9.34          7.73         3.08 o                         
  -4  -4   6        120.73        117.89         6.54 o                         
  -3  -4   6         58.39         56.99         4.23 o                         
  -2  -4   6         12.18         15.18         2.46 o                         
  -1  -4   6         25.17         23.96         2.81 o                         
   0  -4   6        147.67        153.63        10.49 o                         
   1  -4   6        134.71        141.25         8.40 o                         
   2  -4   6        193.93        174.54        17.23 o                         
   3  -4   6         36.50         37.09         5.52 o                         
   4  -4   6          0.07         -0.29         1.77 o                         
   5  -4   6         21.04         13.03         3.98 o                         
   6  -4   6        112.05        110.68         6.13 o                         
   7  -4   6        353.04        313.60        14.64 o                         
   8  -4   6        336.86        322.07        15.07 o                         
   9  -4   6          0.94         -1.77         1.77 o                         
  10  -4   6          0.29         -1.64         1.64 o                         
  -6  -3   6         34.42         30.48         6.19 o                         
  -5  -3   6         42.83         45.52         4.03 o                         
  -4  -3   6        154.67        141.75         6.54 o                         
  -3  -3   6         12.17         10.07         2.08 o                         
  -2  -3   6        225.91        216.34         8.46 o                         
  -1  -3   6        201.81        185.13         8.16 o                         
   0  -3   6          7.33          6.11         3.52 o                         
   1  -3   6        128.85        127.09         5.76 o                         
   2  -3   6        281.66        264.56        13.48 o                         
   3  -3   6        138.05        156.90         7.64 o                         
   4  -3   6        209.22        190.66         9.02 o                         
   5  -3   6         18.82         18.97         6.19 o                         
   6  -3   6        200.65        190.74         9.45 o                         
   7  -3   6         20.10         24.13         2.18 o                         
   8  -3   6        111.94         94.56         4.92 o                         
   9  -3   6        115.56         97.72         5.50 o                         
  10  -3   6         17.90         21.67         2.71 o                         
  -6  -2   6          1.61          3.17         2.53 o                         
  -5  -2   6         35.42         31.99         5.98 o                         
  -4  -2   6          0.14          0.73         1.68 o                         
  -3  -2   6        241.97        224.34         8.88 o                         
  -2  -2   6        639.90        582.78        20.22 o                         
  -1  -2   6        182.58        176.80         6.99 o                         
   0  -2   6         63.39         56.66         3.11 o                         
   1  -2   6         14.12         14.31         2.55 o                         
   2  -2   6        291.55        288.80         9.24 o                         
   3  -2   6        560.95        523.07        17.54 o                         
   4  -2   6        318.71        325.08        12.34 o                         
   5  -2   6         13.63         14.79         1.53 o                         
   6  -2   6          5.93          6.56         1.36 o                         
   7  -2   6         80.77         74.49         6.10 o                         
   8  -2   6        170.58        149.28         7.96 o                         
   9  -2   6         17.44         17.81         2.57 o                         
  10  -2   6          2.19          2.83         1.94 o                         
  11  -2   6          1.13          0.35         2.21 o                         
  -7  -1   6          1.34          2.65         2.37 o                         
  -6  -1   6         43.32         42.19         6.82 o                         
  -5  -1   6         96.16         88.30         4.99 o                         
  -4  -1   6         42.43         39.52         3.24 o                         
  -3  -1   6        724.11        670.53        26.51 o                         
  -2  -1   6        137.01        124.70         9.92 o                         
  -1  -1   6        378.74        345.63        12.44 o                         
   0  -1   6        634.32        594.74        19.63 o                         
   1  -1   6         29.74         29.03         1.98 o                         
   2  -1   6        537.92        528.66        13.46 o                         
   3  -1   6        278.39        297.85         8.75 o                         
   4  -1   6        329.65        323.38        10.40 o                         
   5  -1   6        288.85        267.73        10.46 o                         
   6  -1   6         42.31         38.29         2.58 o                         
   7  -1   6         16.35         19.11         2.94 o                         
   8  -1   6          7.08          8.65         1.82 o                         
   9  -1   6         59.98         54.41         3.69 o                         
  10  -1   6         48.50         42.61         3.57 o                         
  11  -1   6          0.52         -1.42         1.87 o                         
  -7   0   6         22.46         22.78         3.68 o                         
  -6   0   6        102.03         99.70         5.90 o                         
  -5   0   6         11.71         14.18         2.26 o                         
  -4   0   6          1.20          1.35         1.58 o                         
  -3   0   6          3.33          1.67         1.47 o                         
  -2   0   6         80.52         72.14         3.84 o                         
  -1   0   6        978.45        883.29        26.04 o                         
   0   0   6        206.44        194.02         7.11 o                         
   1   0   6        287.35        261.67         7.74 o                         
   2   0   6          6.98          6.02         1.02 o                         
   3   0   6         20.02         17.46         1.27 o                         
   4   0   6        689.61        663.62        16.63 o                         
   5   0   6        259.53        271.78         8.98 o                         
   6   0   6        425.03        422.41        15.77 o                         
   7   0   6         93.58         91.30         5.20 o                         
   8   0   6         32.55         29.69         2.56 o                         
   9   0   6         44.37         45.02         3.31 o                         
  10   0   6         43.96         48.71         3.76 o                         
  11   0   6         86.98         80.76         5.39 o                         
  -7   1   6          3.33          2.58         2.52 o                         
  -6   1   6         15.09         18.44         2.94 o                         
  -5   1   6         11.85         16.32         2.38 o                         
  -4   1   6        163.45        149.28         6.52 o                         
  -3   1   6         11.98         14.71         1.75 o                         
  -2   1   6        172.80        157.23         5.75 o                         
  -1   1   6          0.50          0.03         1.03 o                         
   0   1   6         13.21         24.62         2.24 o                         
   1   1   6        908.58        815.57        24.74 o                         
   2   1   6        451.50        452.11        12.91 o                         
   3   1   6        164.87        158.58         5.30 o                         
   4   1   6         57.31         54.03         1.89 o                         
   5   1   6        216.91        218.69         7.30 o                         
   6   1   6        991.50        965.35        34.74 o                         
   7   1   6         92.29         80.83         4.16 o                         
   8   1   6        249.52        249.73        10.33 o                         
   9   1   6         20.30         19.62         2.52 o                         
  10   1   6         11.98         13.14         2.63 o                         
  11   1   6          3.79          1.56         2.06 o                         
  -7   2   6          1.83          3.09         4.06 o                         
  -6   2   6          6.49          4.57         2.69 o                         
  -5   2   6          0.38          1.92         1.48 o                         
  -4   2   6        108.21        101.52         6.37 o                         
  -3   2   6        117.26        113.62         5.84 o                         
  -2   2   6        393.64        380.97        12.07 o                         
  -1   2   6          5.67          5.61         1.06 o                         
   0   2   6        503.36        468.54        23.85 o                         
   1   2   6          1.92          2.28         0.84 o                         
   2   2   6          7.73         19.17         1.20 o                         
   3   2   6        434.62        440.89        11.40 o                         
   4   2   6        262.27        266.02         7.51 o                         
   5   2   6         39.03         47.31         1.99 o                         
   6   2   6        532.37        500.69        18.56 o                         
   7   2   6        292.40        278.74        11.09 o                         
   8   2   6        214.93        208.36         8.77 o                         
   9   2   6          1.91          1.14         1.79 o                         
  10   2   6         27.98         24.83         2.99 o                         
  11   2   6         13.67         10.92         2.40 o                         
  -7   3   6          3.52          2.31         3.35 o                         
  -6   3   6          8.47         12.62         3.50 o                         
  -5   3   6         20.03         16.50         3.89 o                         
  -4   3   6        134.97        124.51         8.78 o                         
  -3   3   6        195.48        169.99         7.55 o                         
  -2   3   6        564.59        518.26        16.24 o                         
  -1   3   6          4.64          4.18         1.48 o                         
   0   3   6        302.80        330.55         9.89 o                         
   1   3   6        351.09        325.01        10.67 o                         
   2   3   6       1700.77       1715.33        42.48 o                         
   3   3   6         14.46          4.47         0.82 o                         
   4   3   6        130.86        163.68         5.33 o                         
   5   3   6         61.61         59.89         2.81 o                         
   6   3   6         21.39         21.40         1.34 o                         
   7   3   6        263.15        278.44        11.09 o                         
   8   3   6        193.57        205.18         8.77 o                         
   9   3   6          7.47          7.60         1.82 o                         
  10   3   6         19.50         23.02         2.42 o                         
  11   3   6          2.77          3.95         2.14 o                         
  -7   4   6         26.77         27.45         7.51 o                         
  -6   4   6         56.82         55.57         4.27 o                         
  -5   4   6         43.26         50.38         3.34 o                         
  -4   4   6         27.68         25.62         3.98 o                         
  -3   4   6        175.82        165.98         7.12 o                         
  -2   4   6        655.92        639.67        16.72 o                         
  -1   4   6        298.69        291.25        10.99 o                         
   0   4   6        227.74        213.84         7.78 o                         
   1   4   6        168.59        175.80         6.54 o                         
   2   4   6         97.16        133.14         4.44 o                         
   3   4   6        870.11        790.72        21.89 o                         
   4   4   6        795.86        780.29        23.24 o                         
   5   4   6        107.91         96.05         3.62 o                         
   6   4   6          0.90         -0.25         0.76 o                         
   7   4   6          5.95          4.96         1.34 o                         
   8   4   6          0.49          2.05         1.49 o                         
   9   4   6         66.27         72.55         4.35 o                         
  10   4   6         86.14         95.41         5.45 o                         
  11   4   6          8.86         12.67         2.53 o                         
  -7   5   6         80.32         98.71         8.92 o                         
  -6   5   6         13.10          8.36         3.82 o                         
  -5   5   6          4.53          7.08         2.06 o                         
  -4   5   6         27.98         24.21         2.09 o                         
  -3   5   6        117.90        124.59         4.25 o                         
  -2   5   6        114.17        110.36         3.89 o                         
  -1   5   6        458.17        424.09        13.11 o                         
   0   5   6        562.96        531.39        17.61 o                         
   1   5   6        159.30        150.83         5.91 o                         
   2   5   6         65.27         64.52         2.61 o                         
   3   5   6        361.18        350.25        11.36 o                         
   4   5   6         19.62         15.01         1.30 o                         
   5   5   6       1038.33       1017.75        30.26 o                         
   6   5   6        604.93        562.29        17.12 o                         
   7   5   6        219.01        212.97         6.57 o                         
   8   5   6          8.72          7.05         1.86 o                         
   9   5   6         90.92         99.10         5.27 o                         
  10   5   6         15.26         17.84         2.58 o                         
  11   5   6         37.47         39.20         4.34 o                         
  -7   6   6          8.02          9.72         5.30 o                         
  -6   6   6          5.10          3.53         4.42 o                         
  -5   6   6        153.40        156.81         9.95 o                         
  -4   6   6         12.44         12.96         1.61 o                         
  -3   6   6          8.41          4.54         1.30 o                         
  -2   6   6         64.92         68.50         3.56 o                         
  -1   6   6        389.26        373.84        11.82 o                         
   0   6   6        263.32        234.77         8.54 o                         
   1   6   6        646.10        625.01        20.29 o                         
   2   6   6        670.42        671.24        25.37 o                         
   3   6   6         16.70         22.35         1.75 o                         
   4   6   6        405.20        398.64        13.93 o                         
   5   6   6        385.92        362.27        12.83 o                         
   6   6   6        188.46        178.14         6.11 o                         
   7   6   6        869.88        829.25        24.98 o                         
   8   6   6         83.16         78.19         4.13 o                         
   9   6   6          6.39          8.21         2.01 o                         
  10   6   6         31.80         38.22         3.80 o                         
  11   6   6         52.48         62.48         6.09 o                         
  -6   7   6         25.50         26.07         7.07 o                         
  -5   7   6         32.13         33.62         5.52 o                         
  -4   7   6         39.13         38.06         2.44 o                         
  -3   7   6        190.27        191.36         6.04 o                         
  -2   7   6         19.73         20.48         1.82 o                         
  -1   7   6         19.97         20.57         1.79 o                         
   0   7   6         25.94         22.29         2.20 o                         
   1   7   6        990.48        950.04        35.41 o                         
   2   7   6        199.57        191.09         8.23 o                         
   3   7   6         84.09         80.69         4.66 o                         
   4   7   6          0.52         -0.53         0.91 o                         
   5   7   6        450.26        432.90        15.19 o                         
   6   7   6        500.63        490.47        17.15 o                         
   7   7   6        107.18         95.18         4.42 o                         
   8   7   6         29.98         32.11         2.31 o                         
   9   7   6         84.93         88.50         6.04 o                         
  10   7   6          7.15          7.95         3.98 o                         
  -6   8   6         14.02          5.30         4.86 o                         
  -5   8   6         33.37         36.54         4.15 o                         
  -4   8   6        336.20        341.18        19.50 o                         
  -3   8   6        141.35        142.67         5.03 o                         
  -2   8   6         23.66         25.70         2.08 o                         
  -1   8   6          8.95          9.56         1.52 o                         
   0   8   6        101.49        105.92         5.44 o                         
   1   8   6         94.06         94.83         4.93 o                         
   2   8   6         83.30         72.10         4.34 o                         
   3   8   6        563.66        549.74        24.03 o                         
   4   8   6          2.05          1.68         1.55 o                         
   5   8   6        180.67        178.83         9.40 o                         
   6   8   6         43.87         43.13         2.71 o                         
   7   8   6        149.31        152.62         7.56 o                         
   8   8   6        167.16        173.94         7.21 o                         
   9   8   6          9.75          9.72         3.53 o                         
  10   8   6          6.21          2.21         3.98 o                         
  -5   9   6         15.34         13.36         3.35 o                         
  -4   9   6         29.80         43.40         4.82 o                         
  -3   9   6        152.61        164.01         7.42 o                         
  -2   9   6        476.20        453.81        13.93 o                         
  -1   9   6         51.50         52.65         3.10 o                         
   0   9   6         39.98         37.54         2.51 o                         
   1   9   6        109.75        113.74         5.64 o                         
   2   9   6         86.90         85.71         5.09 o                         
   3   9   6        101.72        104.81         9.28 o                         
   4   9   6        123.73        107.57         5.91 o                         
   5   9   6         84.97         78.91         4.97 o                         
   6   9   6         55.67         55.27         4.21 o                         
   7   9   6        116.89        112.68         5.26 o                         
   8   9   6         26.85         31.52         3.27 o                         
   9   9   6         82.60        104.28         8.40 o                         
  -5  10   6          8.51         12.81         3.98 o                         
  -4  10   6         45.96         45.32         4.82 o                         
  -3  10   6        130.70        140.95         8.99 o                         
  -2  10   6         78.38         85.48         5.48 o                         
  -1  10   6        104.71        105.78         6.71 o                         
   0  10   6        323.90        298.52         9.84 o                         
   1  10   6          1.23          0.00         4.42 o                         
   2  10   6        130.50        127.14         6.98 o                         
   3  10   6        283.29        268.16        12.63 o                         
   4  10   6        129.28        123.05         9.28 o                         
   5  10   6        152.16        135.68        13.48 o                         
   6  10   6         54.50         54.35         5.74 o                         
   7  10   6          0.04         -2.21         2.65 o                         
   8  10   6         71.89         87.05         7.95 o                         
  -4  11   6          2.93          5.74         3.98 o                         
  -3  11   6          2.00          7.85        11.27 o                         
  -2  11   6         83.18         85.82         5.04 o                         
  -1  11   6        234.75        211.32         7.95 o                         
   0  11   6        160.94        168.33        13.33 o                         
   1  11   6         10.51         10.75         2.14 o                         
   2  11   6          5.65         -0.34         2.43 o                         
   3  11   6         13.87         10.05         2.44 o                         
   4  11   6        199.74        186.91        12.81 o                         
   5  11   6        489.70        508.98        31.37 o                         
   6  11   6         35.17         30.93         5.30 o                         
   7  11   6          0.97         -2.65         2.65 o                         
  -2  12   6          3.28          6.25         3.51 o                         
  -1  12   6         84.30        106.87         7.20 o                         
   0  12   6        131.48        131.78         7.47 o                         
   1  12   6         93.85         84.85         5.72 o                         
   2  12   6          2.50         -0.13         2.12 o                         
   3  12   6         47.14         42.42         5.30 o                         
   4  12   6         59.05         55.67         6.19 o                         
   5  12   6         35.50         27.84         4.86 o                         
   6  12   6         64.98         60.53         6.63 o                         
   0  13   6          4.53          0.24         2.33 o                         
   1  13   6         98.87        101.66        10.38 o                         
   2  13   6         27.96         28.80         3.82 o                         
   3  13   6         16.71         10.67         2.96 o                         
   0  -7   7          3.36          5.74         4.86 o                         
   1  -7   7         82.86         95.44        11.05 o                         
   2  -7   7         49.86         54.35         8.84 o                         
   3  -7   7          7.17         10.60         5.30 o                         
   4  -7   7          6.46          7.95         4.86 o                         
   5  -7   7          6.86          2.21         4.86 o                         
  -2  -6   7         32.63         26.55         4.86 o                         
  -1  -6   7          5.34          3.41         7.07 o                         
   0  -6   7          1.00         -0.15         3.31 o                         
   1  -6   7         52.47         68.05         5.72 o                         
   2  -6   7         47.08         68.49         8.84 o                         
   3  -6   7        157.49        173.21        15.47 o                         
   4  -6   7         14.56         16.35         5.74 o                         
   5  -6   7          0.46          0.88         3.98 o                         
   6  -6   7          8.31          6.73         2.33 o                         
   7  -6   7         33.75         29.66         7.29 o                         
  -3  -5   7         25.02         30.50         7.73 o                         
  -2  -5   7         62.22         57.22         8.62 o                         
  -1  -5   7         86.59         88.59         5.99 o                         
   0  -5   7          1.56          2.61         1.94 o                         
   1  -5   7         92.11         89.93         6.30 o                         
   2  -5   7         15.83         22.53         5.30 o                         
   3  -5   7         99.75        115.32        11.05 o                         
   4  -5   7         69.86         85.28         9.72 o                         
   5  -5   7         65.39         57.74        10.16 o                         
   6  -5   7          0.03          0.78         2.43 o                         
   7  -5   7          5.27          6.35         2.27 o                         
   8  -5   7         11.86         10.80         2.61 o                         
  -4  -4   7          1.72          0.88         2.53 o                         
  -3  -4   7         18.62         22.55         3.12 o                         
  -2  -4   7         14.95         14.44         2.95 o                         
  -1  -4   7         36.84         42.00         3.55 o                         
   0  -4   7         47.67         47.27         3.57 o                         
   1  -4   7         71.09         72.97         4.47 o                         
   2  -4   7         28.20         24.74         4.86 o                         
   3  -4   7        153.02        164.37        13.70 o                         
   4  -4   7        133.51        153.32        13.26 o                         
   5  -4   7         75.15         85.85         8.40 o                         
   6  -4   7         49.77         45.51         3.75 o                         
   7  -4   7         84.88         82.62        24.08 o                         
   8  -4   7          3.57          3.76         2.27 o                         
   9  -4   7         11.19          5.87         2.53 o                         
  -5  -3   7          6.44          2.92         2.61 o                         
  -4  -3   7         36.73         31.89         3.55 o                         
  -3  -3   7         20.98         14.35         2.71 o                         
  -2  -3   7         35.15         39.88         3.57 o                         
  -1  -3   7         39.63         39.03         3.30 o                         
   0  -3   7         51.98         52.31         3.67 o                         
   1  -3   7         80.05         69.38         5.83 o                         
   2  -3   7        118.51        117.47         8.73 o                         
   3  -3   7         30.71         32.70         5.74 o                         
   4  -3   7          3.51          3.33         2.87 o                         
   5  -3   7        418.45        428.15        19.10 o                         
   6  -3   7        305.38        316.13        14.54 o                         
   7  -3   7         40.10         45.14         3.75 o                         
   8  -3   7          0.07          0.57         2.65 o                         
   9  -3   7          0.48         -1.77         1.77 o                         
  10  -3   7         36.14         35.42         3.31 o                         
  -6  -2   7          6.39          4.33         2.86 o                         
  -5  -2   7         85.07         75.21        11.27 o                         
  -4  -2   7         24.32         22.17         2.79 o                         
  -3  -2   7          0.15          1.32         1.70 o                         
  -2  -2   7        121.00        129.56         7.89 o                         
  -1  -2   7         12.24          9.90         1.97 o                         
   0  -2   7        705.83        660.12        29.78 o                         
   1  -2   7        415.41        394.74        15.88 o                         
   2  -2   7         21.52         20.45         2.89 o                         
   3  -2   7          4.77          5.38         1.16 o                         
   4  -2   7         76.54         86.15         6.85 o                         
   5  -2   7        209.08        209.19        10.09 o                         
   6  -2   7         81.23         88.34        13.03 o                         
   7  -2   7        210.31        200.27         8.45 o                         
   8  -2   7         79.84         74.11         4.30 o                         
   9  -2   7          0.02         -1.47         1.47 o                         
  10  -2   7         57.44         58.00         4.15 o                         
  -6  -1   7          3.72          2.70         2.53 o                         
  -5  -1   7          1.25          1.29         2.02 o                         
  -4  -1   7         71.62         68.29         4.30 o                         
  -3  -1   7        344.70        334.29        14.45 o                         
  -2  -1   7         92.07         87.09         4.59 o                         
  -1  -1   7        166.89        154.43         6.45 o                         
   0  -1   7          7.08          6.29         1.45 o                         
   1  -1   7        120.02        122.05         5.02 o                         
   2  -1   7       1279.23       1194.70        45.37 o                         
   3  -1   7        629.52        654.78        22.94 o                         
   4  -1   7         21.17         25.30         2.27 o                         
   5  -1   7        342.44        342.99        11.14 o                         
   6  -1   7          2.20          2.79         1.29 o                         
   7  -1   7        198.73        195.97         8.26 o                         
   8  -1   7        102.56         89.43         4.65 o                         
   9  -1   7         73.18         77.42         4.54 o                         
  10  -1   7          1.51         -1.16         1.75 o                         
  11  -1   7          4.16          5.11         2.14 o                         
  -6   0   7         16.28         10.54         3.01 o                         
  -5   0   7         23.70         16.74         2.93 o                         
  -4   0   7        146.21        130.38         6.15 o                         
  -3   0   7        158.56        151.25         6.60 o                         
  -2   0   7         62.94         68.35         3.94 o                         
  -1   0   7        182.70        170.78         6.85 o                         
   0   0   7         58.90         48.78         2.89 o                         
   1   0   7        828.85        780.38        30.18 o                         
   2   0   7        393.41        395.27        12.96 o                         
   3   0   7        257.13        270.44        10.63 o                         
   4   0   7        440.18        421.42        13.05 o                         
   5   0   7        616.85        631.85        23.23 o                         
   6   0   7         37.67         41.86         2.78 o                         
   7   0   7        754.56        704.13        25.95 o                         
   8   0   7         10.61         11.70         2.12 o                         
   9   0   7        110.63        110.55         5.78 o                         
  10   0   7         94.81         92.84         5.39 o                         
  11   0   7         15.87         13.93         2.66 o                         
  -6   1   7          3.72          6.79         2.67 o                         
  -5   1   7         23.87         20.41         3.04 o                         
  -4   1   7          0.76          0.01         1.63 o                         
  -3   1   7        231.30        222.12         8.77 o                         
  -2   1   7        229.62        222.27         8.55 o                         
  -1   1   7        297.45        281.37         9.17 o                         
   0   1   7         76.18         71.65         3.47 o                         
   1   1   7          2.43          2.28         1.28 o                         
   2   1   7         75.25         75.91         2.98 o                         
   3   1   7        677.31        676.41        17.30 o                         
   4   1   7        720.33        739.90        19.81 o                         
   5   1   7        719.07        727.28        26.39 o                         
   6   1   7          0.10          1.09         1.22 o                         
   7   1   7         49.71         47.65         3.50 o                         
   8   1   7         58.21         60.99         5.62 o                         
   9   1   7        749.62        685.60        25.95 o                         
  10   1   7         79.06         80.54         4.87 o                         
  11   1   7          8.17          3.97         2.14 o                         
  -7   2   7         50.03         41.09         8.84 o                         
  -6   2   7         35.85         33.74         5.28 o                         
  -5   2   7         39.00         34.91         5.31 o                         
  -4   2   7          3.70          3.46         1.69 o                         
  -3   2   7         25.81         27.21         2.99 o                         
  -2   2   7        131.61        114.21         4.79 o                         
  -1   2   7        912.70        798.40        23.82 o                         
   0   2   7        288.45        272.90        11.93 o                         
   1   2   7        351.62        335.77         9.91 o                         
   2   2   7          0.09          0.44         0.71 o                         
   3   2   7        530.64        502.73        14.29 o                         
   4   2   7        767.88        755.39        20.24 o                         
   5   2   7        406.37        429.31        11.85 o                         
   6   2   7        378.20        358.11        13.76 o                         
   7   2   7         71.31         72.18         3.90 o                         
   8   2   7        336.90        313.83        12.53 o                         
   9   2   7         36.63         37.05         3.18 o                         
  10   2   7         46.74         45.70         3.71 o                         
  11   2   7        228.96        227.83        12.31 o                         
  -6   3   7         40.41         48.03         4.80 o                         
  -5   3   7        158.43        162.48        16.63 o                         
  -4   3   7         87.09         87.54         5.92 o                         
  -3   3   7         18.29         18.05         3.25 o                         
  -2   3   7        602.05        519.71        18.52 o                         
  -1   3   7         49.78         48.79         3.19 o                         
   0   3   7        383.05        353.18        10.71 o                         
   1   3   7       1193.91       1141.90        28.33 o                         
   2   3   7         52.19         55.74         2.40 o                         
   3   3   7        104.17        100.99         3.28 o                         
   4   3   7        520.85        515.13        14.10 o                         
   5   3   7        723.43        669.81        20.13 o                         
   6   3   7        459.12        423.43        13.57 o                         
   7   3   7          2.57          0.86         1.24 o                         
   8   3   7         12.40         10.21         1.87 o                         
   9   3   7         22.73         24.28         2.73 o                         
  10   3   7        219.36        210.00         9.34 o                         
  11   3   7         24.60         28.36         3.22 o                         
  -7   4   7          7.91          8.40         4.86 o                         
  -6   4   7         72.16         77.85         5.13 o                         
  -5   4   7         80.60         84.70         8.09 o                         
  -4   4   7        128.92        124.63         9.50 o                         
  -3   4   7        157.75        146.98         5.89 o                         
  -2   4   7         17.67         18.19         1.90 o                         
  -1   4   7        259.68        255.45         9.86 o                         
   0   4   7       2090.20       2015.15        62.86 o                         
   1   4   7         78.95         86.90         8.95 o                         
   2   4   7        169.08        155.52         5.12 o                         
   3   4   7         11.84         11.91         1.35 o                         
   4   4   7        116.71        113.19         4.58 o                         
   5   4   7        226.70        220.87         7.20 o                         
   6   4   7        472.98        472.49        14.57 o                         
   7   4   7        294.00        307.59        12.19 o                         
   8   4   7          5.36          4.40         1.69 o                         
   9   4   7         44.67         40.72         3.37 o                         
  10   4   7         12.49          8.37         2.27 o                         
  11   4   7         19.81         22.83         3.04 o                         
  -6   5   7         21.74         12.81         4.46 o                         
  -5   5   7        217.09        230.58         9.42 o                         
  -4   5   7        186.33        197.90         8.61 o                         
  -3   5   7          6.04          6.86         1.65 o                         
  -2   5   7         32.36         31.56         2.02 o                         
  -1   5   7         22.74         21.79         2.12 o                         
   0   5   7        479.45        482.40        16.13 o                         
   1   5   7        724.31        665.07        21.77 o                         
   2   5   7       1317.25       1302.55        35.54 o                         
   3   5   7         16.67         18.03         1.48 o                         
   4   5   7         19.55         16.85         2.62 o                         
   5   5   7        124.17        123.04         4.46 o                         
   6   5   7        105.23        110.73         4.11 o                         
   7   5   7        134.27        156.21         5.48 o                         
   8   5   7        243.69        242.04        10.04 o                         
   9   5   7         86.62         85.30         4.94 o                         
  10   5   7          9.47          4.69         2.25 o                         
  11   5   7         28.23         20.20         3.10 o                         
  -6   6   7         11.42         11.93         5.74 o                         
  -5   6   7          3.98          2.41         2.40 o                         
  -4   6   7         26.15         27.91         3.06 o                         
  -3   6   7        281.45        279.51         8.33 o                         
  -2   6   7        286.49        297.43         8.72 o                         
  -1   6   7         60.58         55.49         3.05 o                         
   0   6   7         48.42         53.10         3.20 o                         
   1   6   7         74.06         62.98         3.49 o                         
   2   6   7        522.56        514.91        17.00 o                         
   3   6   7       1322.61       1255.75        38.69 o                         
   4   6   7        350.58        347.48        12.39 o                         
   5   6   7         34.38         28.88         2.08 o                         
   6   6   7          0.55         -0.50         1.09 o                         
   7   6   7        168.18        173.34         6.11 o                         
   8   6   7        209.66        202.24         8.30 o                         
   9   6   7         47.09         54.74         4.66 o                         
  10   6   7         15.28         17.23         2.81 o                         
  11   6   7          3.91         -0.41         2.20 o                         
  -6   7   7         28.04         40.21         7.51 o                         
  -5   7   7          4.44         -0.88         4.42 o                         
  -4   7   7         68.82         73.86         4.00 o                         
  -3   7   7        103.28        104.31         4.03 o                         
  -2   7   7         13.59         11.10         2.12 o                         
  -1   7   7        235.11        222.74         7.09 o                         
   0   7   7        269.98        265.00         9.77 o                         
   1   7   7        187.48        189.87         8.43 o                         
   2   7   7        506.70        490.55        19.14 o                         
   3   7   7          1.57          2.41         1.38 o                         
   4   7   7        273.34        263.29         9.67 o                         
   5   7   7        496.98        477.85        17.02 o                         
   6   7   7          0.06         -0.88         1.17 o                         
   7   7   7        144.33        136.40         5.76 o                         
   8   7   7         37.45         26.90         2.46 o                         
   9   7   7         61.30         68.86         5.28 o                         
  10   7   7         27.37         21.80         5.08 o                         
  -5   8   7         14.36         10.16         6.19 o                         
  -4   8   7          1.74         -0.40         1.55 o                         
  -3   8   7          5.37          4.63         1.63 o                         
  -2   8   7        145.69        155.90         5.41 o                         
  -1   8   7        415.14        395.03        11.24 o                         
   0   8   7          5.10          6.50         1.72 o                         
   1   8   7          6.57          7.73         1.73 o                         
   2   8   7         12.64         10.89         2.78 o                         
   3   8   7        149.34        152.03         7.61 o                         
   4   8   7        831.29        797.14        34.19 o                         
   5   8   7          8.15          8.92         1.49 o                         
   6   8   7          8.23          6.87         1.60 o                         
   7   8   7         31.39         30.04         2.71 o                         
   8   8   7         11.45         13.52         1.86 o                         
   9   8   7         73.63         74.18         5.46 o                         
  10   8   7         17.49         18.12         4.86 o                         
  -4   9   7          0.75         -1.28         2.61 o                         
  -3   9   7          1.53          1.36         1.48 o                         
  -2   9   7        126.37        124.30         5.12 o                         
  -1   9   7         41.89         42.29         2.99 o                         
   0   9   7        118.47        122.49         5.28 o                         
   1   9   7        153.16        138.70         6.66 o                         
   2   9   7         27.48         28.59         4.42 o                         
   3   9   7         78.74         78.54         4.78 o                         
   4   9   7          4.90          3.82         2.21 o                         
   5   9   7         42.02         48.55         4.20 o                         
   6   9   7        280.65        283.36        10.70 o                         
   7   9   7         15.79         11.42         2.48 o                         
   8   9   7          6.91          6.48         2.33 o                         
   9   9   7          2.38          0.00         3.09 o                         
  -4  10   7         55.58         62.77        17.45 o                         
  -3  10   7          0.20          0.64         3.09 o                         
  -2  10   7         20.81         17.86         2.30 o                         
  -1  10   7         11.06         13.66         1.93 o                         
   0  10   7        158.96        148.70         5.69 o                         
   1  10   7         16.34         17.86         2.75 o                         
   2  10   7         53.68         51.26         3.92 o                         
   3  10   7         70.85         64.40         4.46 o                         
   4  10   7          0.98          0.11         1.80 o                         
   5  10   7         76.75         82.67         5.41 o                         
   6  10   7         34.17         34.91         4.86 o                         
   7  10   7         17.48         18.12         3.98 o                         
   8  10   7        143.22        142.28        11.05 o                         
   9  10   7          0.03          5.30         3.09 o                         
  -3  11   7          8.77          6.35         5.08 o                         
  -2  11   7         49.54         50.32         3.88 o                         
  -1  11   7          8.20          8.50         1.87 o                         
   0  11   7         12.08          7.99         1.87 o                         
   1  11   7         88.33         92.17         6.08 o                         
   2  11   7        161.29        159.23         8.37 o                         
   3  11   7          3.74          3.60         2.12 o                         
   4  11   7         85.82         81.74         7.07 o                         
   5  11   7         29.33         26.51         4.42 o                         
   6  11   7         28.87         19.00         3.98 o                         
   7  11   7        110.42        113.12         9.28 o                         
   8  11   7         24.50         22.98         4.42 o                         
  -2  12   7         13.12         13.93         4.15 o                         
  -1  12   7         31.35         37.85         5.17 o                         
   0  12   7         25.21         20.65         3.62 o                         
   1  12   7          7.58          5.70         2.21 o                         
   2  12   7         49.40         53.73         6.85 o                         
   3  12   7        104.97        105.16         8.40 o                         
   4  12   7         73.68         72.02         7.07 o                         
   5  12   7          1.17         -2.21         3.09 o                         
   6  12   7          1.75          0.88         3.53 o                         
   1  13   7          9.17          5.97         2.50 o                         
   2  13   7          5.58          2.83         3.98 o                         
   3  13   7         50.46         53.46         7.51 o                         
   0  -6   8         89.95        120.63        12.81 o                         
   1  -6   8         47.78         66.28         9.28 o                         
   2  -6   8          9.06          9.28         5.30 o                         
   3  -6   8         33.02         38.44         7.51 o                         
   4  -6   8         96.39        112.67        12.37 o                         
   5  -6   8         63.88         87.93        11.05 o                         
   6  -6   8         44.68         48.16         8.84 o                         
  -2  -5   8          2.64          6.54         3.27 o                         
  -1  -5   8         27.83         36.30         8.62 o                         
   0  -5   8         73.24         80.63        14.36 o                         
   1  -5   8        150.38        153.65        16.13 o                         
   2  -5   8         59.55         71.15         9.28 o                         
   3  -5   8          1.63          2.65         4.42 o                         
   4  -5   8         18.99         26.95         6.63 o                         
   5  -5   8        145.60        159.51        14.58 o                         
   6  -5   8         85.40         89.70        10.16 o                         
   7  -5   8         10.89          6.63         2.37 o                         
  -3  -4   8         73.53         79.98         8.84 o                         
  -2  -4   8          0.21          0.29         2.64 o                         
  -1  -4   8          5.84          1.44         2.01 o                         
   0  -4   8        124.70        122.33        10.40 o                         
   1  -4   8         73.23         84.68         8.30 o                         
   2  -4   8         81.27         81.81         6.63 o                         
   3  -4   8        217.63        215.78        11.47 o                         
   4  -4   8          3.29          4.86         4.42 o                         
   5  -4   8         29.08         29.16         6.19 o                         
   6  -4   8         20.97         23.65         3.07 o                         
   7  -4   8         66.91         62.25         4.82 o                         
   8  -4   8         94.92         94.56         6.13 o                         
  -4  -3   8         36.57         46.49         5.41 o                         
  -3  -3   8         14.33         18.84         3.75 o                         
  -2  -3   8         77.09         78.42         7.24 o                         
  -1  -3   8         95.77         94.78         9.06 o                         
   0  -3   8         86.29         80.17         6.19 o                         
   1  -3   8         74.55         71.18         4.28 o                         
   2  -3   8        243.60        238.74         9.79 o                         
   3  -3   8        118.83        124.42         7.29 o                         
   4  -3   8        104.45        115.32        11.05 o                         
   5  -3   8         55.17         50.47         7.29 o                         
   6  -3   8         36.83         34.72         3.41 o                         
   7  -3   8         52.59         53.00         4.41 o                         
   8  -3   8         72.03         65.70         5.07 o                         
   9  -3   8         45.59         42.60         4.15 o                         
  -4  -2   8         10.24          5.12         2.86 o                         
  -3  -2   8        133.31        146.10         9.04 o                         
  -2  -2   8         83.18         84.73         6.25 o                         
  -1  -2   8          2.99          2.52         2.16 o                         
   0  -2   8         26.58         24.80         2.72 o                         
   1  -2   8         96.81         85.20         4.48 o                         
   2  -2   8        583.88        542.82        20.00 o                         
   3  -2   8        289.54        305.28        22.09 o                         
   4  -2   8        281.05        293.66        13.48 o                         
   5  -2   8         31.98         37.78         3.35 o                         
   6  -2   8          0.61          0.54         3.76 o                         
   7  -2   8         75.11         65.48         4.86 o                         
   8  -2   8        128.45        122.12         7.10 o                         
   9  -2   8         25.89         27.81         3.76 o                         
  10  -2   8         30.99         31.87         3.36 o                         
  -5  -1   8          8.39         13.53         3.50 o                         
  -4  -1   8          3.18          0.52         2.33 o                         
  -3  -1   8          7.82          5.03         2.15 o                         
  -2  -1   8         66.72         65.53         4.08 o                         
  -1  -1   8        336.63        307.17        11.39 o                         
   0  -1   8        194.41        177.16         7.03 o                         
   1  -1   8        431.13        388.05        14.74 o                         
   2  -1   8        164.67        154.55         8.90 o                         
   3  -1   8        192.86        187.26        10.31 o                         
   4  -1   8        919.73        926.19        39.12 o                         
   5  -1   8        494.48        484.03        21.11 o                         
   6  -1   8          0.60          2.01         1.99 o                         
   7  -1   8        145.08        133.90         7.49 o                         
   8  -1   8          1.13          2.67         1.60 o                         
   9  -1   8         89.25         88.18         5.72 o                         
  10  -1   8         79.64         77.56         6.09 o                         
  -5   0   8         16.98         17.37         4.42 o                         
  -4   0   8         30.01         26.20         3.31 o                         
  -3   0   8          2.87          2.42         1.98 o                         
  -2   0   8        124.01        117.96         5.57 o                         
  -1   0   8        168.64        156.50         6.95 o                         
   0   0   8         56.85         60.23         3.51 o                         
   1   0   8        115.08        130.09         6.82 o                         
   2   0   8        115.74        118.38         6.42 o                         
   3   0   8       1186.02       1144.51        39.47 o                         
   4   0   8        394.14        377.17        16.66 o                         
   5   0   8        418.04        417.56        18.35 o                         
   6   0   8        384.90        364.84        14.09 o                         
   7   0   8        264.68        254.14        10.33 o                         
   8   0   8         41.70         36.02         2.92 o                         
   9   0   8        156.22        131.17         6.48 o                         
  10   0   8          1.85          1.48         1.72 o                         
  11   0   8         21.69         19.78         4.50 o                         
  -6   1   8         40.87         36.23         8.84 o                         
  -5   1   8         37.76         31.81         7.07 o                         
  -4   1   8         65.46         67.24         5.33 o                         
  -3   1   8          0.27         -0.06         1.55 o                         
  -2   1   8          6.40          5.91         1.80 o                         
  -1   1   8         44.50         47.23         3.16 o                         
   0   1   8         67.64         77.06         3.74 o                         
   1   1   8        466.68        411.57        17.34 o                         
   2   1   8         26.80         28.75         2.22 o                         
   3   1   8          0.10          0.47         0.90 o                         
   4   1   8        244.96        246.77         6.98 o                         
   5   1   8        470.29        493.48        21.51 o                         
   6   1   8        543.39        517.44        19.47 o                         
   7   1   8        159.65        151.47         6.83 o                         
   8   1   8         68.51         64.29         4.56 o                         
   9   1   8        146.81        130.51         6.42 o                         
  10   1   8         13.98         15.41         2.46 o                         
  11   1   8        123.83        118.41         7.60 o                         
  -6   2   8          9.54          3.98         5.74 o                         
  -5   2   8         56.12         73.79        10.16 o                         
  -4   2   8         46.59         40.76         5.28 o                         
  -3   2   8         10.07         12.61         3.02 o                         
  -2   2   8         35.90         34.30         2.91 o                         
  -1   2   8          0.06         -0.13         1.18 o                         
   0   2   8         29.10         30.60         3.02 o                         
   1   2   8        253.93        223.57         8.31 o                         
   2   2   8         73.41         74.94         2.77 o                         
   3   2   8        542.02        514.64        13.50 o                         
   4   2   8         39.76         37.52         1.90 o                         
   5   2   8          2.47          4.49         1.39 o                         
   6   2   8         15.57         15.66         2.44 o                         
   7   2   8        280.72        253.87        12.31 o                         
   8   2   8        371.51        333.97        13.38 o                         
   9   2   8         31.40         30.27         3.18 o                         
  10   2   8          1.16          1.41         1.92 o                         
  11   2   8          4.55          3.49         2.14 o                         
  -6   3   8          0.00         -4.42         5.74 o                         
  -5   3   8          6.42          8.62         4.06 o                         
  -4   3   8          2.12         -0.69         3.31 o                         
  -3   3   8        119.97        122.37         6.35 o                         
  -2   3   8        108.08         95.44         5.37 o                         
  -1   3   8          5.01          6.53         2.10 o                         
   0   3   8          5.88          5.23         1.83 o                         
   1   3   8         32.50         27.16         1.66 o                         
   2   3   8        285.05        281.54         7.79 o                         
   3   3   8        798.54        776.19        20.15 o                         
   4   3   8         16.44         18.08         1.36 o                         
   5   3   8         44.15         45.00         2.95 o                         
   6   3   8          5.14          8.84         2.21 o                         
   7   3   8         49.64         43.48         3.18 o                         
   8   3   8         40.13         32.37         2.73 o                         
   9   3   8         67.67         59.87         5.57 o                         
  10   3   8         84.41         84.54         5.20 o                         
  11   3   8         15.18         10.23         2.53 o                         
  -6   4   8         19.04         23.18         4.21 o                         
  -5   4   8         18.58         21.78         3.00 o                         
  -4   4   8          5.89          5.44         2.66 o                         
  -3   4   8         19.98         19.17         2.32 o                         
  -2   4   8         48.20         47.51         3.69 o                         
  -1   4   8        142.32        146.71         8.71 o                         
   0   4   8         13.32         12.26         1.87 o                         
   1   4   8          1.33          1.36         1.25 o                         
   2   4   8        401.26        371.90        10.92 o                         
   3   4   8        406.99        371.49        10.98 o                         
   4   4   8        145.86        146.32         6.13 o                         
   5   4   8        160.20        147.70         5.86 o                         
   6   4   8          5.42          5.65         1.16 o                         
   7   4   8         22.68         22.00         2.64 o                         
   8   4   8         69.15         71.11         4.16 o                         
   9   4   8         24.67         27.76         3.14 o                         
  10   4   8         34.28         41.10         3.57 o                         
  11   4   8         27.47         30.78         3.30 o                         
  -6   5   8          2.45          3.98         4.86 o                         
  -5   5   8         66.52         79.69         5.55 o                         
  -4   5   8         32.72         34.91         3.79 o                         
  -3   5   8        203.47        213.02         8.66 o                         
  -2   5   8         84.18         87.36         4.18 o                         
  -1   5   8          1.16          0.29         1.30 o                         
   0   5   8         56.87         54.54         3.30 o                         
   1   5   8        100.28         97.81         4.54 o                         
   2   5   8         25.18         19.51         1.63 o                         
   3   5   8         42.84         40.66         2.26 o                         
   4   5   8        351.92        336.87        11.35 o                         
   5   5   8        295.69        270.96         9.93 o                         
   6   5   8         72.85         77.04         3.97 o                         
   7   5   8         17.82         17.65         2.20 o                         
   8   5   8          1.00         -1.87         1.87 o                         
   9   5   8         61.17         68.85         5.09 o                         
  10   5   8         89.58        102.84         5.72 o                         
  11   5   8         59.82         69.92         7.00 o                         
  -5   6   8         20.03         37.18         4.07 o                         
  -4   6   8          5.13          6.89         2.45 o                         
  -3   6   8         73.07         77.20         4.76 o                         
  -2   6   8        158.15        147.87         6.01 o                         
  -1   6   8        721.32        676.83        20.80 o                         
   0   6   8        340.76        317.81        11.49 o                         
   1   6   8        124.09        116.66         5.18 o                         
   2   6   8        191.66        174.09         7.90 o                         
   3   6   8        304.45        278.09         9.52 o                         
   4   6   8        151.58        153.12         6.09 o                         
   5   6   8        247.54        254.06         9.42 o                         
   6   6   8        188.77        190.62         7.36 o                         
   7   6   8        218.14        194.44         7.55 o                         
   8   6   8         46.02         41.53         5.30 o                         
   9   6   8         17.73         18.24         3.27 o                         
  10   6   8         34.04         30.53         4.03 o                         
  11   6   8         80.60         89.51         6.67 o                         
  -5   7   8          1.82         -0.88         4.86 o                         
  -4   7   8        138.81        160.66         6.97 o                         
  -3   7   8        102.00        107.23         4.97 o                         
  -2   7   8         12.24         15.99         1.96 o                         
  -1   7   8          0.33          1.00         1.84 o                         
   0   7   8        165.77        157.66         6.67 o                         
   1   7   8       1252.31       1204.26        38.32 o                         
   2   7   8        928.02        891.23        33.75 o                         
   3   7   8         59.96         57.51         3.76 o                         
   4   7   8         12.44          6.17         1.29 o                         
   5   7   8         17.18         16.49         3.82 o                         
   6   7   8        202.77        194.78        11.96 o                         
   7   7   8        383.05        366.31        13.25 o                         
   8   7   8         60.32         51.44         4.06 o                         
   9   7   8          0.06          0.88         2.65 o                         
  10   7   8          7.50          8.84         3.98 o                         
  -4   8   8         77.80         87.01         5.95 o                         
  -3   8   8         25.70         26.30         2.94 o                         
  -2   8   8        135.15        144.21         7.81 o                         
  -1   8   8         62.39         60.42         3.49 o                         
   0   8   8        200.80        221.11         8.71 o                         
   1   8   8        443.24        441.04        17.76 o                         
   2   8   8         41.95         36.34         3.57 o                         
   3   8   8        803.19        760.97        39.51 o                         
   4   8   8        472.40        428.72        19.34 o                         
   5   8   8        179.33        178.81         8.57 o                         
   6   8   8        174.37        170.13         9.27 o                         
   7   8   8         21.38         17.34         2.89 o                         
   8   8   8         39.25         39.14         2.97 o                         
   9   8   8         83.08         74.23         7.51 o                         
  10   8   8          0.06         -1.33         3.53 o                         
  -4   9   8         12.72          8.40         6.63 o                         
  -3   9   8         93.69        111.98         5.85 o                         
  -2   9   8        112.88        122.71         4.79 o                         
  -1   9   8         27.67         31.42         2.61 o                         
   0   9   8          9.74          8.48         2.00 o                         
   1   9   8        119.21        127.17         6.42 o                         
   2   9   8        287.32        300.62        12.60 o                         
   3   9   8        465.31        421.15        20.33 o                         
   4   9   8          6.53          6.32         2.87 o                         
   5   9   8         96.76         82.88         5.52 o                         
   6   9   8          7.06          3.51         2.40 o                         
   7   9   8        128.37        131.25         5.86 o                         
   8   9   8        147.35        150.76         7.96 o                         
   9   9   8         39.83         52.58         6.63 o                         
  -3  10   8         42.78         42.24         3.83 o                         
  -2  10   8         56.53         59.46         4.23 o                         
  -1  10   8         71.80         82.16         4.06 o                         
   0  10   8          5.68          4.36         2.08 o                         
   1  10   8          0.16          0.20         1.49 o                         
   2  10   8        124.77        113.35         6.47 o                         
   3  10   8        241.96        232.32        11.51 o                         
   4  10   8        141.49        145.06         9.50 o                         
   5  10   8        195.67        181.96        11.05 o                         
   6  10   8          6.12          1.33         2.65 o                         
   7  10   8          0.66         -2.65         2.65 o                         
   8  10   8         25.79         29.59         3.75 o                         
   9  10   8         95.12         99.67         6.23 o                         
  -2  11   8          9.28         13.98         2.59 o                         
  -1  11   8         12.79         12.34         2.40 o                         
   0  11   8        124.71        116.86         6.19 o                         
   1  11   8         78.97         88.04         5.62 o                         
   2  11   8         38.97         38.44         4.42 o                         
   3  11   8         23.63         24.74         3.98 o                         
   4  11   8        102.54        108.26         8.40 o                         
   5  11   8        213.10        223.54        15.02 o                         
   6  11   8         55.47         49.05         5.74 o                         
   7  11   8         15.86          7.51         3.53 o                         
   8  11   8         36.76         36.23         5.74 o                         
  -1  12   8         27.64         29.90         6.53 o                         
   0  12   8         61.43         68.10         5.43 o                         
   1  12   8         32.73         29.84         3.37 o                         
   2  12   8         57.63         64.51         6.19 o                         
   3  12   8          1.43         -2.21         2.65 o                         
   4  12   8        104.65        119.74         9.28 o                         
   5  12   8         60.69         59.21         6.19 o                         
   6  12   8         48.12         42.42         5.74 o                         
   2  13   8         38.84         34.46         6.63 o                         
   0  -5   9         33.37         34.02         5.00 o                         
   1  -5   9         41.81         57.88         8.84 o                         
   2  -5   9         22.54         20.77         5.74 o                         
   3  -5   9          6.88          7.95         5.30 o                         
   4  -5   9          7.41          7.95         5.30 o                         
   5  -5   9          1.49          3.98         4.86 o                         
   6  -5   9          5.10          9.28         5.74 o                         
  -1  -4   9         45.49         60.93         6.09 o                         
   0  -4   9         14.00         12.39         3.58 o                         
   1  -4   9         11.70         14.58         2.94 o                         
   2  -4   9         36.18         41.10         4.01 o                         
   3  -4   9        104.08        115.01         6.78 o                         
   4  -4   9         58.91         58.80        11.71 o                         
   5  -4   9          9.70         14.58         5.30 o                         
   6  -4   9          1.51          3.98         4.42 o                         
   7  -4   9          8.85         15.06         3.09 o                         
  -2  -3   9          4.41          4.40         3.76 o                         
  -1  -3   9         37.91         41.02         9.94 o                         
   0  -3   9         48.43         49.41         6.06 o                         
   1  -3   9        104.53        110.86         7.49 o                         
   2  -3   9         32.01         31.11         5.08 o                         
   3  -3   9          8.04          9.72         4.42 o                         
   4  -3   9          1.78          3.09         3.98 o                         
   5  -3   9        240.96        270.81        21.21 o                         
   6  -3   9         69.68         77.33         9.72 o                         
   7  -3   9         61.02         60.69         4.74 o                         
   8  -3   9          5.58          3.92         2.27 o                         
   9  -3   9          0.90          0.53         2.21 o                         
  -3  -2   9         24.74         23.50         5.30 o                         
  -2  -2   9          0.00         -2.46         3.31 o                         
  -1  -2   9        101.82         95.92         5.57 o                         
   0  -2   9         23.80         26.42         3.00 o                         
   1  -2   9         74.96         76.17         7.64 o                         
   2  -2   9         74.16         66.81         5.77 o                         
   3  -2   9        177.63        187.79        15.02 o                         
   4  -2   9          0.49          5.30         3.98 o                         
   5  -2   9        103.13        102.95        10.60 o                         
   6  -2   9        102.96        117.30         8.40 o                         
   7  -2   9        239.89        257.77        12.53 o                         
   8  -2   9         39.29         33.62         3.60 o                         
   9  -2   9         34.82         35.24         9.50 o                         
  -4  -1   9          5.13         -0.02         2.67 o                         
  -3  -1   9         17.22         16.30         3.27 o                         
  -2  -1   9          5.56          3.59         2.06 o                         
  -1  -1   9         49.65         52.38         9.12 o                         
   0  -1   9         13.01         14.14         2.22 o                         
   1  -1   9        481.09        451.80        30.05 o                         
   2  -1   9         87.60         86.30         7.51 o                         
   3  -1   9         10.05          9.28         3.98 o                         
   4  -1   9         10.35         10.60         3.98 o                         
   5  -1   9          4.52          6.58         1.87 o                         
   6  -1   9        333.87        338.27        15.50 o                         
   7  -1   9        293.66        304.01        29.38 o                         
   8  -1   9         41.43         50.48         4.41 o                         
   9  -1   9         44.40         46.74         5.08 o                         
  10  -1   9          0.73          0.04         1.83 o                         
  -4   0   9         19.51         19.79         5.52 o                         
  -3   0   9         45.28         46.06         4.35 o                         
  -2   0   9         83.13         92.18         5.04 o                         
  -1   0   9         25.75         24.10         2.56 o                         
   0   0   9         31.37         30.95         2.59 o                         
   1   0   9          0.78          2.03         2.21 o                         
   2   0   9         40.98         45.29         4.56 o                         
   3   0   9        510.86        503.40        38.88 o                         
   4   0   9         59.86         60.17         4.01 o                         
   5   0   9         54.42         57.46         4.01 o                         
   6   0   9         68.16         60.03        12.81 o                         
   7   0   9         30.18         29.51         2.76 o                         
   8   0   9        217.95        216.04         9.43 o                         
   9   0   9        160.85        147.41         8.39 o                         
  10   0   9          5.02          1.80         1.87 o                         
  -5   1   9          5.06          2.21         5.74 o                         
  -4   1   9          1.21          3.98         4.86 o                         
  -3   1   9         62.83         72.74         4.93 o                         
  -2   1   9        199.42        206.53         8.49 o                         
  -1   1   9         70.55         69.28         4.08 o                         
   0   1   9        123.51        125.63         6.91 o                         
   1   1   9          1.77          0.14         1.77 o                         
   2   1   9        206.13        196.34         9.42 o                         
   3   1   9         19.30         24.79         3.10 o                         
   4   1   9          1.02          0.01         1.06 o                         
   5   1   9        411.33        399.98        17.92 o                         
   6   1   9         78.67         79.29         5.07 o                         
   7   1   9        121.80        119.78         6.68 o                         
   8   1   9        151.64        147.85         6.89 o                         
   9   1   9         40.88         33.74         3.16 o                         
  10   1   9         52.07         55.38         4.02 o                         
  11   1   9         57.39         52.20        11.93 o                         
  -5   2   9         10.93          7.07         6.19 o                         
  -4   2   9         14.36          9.72         5.74 o                         
  -3   2   9          9.48          7.36         3.50 o                         
  -2   2   9         42.73         42.96         4.82 o                         
  -1   2   9        232.99        231.59        14.33 o                         
   0   2   9        514.17        463.35        19.81 o                         
   1   2   9        106.36         99.12         5.85 o                         
   2   2   9         29.49         33.22         2.25 o                         
   3   2   9        241.75        250.37         7.17 o                         
   4   2   9        200.16        219.32         6.40 o                         
   5   2   9        116.74        124.25         7.07 o                         
   6   2   9         55.94         57.65         4.24 o                         
   7   2   9        172.20        155.08         8.17 o                         
   8   2   9          3.58          3.50         1.80 o                         
   9   2   9        134.13        114.59         5.98 o                         
  10   2   9        122.86        110.49         6.18 o                         
  11   2   9         26.15         35.62         3.63 o                         
  -5   3   9          9.44          4.42         6.19 o                         
  -4   3   9         18.77         15.91         6.63 o                         
  -3   3   9          0.68         -2.81         2.81 o                         
  -2   3   9        102.07         75.94         7.85 o                         
  -1   3   9        160.85        140.68         8.27 o                         
   0   3   9        224.78        214.04        11.59 o                         
   1   3   9        479.58        441.86        15.18 o                         
   2   3   9        273.64        261.94         8.14 o                         
   3   3   9         12.32         13.31         1.34 o                         
   4   3   9        123.31        122.63         4.06 o                         
   5   3   9        865.22        878.48        23.67 o                         
   6   3   9        193.74        198.06         9.75 o                         
   7   3   9         81.17         96.32         7.51 o                         
   8   3   9          0.12         -0.41         1.87 o                         
   9   3   9          0.14         -1.49         1.49 o                         
  10   3   9         73.34         78.09         4.87 o                         
  11   3   9         44.05         42.92         5.74 o                         
  -5   4   9         60.77         69.35         6.29 o                         
  -4   4   9         31.55         29.28         4.86 o                         
  -3   4   9         13.30         11.98         2.71 o                         
  -2   4   9          6.07          5.21         2.40 o                         
  -1   4   9        129.31        134.31         8.13 o                         
   0   4   9        344.45        335.15        18.05 o                         
   1   4   9        281.43        281.69        10.33 o                         
   2   4   9        236.15        250.90         7.91 o                         
   3   4   9         39.70         43.53         2.41 o                         
   4   4   9        292.58        288.23        10.36 o                         
   5   4   9        284.18        284.30         9.52 o                         
   6   4   9        183.89        157.35        13.03 o                         
   7   4   9        578.21        553.69        24.35 o                         
   8   4   9         16.45         15.48         2.76 o                         
   9   4   9          2.79          0.76         2.21 o                         
  10   4   9         28.59         29.53         4.98 o                         
  11   4   9          2.53          0.49         2.76 o                         
  -5   5   9          0.67          1.24         2.71 o                         
  -4   5   9         42.09         55.67         5.10 o                         
  -3   5   9        156.51        168.26         8.52 o                         
  -2   5   9          0.28          1.57         1.96 o                         
  -1   5   9         37.72         36.36         2.78 o                         
   0   5   9        192.21        179.12         8.23 o                         
   1   5   9        177.26        180.99         7.27 o                         
   2   5   9        233.33        230.59         7.42 o                         
   3   5   9         68.50         74.81         3.52 o                         
   4   5   9          3.60          5.57         1.25 o                         
   5   5   9        151.78        138.25         6.24 o                         
   6   5   9        539.30        521.00        18.25 o                         
   7   5   9        125.22        129.91         9.72 o                         
   8   5   9         54.16         57.03         4.66 o                         
   9   5   9        111.79        105.39        10.38 o                         
  10   5   9          0.16          0.00         2.12 o                         
  11   5   9          5.47          4.20         3.76 o                         
  -5   6   9         12.12         12.71         3.20 o                         
  -4   6   9        143.65        147.00        10.03 o                         
  -3   6   9          5.37          3.49         2.00 o                         
  -2   6   9         23.35         29.99         2.97 o                         
  -1   6   9        110.86        106.72         4.84 o                         
   0   6   9         36.60         37.90         3.01 o                         
   1   6   9         54.45         58.08         6.44 o                         
   2   6   9        172.04        154.53         6.55 o                         
   3   6   9         31.03         33.16         2.43 o                         
   4   6   9         72.15         68.16         5.74 o                         
   5   6   9          1.89          2.34         1.29 o                         
   6   6   9         59.05         69.51         3.55 o                         
   7   6   9        190.74        188.68         9.53 o                         
   8   6   9        234.62        224.86        15.02 o                         
   9   6   9         18.22         15.47         3.98 o                         
  10   6   9         10.42          8.84         3.98 o                         
  11   6   9          6.48          1.33         2.81 o                         
  -4   7   9          3.35          2.99         4.25 o                         
  -3   7   9         35.40         40.40         4.12 o                         
  -2   7   9        383.22        381.63        13.66 o                         
  -1   7   9         21.53         21.15         2.08 o                         
   0   7   9          0.27          0.25         1.65 o                         
   1   7   9         25.12         18.89         3.44 o                         
   2   7   9          1.40          1.25         1.35 o                         
   3   7   9         41.97         47.80         3.56 o                         
   4   7   9        440.58        406.98        14.60 o                         
   5   7   9          2.49          2.78         1.29 o                         
   6   7   9          7.23          8.59         1.55 o                         
   7   7   9          2.51          0.66         1.43 o                         
   8   7   9         35.34         32.26         4.86 o                         
   9   7   9        143.17        146.25        11.49 o                         
  10   7   9         41.02         30.93         5.74 o                         
  -4   8   9          0.94          2.42         2.56 o                         
  -3   8   9         16.00         11.69         2.84 o                         
  -2   8   9         76.35         84.96         4.76 o                         
  -1   8   9        126.44        124.33         4.83 o                         
   0   8   9        492.52        500.15        17.33 o                         
   1   8   9          1.06         -0.18         1.55 o                         
   2   8   9         44.35         42.74         3.50 o                         
   3   8   9         48.10         50.18         6.20 o                         
   4   8   9         28.24         25.39         2.76 o                         
   5   8   9         41.69         46.05         5.18 o                         
   6   8   9        249.79        242.25         9.32 o                         
   7   8   9          9.23          8.71         2.32 o                         
   8   8   9         93.36         84.55         7.07 o                         
   9   8   9          6.38          2.65         3.53 o                         
  10   8   9          1.55         -3.09         3.09 o                         
  -3   9   9         26.60         28.05         4.01 o                         
  -2   9   9         30.26         30.86         3.25 o                         
  -1   9   9         56.67         61.89         3.53 o                         
   0   9   9        247.07        251.04        13.77 o                         
   1   9   9         78.06         76.82         7.17 o                         
   2   9   9         20.19         17.63         2.41 o                         
   3   9   9         89.20         84.08         6.95 o                         
   4   9   9         80.37         72.91         4.78 o                         
   5   9   9        145.26        134.53         9.06 o                         
   6   9   9         29.26         31.97         3.58 o                         
   7   9   9          0.22         -0.66         1.49 o                         
   8   9   9         49.98         41.77         3.90 o                         
   9   9   9          0.34          4.42         3.98 o                         
  -3  10   9          0.78          3.09         2.50 o                         
  -2  10   9          5.56         -0.36         1.91 o                         
  -1  10   9         77.91         79.01         5.04 o                         
   0  10   9         83.50         80.57        11.91 o                         
   1  10   9         16.95         15.91         2.53 o                         
   2  10   9         32.35         28.16         3.18 o                         
   3  10   9          0.39          0.24         1.55 o                         
   4  10   9         13.57         12.24         3.53 o                         
   5  10   9        106.19        110.91         8.40 o                         
   6  10   9         45.83         50.37         5.30 o                         
   7  10   9         60.07         65.32         8.84 o                         
   8  10   9         43.81         47.76         4.21 o                         
  -2  11   9          4.97          1.87         2.64 o                         
  -1  11   9          2.43          2.08         2.16 o                         
   0  11   9          4.48          6.23         2.51 o                         
   1  11   9         31.91         43.30         4.86 o                         
   2  11   9         89.48         93.67         7.51 o                         
   3  11   9          0.29          1.33         2.21 o                         
   4  11   9          0.06         -1.33         2.21 o                         
   5  11   9          0.07         -2.65         2.65 o                         
   6  11   9         14.74         10.60         3.53 o                         
   7  11   9         84.55         95.88         8.40 o                         
   0  12   9          2.13          0.33         2.27 o                         
   1  12   9          0.30         -1.31         1.81 o                         
   2  12   9          1.29         -0.44         2.21 o                         
   3  12   9         25.75         29.16         4.42 o                         
   4  12   9         60.52         69.37         6.63 o                         
   5  12   9          0.04         -2.65         2.65 o                         
   1  -4  10         21.25         23.86         6.19 o                         
   2  -4  10          7.48         10.16         5.30 o                         
   3  -4  10         18.13         13.70         5.74 o                         
   4  -4  10         35.73         49.49         8.40 o                         
   5  -4  10         45.33         53.02         8.40 o                         
   6  -4  10         46.65         55.23         9.28 o                         
  -1  -3  10          0.38         -1.86         2.94 o                         
   0  -3  10          3.06          5.11         3.18 o                         
   1  -3  10         16.79         13.57         3.58 o                         
   2  -3  10        159.33        182.49        15.47 o                         
   3  -3  10         73.78         73.35         9.28 o                         
   4  -3  10         24.05         27.84         6.63 o                         
   5  -3  10          2.57         -0.44         4.42 o                         
   6  -3  10         17.63         18.12         5.74 o                         
   7  -3  10          6.25         16.35         6.19 o                         
  -2  -2  10         60.19         60.53        11.05 o                         
  -1  -2  10         11.55         11.49         3.50 o                         
   0  -2  10          1.69          3.58         1.94 o                         
   1  -2  10          0.58          1.19         2.86 o                         
   2  -2  10         49.21         61.86         7.95 o                         
   3  -2  10        144.26        163.05        14.14 o                         
   4  -2  10        225.74        265.95        20.77 o                         
   5  -2  10        100.50        129.46        12.37 o                         
   6  -2  10         10.12          4.42         4.86 o                         
   7  -2  10         69.91         69.15         5.15 o                         
   8  -2  10          1.55          1.44         2.27 o                         
  -2  -1  10          7.71          7.47         3.27 o                         
  -1  -1  10          8.26          5.58         2.26 o                         
   0  -1  10         93.31        101.35        27.17 o                         
   1  -1  10          0.08         -1.18         2.61 o                         
   2  -1  10        100.05         95.00         7.17 o                         
   3  -1  10         17.73         24.74         5.30 o                         
   4  -1  10        169.47        196.18        15.91 o                         
   5  -1  10        323.51        363.60        26.51 o                         
   6  -1  10         50.10         58.10        10.16 o                         
   7  -1  10          3.20          7.12         2.27 o                         
   8  -1  10          9.93         11.65         2.86 o                         
   9  -1  10        124.56        120.12        10.83 o                         
  -3   0  10         31.11         30.83         4.74 o                         
  -2   0  10          4.99          4.24         2.94 o                         
  -1   0  10        195.32        190.59         8.69 o                         
   0   0  10         35.45         41.01         7.07 o                         
   1   0  10         11.78          3.20         2.53 o                         
   2   0  10          1.09          6.02         2.86 o                         
   3   0  10         31.80         35.93         4.46 o                         
   4   0  10        299.75        297.33        22.09 o                         
   5   0  10         22.16         23.65         3.31 o                         
   6   0  10        116.14        115.27        17.90 o                         
   7   0  10         24.14         22.18         6.85 o                         
   8   0  10         30.63         27.90         8.62 o                         
   9   0  10         21.24         20.01         3.35 o                         
  10   0  10          4.99          4.44         2.22 o                         
  -3   1  10          7.91         -0.44         4.86 o                         
  -2   1  10         10.59          8.86         3.98 o                         
  -1   1  10          0.22          1.81         1.77 o                         
   0   1  10         45.51         53.92         4.71 o                         
   1   1  10        197.47        197.85         9.81 o                         
   2   1  10         12.87         17.91         3.27 o                         
   3   1  10        130.52        120.80         7.93 o                         
   4   1  10          1.82         -2.21         2.65 o                         
   5   1  10          1.33          3.50         1.87 o                         
   6   1  10        188.19        200.78         9.98 o                         
   7   1  10          0.52          1.29         1.87 o                         
   8   1  10         25.43         26.69         3.98 o                         
   9   1  10          3.02          0.75         2.01 o                         
  10   1  10         38.94         32.86         3.36 o                         
  -4   2  10         77.33         76.44        11.49 o                         
  -3   2  10         20.52         18.12         6.63 o                         
  -2   2  10          0.08         -0.44         2.94 o                         
  -1   2  10          1.17          0.26         3.60 o                         
   0   2  10         20.09         21.27         4.78 o                         
   1   2  10         10.17          8.69         4.21 o                         
   2   2  10        210.37        231.01         8.93 o                         
   3   2  10         79.79         80.28         3.62 o                         
   4   2  10         14.09         16.99         1.71 o                         
   5   2  10         12.03         17.13         3.31 o                         
   6   2  10          5.44          5.49         2.12 o                         
   7   2  10         21.31         23.74         3.18 o                         
   8   2  10        131.54        137.13         7.64 o                         
   9   2  10          5.37          6.57         2.27 o                         
  10   2  10          7.04          6.81         2.25 o                         
  -4   3  10         15.41         14.58         7.07 o                         
  -3   3  10          7.21         11.93         6.63 o                         
  -2   3  10         94.09         91.46        11.49 o                         
  -1   3  10         28.63         29.89         5.52 o                         
   0   3  10          9.02         10.15         4.34 o                         
   1   3  10         89.62         88.42         7.28 o                         
   2   3  10        113.95        130.57         5.80 o                         
   3   3  10        107.07        120.94         4.56 o                         
   4   3  10        394.87        402.05        10.98 o                         
   5   3  10         18.12         19.71         2.76 o                         
   6   3  10          3.31          1.18         1.80 o                         
   7   3  10         45.13         59.69         9.06 o                         
   8   3  10         12.27         10.74         2.61 o                         
   9   3  10         37.91         35.66         3.92 o                         
  10   3  10         50.43         51.78         4.66 o                         
  -4   4  10          0.08          1.03         2.77 o                         
  -3   4  10         42.03         45.09         5.07 o                         
  -2   4  10         48.82         50.31         5.22 o                         
  -1   4  10          4.84          4.48         2.01 o                         
   0   4  10         22.05         19.20         2.21 o                         
   1   4  10          5.89          7.33         1.83 o                         
   2   4  10        116.51        116.42         5.45 o                         
   3   4  10        786.84        763.71        21.56 o                         
   4   4  10        218.68        250.33         8.03 o                         
   5   4  10         11.62         16.37         1.85 o                         
   6   4  10        105.99        107.37         8.40 o                         
   7   4  10         10.42          8.78         2.44 o                         
   8   4  10         28.58         25.19         3.39 o                         
   9   4  10         94.84         91.89        19.00 o                         
  10   4  10         11.59         14.94         3.18 o                         
  -4   5  10         11.96          9.49         3.98 o                         
  -3   5  10         38.65         37.21         4.07 o                         
  -2   5  10         10.48         18.55         2.99 o                         
  -1   5  10         42.37         45.02         4.50 o                         
   0   5  10          9.97         12.12         2.11 o                         
   1   5  10          3.34          0.91         1.84 o                         
   2   5  10         35.07         34.96         2.88 o                         
   3   5  10         50.58         56.07         2.88 o                         
   4   5  10        197.82        208.37         7.08 o                         
   5   5  10        533.70        506.16        17.09 o                         
   6   5  10         21.11         24.42         2.14 o                         
   7   5  10         12.45         11.49         3.09 o                         
   8   5  10          2.54          0.00         2.65 o                         
   9   5  10         41.84         44.19         5.74 o                         
  10   5  10         31.04         38.28         4.46 o                         
  -4   6  10          2.42          0.16         2.69 o                         
  -3   6  10          2.18          1.48         2.45 o                         
  -2   6  10          9.25          5.15         2.52 o                         
  -1   6  10        109.91        112.99         8.23 o                         
   0   6  10         11.24         12.71         2.10 o                         
   1   6  10          0.95          2.77         1.65 o                         
   2   6  10          0.11          0.30         1.79 o                         
   3   6  10          0.83         -1.49         1.49 o                         
   4   6  10        134.53        131.39         5.99 o                         
   5   6  10         49.47         48.60         3.04 o                         
   6   6  10         41.42         49.29         3.04 o                         
   7   6  10        179.14        186.91        12.81 o                         
   8   6  10          1.37          3.98         3.09 o                         
   9   6  10         33.74         26.51         4.86 o                         
  10   6  10         12.99          3.53         3.53 o                         
  -3   7  10         94.14        108.07         6.86 o                         
  -2   7  10          5.79          2.61         2.52 o                         
  -1   7  10         23.77         23.25         4.67 o                         
   0   7  10          1.69          2.22         1.68 o                         
   1   7  10        121.65        117.14         5.69 o                         
   2   7  10         21.26         20.06         2.37 o                         
   3   7  10         37.93         40.93         4.78 o                         
   4   7  10         18.36         14.53         1.94 o                         
   5   7  10          2.33          4.54         1.49 o                         
   6   7  10        242.81        255.94         9.84 o                         
   7   7  10         33.49         31.80         2.53 o                         
   8   7  10          2.72          9.72         3.53 o                         
   9   7  10         20.47         14.58         3.98 o                         
  10   7  10         10.88          4.86         3.53 o                         
  -3   8  10         18.41         15.03         4.48 o                         
  -2   8  10          7.80          6.10         2.77 o                         
  -1   8  10         85.38         89.89         6.41 o                         
   0   8  10         14.17         13.68         2.35 o                         
   1   8  10        175.67        177.38        10.97 o                         
   2   8  10         70.53         69.02         4.09 o                         
   3   8  10        203.67        202.38         9.33 o                         
   4   8  10         53.38         46.43         3.82 o                         
   5   8  10          0.23          0.00         1.29 o                         
   6   8  10          8.70          8.86         1.75 o                         
   7   8  10         34.54         34.32         5.90 o                         
   8   8  10        188.61        192.21        13.70 o                         
   9   8  10          3.01          2.65         3.53 o                         
  10   8  10         45.52         42.86         6.63 o                         
  -2   9  10         46.49         52.69        13.70 o                         
  -1   9  10         16.27         15.40         3.32 o                         
   0   9  10          0.22         -0.49         2.18 o                         
   1   9  10         32.36         29.16         4.42 o                         
   2   9  10        238.41        251.89        12.45 o                         
   3   9  10        247.12        238.37        17.43 o                         
   4   9  10         51.44         44.60         6.41 o                         
   5   9  10         50.82         48.45         3.92 o                         
   6   9  10          0.13         -1.40         1.49 o                         
   7   9  10         68.31         74.13         4.97 o                         
   8   9  10         36.89         32.55         3.39 o                         
   9   9  10          5.25          4.86         3.98 o                         
  -2  10  10         21.03         22.98         4.86 o                         
  -1  10  10         62.95         73.59         7.97 o                         
   0  10  10          4.72          4.05         3.11 o                         
   1  10  10         37.25         34.46         4.86 o                         
   2  10  10         90.71         95.88         7.95 o                         
   3  10  10        132.49        125.49         9.72 o                         
   4  10  10        125.26        128.58         9.72 o                         
   5  10  10        120.67        132.56         9.72 o                         
   6  10  10          0.12         -2.21         2.21 o                         
   7  10  10          3.97          3.36         4.20 o                         
   8  10  10          5.29          3.09         2.50 o                         
  -1  11  10          0.50         -0.09         2.21 o                         
   0  11  10          2.35          1.67         2.11 o                         
   1  11  10         36.43         41.98         5.30 o                         
   2  11  10          8.18          6.19         2.65 o                         
   3  11  10         84.84         95.00         7.95 o                         
   4  11  10         84.40         84.84         7.07 o                         
   5  11  10         73.81         68.93         6.19 o                         
   6  11  10         13.12          8.40         3.09 o                         
   7  11  10         36.44         33.14         5.30 o                         
   1  12  10         12.40          5.74         4.42 o                         
   2  12  10          4.46          5.30         3.09 o                         
   3  12  10          4.95          5.30         2.65 o                         
   4  12  10         33.87         30.49         4.42 o                         
   3  -3  11         18.90         21.21         6.19 o                         
   4  -3  11         45.06         61.42         8.84 o                         
   5  -3  11         77.79         93.23        11.49 o                         
   0  -2  11         17.69         16.96         5.74 o                         
   1  -2  11         18.45         28.02         4.78 o                         
   2  -2  11         63.21         90.58        10.16 o                         
   3  -2  11          7.65          4.42         4.42 o                         
   4  -2  11          1.97          2.65         3.98 o                         
   5  -2  11          0.24         -1.77         3.98 o                         
   6  -2  11         60.17         80.42        10.16 o                         
   7  -2  11        126.51        158.63        15.02 o                         
  -1  -1  11          4.19          4.40         3.35 o                         
   0  -1  11          4.08          1.68         2.94 o                         
   1  -1  11        130.13        131.62        24.74 o                         
   2  -1  11         81.52        103.84        10.60 o                         
   3  -1  11         25.53         21.21         5.30 o                         
   4  -1  11         26.24         24.30         5.74 o                         
   5  -1  11          3.98          6.63         4.42 o                         
   6  -1  11        112.63        115.32        11.93 o                         
   7  -1  11         59.96         61.86         9.28 o                         
   8  -1  11         39.73         42.79         4.08 o                         
  -1   0  11         64.93         76.54        11.05 o                         
   0   0  11          1.48          1.06         5.30 o                         
   1   0  11        112.80        120.97        15.69 o                         
   2   0  11          1.01          2.39         2.94 o                         
   3   0  11        143.96        169.67        14.14 o                         
   4   0  11         45.64         49.49         7.51 o                         
   5   0  11          3.12          0.88         3.53 o                         
   6   0  11         56.39         51.26         7.95 o                         
   7   0  11        111.92        110.53        15.24 o                         
   8   0  11        103.77        107.41         6.78 o                         
   9   0  11         23.44         26.39         3.98 o                         
  -1   1  11         18.00         24.74         7.51 o                         
   0   1  11          6.66          9.72         6.19 o                         
   1   1  11         10.15          8.58         3.01 o                         
   2   1  11         32.06         35.04         4.66 o                         
   3   1  11        182.31        216.27         9.46 o                         
   4   1  11          2.53          3.98         3.53 o                         
   5   1  11         39.53         35.35         6.19 o                         
   6   1  11          1.21          1.56         3.09 o                         
   7   1  11          4.11          3.76         2.65 o                         
   8   1  11         93.35         94.42         8.62 o                         
   9   1  11         61.60         65.79         5.39 o                         
  -2   2  11         38.92         35.35         8.40 o                         
  -1   2  11         61.16         62.30        10.16 o                         
   0   2  11         27.02         31.37         6.16 o                         
   1   2  11         32.85         37.28         6.26 o                         
   2   2  11         19.79         27.04         3.75 o                         
   3   2  11          9.54         10.70         4.66 o                         
   4   2  11         40.64         59.65         7.07 o                         
   5   2  11         71.23         76.91         9.72 o                         
   6   2  11          0.35         -0.14         3.98 o                         
   7   2  11         27.03         25.52         3.50 o                         
   8   2  11         33.20         42.29         4.33 o                         
   9   2  11         14.63         13.26         3.53 o                         
  10   2  11         45.04         49.91         5.07 o                         
  -2   3  11         19.35         13.26         7.07 o                         
  -1   3  11          0.47          7.95         6.63 o                         
   0   3  11        152.84        146.22        18.12 o                         
   1   3  11        206.57        178.78         9.14 o                         
   2   3  11          2.70          0.56         1.69 o                         
   3   3  11          0.63         -1.31         1.56 o                         
   4   3  11         26.20         27.43         2.62 o                         
   5   3  11         63.29         65.84         6.19 o                         
   6   3  11        163.42        173.43         9.72 o                         
   7   3  11         70.31         81.47         5.52 o                         
   8   3  11          8.70         10.16         3.53 o                         
   9   3  11          1.18          1.98         2.53 o                         
  10   3  11         46.16         38.09         4.33 o                         
  -3   4  11          7.00          3.09         6.19 o                         
  -2   4  11          7.96         11.96         3.35 o                         
  -1   4  11         63.33         62.56         7.07 o                         
   0   4  11        161.47        165.52        11.27 o                         
   1   4  11          1.21         -0.07         1.55 o                         
   2   4  11        260.09        246.19         9.57 o                         
   3   4  11        188.57        173.77         7.91 o                         
   4   4  11        119.91        115.22         6.04 o                         
   5   4  11        169.89        164.57         5.98 o                         
   6   4  11         63.23         64.95         6.19 o                         
   7   4  11         75.58         69.37         6.63 o                         
   8   4  11         87.22         71.14         6.63 o                         
   9   4  11          5.94          1.49         4.86 o                         
  10   4  11         65.86         67.93         5.72 o                         
  -3   5  11         47.89         46.40         9.72 o                         
  -2   5  11          8.06          7.81         5.30 o                         
  -1   5  11         18.55         17.05         3.24 o                         
   0   5  11          6.72          7.82         1.91 o                         
   1   5  11        159.86        167.51         7.38 o                         
   2   5  11        277.46        279.77        10.63 o                         
   3   5  11          0.36          0.35         1.35 o                         
   4   5  11          7.54          8.05         1.93 o                         
   5   5  11          6.47          6.73         2.13 o                         
   6   5  11        235.26        234.14        15.47 o                         
   7   5  11        174.72        157.74        11.49 o                         
   8   5  11         34.95         36.23         4.86 o                         
   9   5  11          6.63          7.07         3.53 o                         
  10   5  11          2.17          3.09         3.09 o                         
  -3   6  11         18.57         34.46         9.28 o                         
  -2   6  11         10.51         17.26         3.30 o                         
  -1   6  11         11.45         16.84         3.13 o                         
   0   6  11          2.05         -0.18         2.16 o                         
   1   6  11        108.15        114.57         6.70 o                         
   2   6  11         14.75         13.00         2.21 o                         
   3   6  11         82.14         85.40         4.36 o                         
   4   6  11         65.80         58.00         3.18 o                         
   5   6  11         22.32         17.40         2.12 o                         
   6   6  11         36.68         32.61         3.15 o                         
   7   6  11         38.76         41.09         5.30 o                         
   8   6  11         94.32         89.70         7.95 o                         
   9   6  11         50.15         47.72         6.19 o                         
  10   6  11         12.53         18.12         4.86 o                         
  -2   7  11         37.29         46.77         4.68 o                         
  -1   7  11         53.48         52.95         4.85 o                         
   0   7  11          1.11          1.49         2.42 o                         
   1   7  11         12.11         12.53         4.72 o                         
   2   7  11          1.62          1.77         2.60 o                         
   3   7  11         27.38         31.91         5.19 o                         
   4   7  11         25.76         30.36         2.58 o                         
   5   7  11         52.32         56.88         3.62 o                         
   6   7  11          0.81         -1.28         1.49 o                         
   7   7  11         16.72         11.49         3.53 o                         
   8   7  11         50.12         51.26         6.19 o                         
   9   7  11         36.17         42.42         6.19 o                         
  -2   8  11         69.48         73.01         9.71 o                         
  -1   8  11         27.69         26.61         5.08 o                         
   0   8  11         43.03         36.83         4.22 o                         
   1   8  11         53.95         61.94         5.62 o                         
   2   8  11          0.15         -0.27         2.06 o                         
   3   8  11         43.11         41.37         4.03 o                         
   4   8  11         34.81         41.70         4.42 o                         
   5   8  11         41.86         52.14         3.36 o                         
   6   8  11         25.89         26.24         2.53 o                         
   7   8  11          3.08          2.53         2.53 o                         
   8   8  11         11.45         14.14         3.98 o                         
   9   8  11         28.34         39.77         5.74 o                         
  -1   9  11          9.85         11.93         3.20 o                         
   0   9  11        176.22        178.92        20.00 o                         
   1   9  11         64.11         74.80         6.36 o                         
   2   9  11          5.46          2.65         2.65 o                         
   3   9  11          0.31         -2.21         2.21 o                         
   4   9  11         46.14         57.88         5.74 o                         
   5   9  11         98.02        103.39         8.40 o                         
   6   9  11         57.39         50.63         4.03 o                         
   7   9  11         13.27         15.27         2.64 o                         
   8   9  11          0.07         -0.88         3.09 o                         
   0  10  11         87.96         87.97         9.26 o                         
   1  10  11         39.17         38.88         5.30 o                         
   2  10  11         79.81         87.49         7.95 o                         
   3  10  11          5.99          6.19         2.65 o                         
   4  10  11         10.94         11.49         3.09 o                         
   5  10  11         19.70         15.91         3.53 o                         
   6  10  11         80.37         96.32         7.95 o                         
   7  10  11         47.03         40.75         3.82 o                         
   8  10  11          8.54          0.62         2.33 o                         
   2  11  11         53.99         52.58         5.74 o                         
   3  11  11          8.48         10.60         3.09 o                         
   4  11  11         11.74         11.93         3.09 o                         
   5  11  11         52.08         58.77         5.74 o                         
   6  11  11         12.46         14.58         3.53 o                         
   2  -1  12          1.29         -1.33         3.98 o                         
   3  -1  12          5.63          9.72         4.86 o                         
   4  -1  12         41.92         43.30         7.95 o                         
   5  -1  12         50.74         50.81         8.40 o                         
   6  -1  12         48.71         58.33         8.40 o                         
   1   0  12          7.19          7.40         4.20 o                         
   2   0  12         46.91         65.06        20.99 o                         
   3   0  12         20.14         29.16         6.19 o                         
   4   0  12         46.26         69.37         8.84 o                         
   5   0  12         32.74         41.53         7.51 o                         
   6   0  12         66.57         66.72         8.84 o                         
   7   0  12         19.55         11.05         5.30 o                         
   0   1  12         52.84         45.51         9.72 o                         
   1   1  12         67.22         70.26        11.05 o                         
   2   1  12         15.43         11.49         6.19 o                         
   3   1  12          7.31          2.65         3.98 o                         
   4   1  12          9.76         14.14         4.86 o                         
   5   1  12        113.69        144.93        13.26 o                         
   6   1  12         95.55        111.79        11.05 o                         
   7   1  12          5.55          4.13         2.53 o                         
   8   1  12          2.82          4.59         2.61 o                         
  -1   2  12         23.41         25.19         7.95 o                         
   0   2  12         16.23         33.14         8.40 o                         
   1   2  12         13.78          6.63         6.19 o                         
   2   2  12         48.89         56.68         5.48 o                         
   3   2  12         49.14         63.91         8.17 o                         
   5   2  12         30.37         37.56         6.63 o                         
   6   2  12          3.76          3.98         4.42 o                         
   7   2  12         83.88        102.39        15.91 o                         
   8   2  12         73.44         86.88         9.06 o                         
   9   2  12          1.64          1.77         3.09 o                         
  -1   3  12          1.71          3.38         4.86 o                         
   0   3  12          0.08         -1.02         2.44 o                         
   1   3  12         27.69         42.42         5.74 o                         
   2   3  12         65.75         70.36         8.77 o                         
   3   3  12         27.49         27.86         4.15 o                         
   4   3  12         19.84         29.15         4.15 o                         
   6   3  12          0.12          1.77         2.65 o                         
   7   3  12         48.94         62.30         6.19 o                         
   8   3  12         29.13         31.37         3.98 o                         
   9   3  12         42.14         45.92         7.73 o                         
  -1   4  12         44.87         43.25         5.15 o                         
   0   4  12          2.88         -1.82         2.61 o                         
   1   4  12          0.44          0.54         4.42 o                         
   2   4  12         22.45         30.69         3.23 o                         
   3   4  12         57.76         65.96         4.25 o                         
   4   4  12        148.01        172.33         8.29 o                         
   5   4  12         47.41         44.19         4.86 o                         
   6   4  12          2.97          3.98         2.65 o                         
   7   4  12         42.45         53.46         6.19 o                         
   8   4  12         15.53         15.91         3.98 o                         
   9   4  12         44.42         44.63         5.74 o                         
  -1   5  12         36.62         32.97         8.84 o                         
   0   5  12         30.45         42.02         5.15 o                         
   1   5  12          6.86          5.21         2.72 o                         
   2   5  12          2.56          5.30         2.77 o                         
   3   5  12         30.96         39.67         4.56 o                         
   4   5  12        159.48        182.68         6.57 o                         
   5   5  12         63.29         69.32         3.63 o                         
   6   5  12         30.36         37.12         4.86 o                         
   7   5  12          0.67         -0.88         2.65 o                         
   8   5  12          2.50          4.86         3.09 o                         
   9   5  12        138.56        142.72        11.05 o                         
  -1   6  12         36.73         50.37         5.55 o                         
   0   6  12         46.54         58.63        11.42 o                         
   1   6  12         15.16         16.32         5.52 o                         
   2   6  12          7.69         12.58         3.47 o                         
   3   6  12         28.25         34.69         3.42 o                         
   4   6  12         49.43         60.58         3.38 o                         
   5   6  12         33.48         33.09         3.17 o                         
   6   6  12         59.05         56.12         6.19 o                         
   7   6  12         20.63         19.00         4.42 o                         
   8   6  12          1.00         -2.65         2.65 o                         
   9   6  12         10.89         13.70         3.98 o                         
  -1   7  12         23.18         23.78         3.83 o                         
   0   7  12         12.53         14.68         3.30 o                         
   1   7  12         60.36         71.65         6.42 o                         
   2   7  12         12.60         20.38         4.20 o                         
   3   7  12          0.36          3.86         2.48 o                         
   4   7  12          2.21          0.68         1.54 o                         
   5   7  12         41.90         52.17         4.05 o                         
   6   7  12         56.72         56.44         3.62 o                         
   7   7  12         31.85         35.79         5.30 o                         
   8   7  12          9.36         12.81         3.98 o                         
   9   7  12          5.53          3.98         3.53 o                         
   0   8  12         18.15         17.56         3.67 o                         
   1   8  12         70.04         86.60         7.09 o                         
   2   8  12          2.17          3.38         2.83 o                         
   3   8  12         58.62         54.30         5.97 o                         
   4   8  12         21.47         28.72         4.42 o                         
   5   8  12          8.10          8.05         2.21 o                         
   6   8  12         25.31         30.64         3.27 o                         
   7   8  12         50.06         61.42         6.63 o                         
   8   8  12         36.39         22.98         4.86 o                         
   1   9  12          0.19         -1.18         2.80 o                         
   2   9  12         58.56         62.88         5.95 o                         
   3   9  12        154.44        182.05        13.26 o                         
   4   9  12          1.84          0.44         2.65 o                         
   5   9  12          1.92          0.44         2.65 o                         
   6   9  12          1.57          2.14         2.01 o                         
   7   9  12         28.90         37.91         3.58 o                         
   8   9  12         82.02         87.49         8.40 o                         
   2  10  12         71.80         95.44         8.40 o                         
   3  10  12         36.28         35.79         5.30 o                         
   4  10  12         22.41         24.30         4.42 o                         
   5  10  12         54.98         61.86         6.19 o                         
   6  10  12          1.39         -0.44         2.65 o                         
   7  10  12         29.39         38.74         3.90 o                         
   5   1  13          7.72          6.19         4.86 o                         
   6   1  13         11.28         19.44         6.19 o                         
   2   2  13         10.99          8.51         3.41 o                         
   7   2  13          4.20          1.33         4.86 o                         
   1   3  13         16.59         19.14         4.15 o                         
   2   3  13          0.54         -2.67         2.67 o                         
   3   3  13         11.16         16.04         3.91 o                         
   7   3  13         85.50         91.91         8.40 o                         
   8   3  13          3.16          2.65         3.09 o                         
   1   4  13          6.82         11.70         3.98 o                         
   2   4  13          0.48          3.33         3.07 o                         
   3   4  13         21.22         27.79         4.21 o                         
   4   4  13         11.35         16.17         6.19 o                         
   7   4  13         55.27         56.12         6.19 o                         
   8   4  13          0.82          1.77         3.09 o                         
   1   5  13          9.75          8.02         3.47 o                         
   2   5  13         54.64         59.69         9.06 o                         
   3   5  13         14.49         17.46         3.59 o                         
   4   5  13          2.26          5.04         2.80 o                         
   6   5  13         79.17         80.42         7.51 o                         
   7   5  13          8.11          5.74         3.09 o                         
   8   5  13         27.00         23.86         4.86 o                         
   1   6  13         10.03         11.16         3.59 o                         
   2   6  13         33.06         41.21         5.00 o                         
   3   6  13         32.37         32.02         4.55 o                         
   4   6  13         49.08         63.19         6.19 o                         
   5   6  13          0.22         -1.30         2.71 o                         
   6   6  13         20.19         24.30         4.86 o                         
   7   6  13          0.82          4.86         3.09 o                         
   8   6  13         54.56         38.88         5.30 o                         
   1   7  13          6.96          5.37         2.93 o                         
   2   7  13         13.86         18.40         7.29 o                         
   3   7  13         23.55         28.56         4.60 o                         
   4   7  13         42.60         53.65         6.85 o                         
   5   7  13         10.22         10.24         2.65 o                         
   6   7  13         32.24         26.95         4.86 o                         
   7   7  13          0.19         -1.33         2.65 o                         
   8   7  13         26.70         26.95         5.30 o                         
   1   8  13         14.21          9.28         7.07 o                         
   2   8  13          1.74          1.03         5.08 o                         
   3   8  13         66.82         83.04         6.88 o                         
   4   8  13         14.42         19.44         3.98 o                         
   5   8  13         34.68         39.22         8.84 o                         
   6   8  13         65.79         75.38         5.15 o                         
   7   8  13          0.46          3.98         3.09 o                         
   3   9  13         11.29         17.67         3.98 o                         
   4   9  13         23.90         20.77         4.42 o                         
   5   9  13        213.80        274.79        18.56 o                         
   6   9  13         12.10         11.65         2.76 o                         
   4   5  14          9.83         12.21         3.86 o                         
   4   6  14         18.19         26.47         8.17 o                         
                                                                                
